# Supplementary material for: How do German bilingual schoolchildren process German prepositions? – A study on language-motor interactions
Source: PLoS One. 2018 Mar 14;13(3):e0193349. doi: 10.1371/journal.pone.0193349 (PMC5851577; doi:10.1371/journal.pone.0193349)
Supplement: S1 File — (CSV) [file pone.0193349.s002.csv]

Subject	Alter	Geschlecht	Handedness	Farbnamen	Itemnummer	Korrekt	LeererBildschirm1.ACC	LeererBildschirm1.CRESP	LeererBildschirm1.RESP	LeererBildschirm1.RT	Block	Stimulus	Stimulus.ACC	Stimulus.CRESP	Stimulus.RESP	Stimulus.RT	Version	Fehler	Klassenstufe	Altersstufe	Match	AntwortObenUnten	WortObenUnten	SchuleHauptReal	Schulenummer	Klasse	Haendigkeit	HISEI	MutterspracheGruppe	BilingualDeutsch	MuttersprachemitanderenPersonen15	DeutschmitanderenPersonen16	AktivitaeteninMuttersprache16	RichtigFalschCTestProzent	WorterkennungCTestProzent	DifferenzCTestProzent	gesamt_korr_Praepo	Praepokorr_nuraufueberunter	auf_korr_Praepo	ueber_korr_Praepo	unter_korr_Praepo	Fehler_zuSchnell	Fehler_zuLangsam	Fehler_Fehler
501	10	weiblich	rechts	Lila	2	{END}	1	{END}	{END}	382	Block1	ab	1	{-i}	{-i}	779	1	1	5	1	1	2	2	1	1	5	rechts	31.72	4	ja	3	5	1	#NULL!	#NULL!	#NULL!	14	9	3	3	3	6	11	3
501	10	weiblich	rechts	Orange	2	{TAB}	1	{TAB}	{TAB}	296	Block1	ab	1	{-i}	{-i}	898	1	1	5	1	2	1	2	1	1	5	rechts	31.72	4	ja	3	5	1	#NULL!	#NULL!	#NULL!	14	9	3	3	3	6	11	3
501	10	weiblich	rechts	Orange	1	{TAB}	1	{TAB}	{TAB}	288	Block1	auf	1	{-i}	{-i}	915	1	1	5	1	1	1	1	1	1	5	rechts	31.72	4	ja	3	5	1	#NULL!	#NULL!	#NULL!	14	9	3	3	3	6	11	3
501	10	weiblich	rechts	Orange	1	{TAB}	1	{TAB}	{TAB}	319	Block1	auf	1	{-i}	{-i}	946	1	1	5	1	1	1	1	1	1	5	rechts	31.72	4	ja	3	5	1	#NULL!	#NULL!	#NULL!	14	9	3	3	3	6	11	3
501	10	weiblich	rechts	Braun	4	{END}	1	{END}	{END}	293	Block1	unter	1	{-i}	{-i}	1734	1	1	5	1	1	2	2	1	1	5	rechts	31.72	4	ja	3	5	1	#NULL!	#NULL!	#NULL!	14	9	3	3	3	6	11	3
501	10	weiblich	rechts	Lila	3	{END}	1	{END}	{END}	341	Block1	über	1	{-i}	{-i}	1883	1	1	5	1	2	2	1	1	1	5	rechts	31.72	4	ja	3	5	1	#NULL!	#NULL!	#NULL!	14	9	3	3	3	6	11	3
501	10	weiblich	rechts	Orange	2	{TAB}	1	{TAB}	{TAB}	331	Block1	ab	1	{-i}	{-i}	1034	1	1	5	1	2	1	2	1	1	5	rechts	31.72	4	ja	3	5	1	#NULL!	#NULL!	#NULL!	14	9	3	3	3	6	11	3
501	10	weiblich	rechts	Orange	3	{TAB}	1	{TAB}	{TAB}	431	Block1	über	1	{-i}	{-i}	963	1	1	5	1	1	1	1	1	1	5	rechts	31.72	4	ja	3	5	1	#NULL!	#NULL!	#NULL!	14	9	3	3	3	6	11	3
501	10	weiblich	rechts	Orange	3	{TAB}	1	{TAB}	{TAB}	398	Block1	über	1	{-i}	{-i}	1410	1	1	5	1	1	1	1	1	1	5	rechts	31.72	4	ja	3	5	1	#NULL!	#NULL!	#NULL!	14	9	3	3	3	6	11	3
501	10	weiblich	rechts	Orange	1	{TAB}	1	{TAB}	{TAB}	391	Block1	auf	1	{-i}	{-i}	847	1	1	5	1	1	1	1	1	1	5	rechts	31.72	4	ja	3	5	1	#NULL!	#NULL!	#NULL!	14	9	3	3	3	6	11	3
501	10	weiblich	rechts	Braun	1	{END}	1	{END}	{END}	917	Block1	auf	1	{-i}	{-i}	1675	1	1	5	1	2	2	1	1	1	5	rechts	31.72	4	ja	3	5	1	#NULL!	#NULL!	#NULL!	14	9	3	3	3	6	11	3
501	10	weiblich	rechts	Lila	3	{END}	1	{END}	{END}	787	Block1	über	1	{-i}	{-i}	2488	1	1	5	1	2	2	1	1	1	5	rechts	31.72	4	ja	3	5	1	#NULL!	#NULL!	#NULL!	14	9	3	3	3	6	11	3
501	10	weiblich	rechts	Braun	3	{END}	1	{END}	{END}	860	Block1	über	1	{-i}	{-i}	1557	1	1	5	1	2	2	1	1	1	5	rechts	31.72	4	ja	3	5	1	#NULL!	#NULL!	#NULL!	14	9	3	3	3	6	11	3
501	10	weiblich	rechts	Orange	4	{TAB}	1	{TAB}	{TAB}	303	Block1	unter	1	{-i}	{-i}	1203	1	1	5	1	2	1	2	1	1	5	rechts	31.72	4	ja	3	5	1	#NULL!	#NULL!	#NULL!	14	9	3	3	3	6	11	3
501	10	weiblich	rechts	Lila	3	{END}	1	{END}	{END}	323	Block1	über	1	{-i}	{-i}	958	1	1	5	1	2	2	1	1	1	5	rechts	31.72	4	ja	3	5	1	#NULL!	#NULL!	#NULL!	14	9	3	3	3	6	11	3
501	10	weiblich	rechts	Braun	2	{END}	1	{END}	{END}	371	Block1	ab	1	{-i}	{-i}	1756	1	1	5	1	1	2	2	1	1	5	rechts	31.72	4	ja	3	5	1	#NULL!	#NULL!	#NULL!	14	9	3	3	3	6	11	3
501	10	weiblich	rechts	Blau	4	{TAB}	1	{TAB}	{TAB}	300	Block1	unter	1	{-i}	{-i}	1135	1	1	5	1	2	1	2	1	1	5	rechts	31.72	4	ja	3	5	1	#NULL!	#NULL!	#NULL!	14	9	3	3	3	6	11	3
501	10	weiblich	rechts	Blau	4	{TAB}	1	{TAB}	{TAB}	278	Block1	unter	1	{-i}	{-i}	862	1	1	5	1	2	1	2	1	1	5	rechts	31.72	4	ja	3	5	1	#NULL!	#NULL!	#NULL!	14	9	3	3	3	6	11	3
501	10	weiblich	rechts	Braun	3	{END}	1	{END}	{END}	355	Block1	über	1	{-i}	{-i}	1316	1	1	5	1	2	2	1	1	1	5	rechts	31.72	4	ja	3	5	1	#NULL!	#NULL!	#NULL!	14	9	3	3	3	6	11	3
501	10	weiblich	rechts	Lila	1	{END}	1	{END}	{END}	208	Block1	auf	1	{-i}	{-i}	948	1	1	5	1	2	2	1	1	1	5	rechts	31.72	4	ja	3	5	1	#NULL!	#NULL!	#NULL!	14	9	3	3	3	6	11	3
501	10	weiblich	rechts	Blau	1	{TAB}	1	{TAB}	{TAB}	331	Block1	auf	1	{-i}	{-i}	885	1	1	5	1	1	1	1	1	1	5	rechts	31.72	4	ja	3	5	1	#NULL!	#NULL!	#NULL!	14	9	3	3	3	6	11	3
501	10	weiblich	rechts	Orange	1	{TAB}	1	{TAB}	{TAB}	259	Block1	auf	1	{-i}	{-i}	1407	1	1	5	1	1	1	1	1	1	5	rechts	31.72	4	ja	3	5	1	#NULL!	#NULL!	#NULL!	14	9	3	3	3	6	11	3
501	10	weiblich	rechts	Lila	4	{END}	1	{END}	{END}	262	Block1	unter	1	{-i}	{-i}	846	1	1	5	1	1	2	2	1	1	5	rechts	31.72	4	ja	3	5	1	#NULL!	#NULL!	#NULL!	14	9	3	3	3	6	11	3
501	10	weiblich	rechts	Blau	4	{TAB}	1	{TAB}	{TAB}	395	Block1	unter	1	{-i}	{-i}	1058	1	1	5	1	2	1	2	1	1	5	rechts	31.72	4	ja	3	5	1	#NULL!	#NULL!	#NULL!	14	9	3	3	3	6	11	3
501	10	weiblich	rechts	Blau	4	{TAB}	1	{TAB}	{TAB}	339	Block1	unter	1	{-i}	{-i}	1225	1	1	5	1	2	1	2	1	1	5	rechts	31.72	4	ja	3	5	1	#NULL!	#NULL!	#NULL!	14	9	3	3	3	6	11	3
501	10	weiblich	rechts	Lila	2	{END}	1	{END}	{END}	220	Block1	ab	1	{-i}	{-i}	644	1	1	5	1	1	2	2	1	1	5	rechts	31.72	4	ja	3	5	1	#NULL!	#NULL!	#NULL!	14	9	3	3	3	6	11	3
501	10	weiblich	rechts	Lila	2	{END}	1	{END}	{END}	245	Block1	ab	1	{-i}	{-i}	936	1	1	5	1	1	2	2	1	1	5	rechts	31.72	4	ja	3	5	1	#NULL!	#NULL!	#NULL!	14	9	3	3	3	6	11	3
501	10	weiblich	rechts	Blau	1	{TAB}	1	{TAB}	{TAB}	275	Block1	auf	1	{-i}	{-i}	618	1	1	5	1	1	1	1	1	1	5	rechts	31.72	4	ja	3	5	1	#NULL!	#NULL!	#NULL!	14	9	3	3	3	6	11	3
501	10	weiblich	rechts	Braun	1	{END}	1	{END}	{END}	215	Block1	auf	1	{-i}	{-i}	838	1	1	5	1	2	2	1	1	1	5	rechts	31.72	4	ja	3	5	1	#NULL!	#NULL!	#NULL!	14	9	3	3	3	6	11	3
501	10	weiblich	rechts	Blau	3	{TAB}	1	{TAB}	{TAB}	1218	Block1	über	1	{-i}	{-i}	858	1	1	5	1	1	1	1	1	1	5	rechts	31.72	4	ja	3	5	1	#NULL!	#NULL!	#NULL!	14	9	3	3	3	6	11	3
501	10	weiblich	rechts	Orange	2	{TAB}	1	{TAB}	{TAB}	208	Block1	ab	1	{-i}	{-i}	898	1	1	5	1	2	1	2	1	1	5	rechts	31.72	4	ja	3	5	1	#NULL!	#NULL!	#NULL!	14	9	3	3	3	6	11	3
501	10	weiblich	rechts	Lila	2	{END}	1	{END}	{END}	142	Block1	ab	1	{-i}	{-i}	405	1	1	5	1	1	2	2	1	1	5	rechts	31.72	4	ja	3	5	1	#NULL!	#NULL!	#NULL!	14	9	3	3	3	6	11	3
501	10	weiblich	rechts	Orange	4	{TAB}	1	{TAB}	{TAB}	277	Block1	unter	1	{-i}	{-i}	1160	1	1	5	1	2	1	2	1	1	5	rechts	31.72	4	ja	3	5	1	#NULL!	#NULL!	#NULL!	14	9	3	3	3	6	11	3
501	10	weiblich	rechts	Lila	4	{END}	1	{END}	{END}	142	Block1	unter	1	{-i}	{-i}	945	1	1	5	1	1	2	2	1	1	5	rechts	31.72	4	ja	3	5	1	#NULL!	#NULL!	#NULL!	14	9	3	3	3	6	11	3
501	10	weiblich	rechts	Orange	1	{TAB}	1	{TAB}	{TAB}	307	Block1	auf	1	{-i}	{-i}	1133	1	1	5	1	1	1	1	1	1	5	rechts	31.72	4	ja	3	5	1	#NULL!	#NULL!	#NULL!	14	9	3	3	3	6	11	3
501	10	weiblich	rechts	Blau	1	{TAB}	1	{TAB}	{TAB}	270	Block1	auf	1	{-i}	{-i}	779	1	1	5	1	1	1	1	1	1	5	rechts	31.72	4	ja	3	5	1	#NULL!	#NULL!	#NULL!	14	9	3	3	3	6	11	3
501	10	weiblich	rechts	Lila	1	{END}	1	{END}	{END}	172	Block1	auf	1	{-i}	{-i}	594	1	1	5	1	2	2	1	1	1	5	rechts	31.72	4	ja	3	5	1	#NULL!	#NULL!	#NULL!	14	9	3	3	3	6	11	3
501	10	weiblich	rechts	Lila	1	{END}	1	{END}	{END}	315	Block1	auf	1	{-i}	{-i}	834	1	1	5	1	2	2	1	1	1	5	rechts	31.72	4	ja	3	5	1	#NULL!	#NULL!	#NULL!	14	9	3	3	3	6	11	3
501	10	weiblich	rechts	Orange	4	{TAB}	1	{TAB}	{TAB}	541	Block1	unter	1	{-i}	{-i}	1143	1	1	5	1	2	1	2	1	1	5	rechts	31.72	4	ja	3	5	1	#NULL!	#NULL!	#NULL!	14	9	3	3	3	6	11	3
501	10	weiblich	rechts	Orange	3	{TAB}	1	{TAB}	{TAB}	345	Block1	über	1	{-i}	{-i}	517	1	1	5	1	1	1	1	1	1	5	rechts	31.72	4	ja	3	5	1	#NULL!	#NULL!	#NULL!	14	9	3	3	3	6	11	3
501	10	weiblich	rechts	Lila	4	{END}	1	{END}	{END}	1235	Block1	unter	1	{-i}	{-i}	825	1	1	5	1	1	2	2	1	1	5	rechts	31.72	4	ja	3	5	1	#NULL!	#NULL!	#NULL!	14	9	3	3	3	6	11	3
501	10	weiblich	rechts	Orange	3	{TAB}	1	{TAB}	{TAB}	779	Block1	über	1	{-i}	{-i}	602	1	1	5	1	1	1	1	1	1	5	rechts	31.72	4	ja	3	5	1	#NULL!	#NULL!	#NULL!	14	9	3	3	3	6	11	3
501	10	weiblich	rechts	Braun	3	{END}	1	{END}	{END}	462	Block1	über	1	{-i}	{-i}	1269	1	1	5	1	2	2	1	1	1	5	rechts	31.72	4	ja	3	5	1	#NULL!	#NULL!	#NULL!	14	9	3	3	3	6	11	3
501	10	weiblich	rechts	Blau	2	{TAB}	1	{TAB}	{TAB}	265	Block1	ab	1	{-i}	{-i}	831	1	1	5	1	2	1	2	1	1	5	rechts	31.72	4	ja	3	5	1	#NULL!	#NULL!	#NULL!	14	9	3	3	3	6	11	3
501	10	weiblich	rechts	Braun	4	{END}	1	{END}	{END}	643	Block1	unter	1	{-i}	{-i}	1158	1	1	5	1	1	2	2	1	1	5	rechts	31.72	4	ja	3	5	1	#NULL!	#NULL!	#NULL!	14	9	3	3	3	6	11	3
501	10	weiblich	rechts	Braun	3	{END}	1	{END}	{END}	296	Block1	über	1	{-i}	{-i}	848	1	1	5	1	2	2	1	1	1	5	rechts	31.72	4	ja	3	5	1	#NULL!	#NULL!	#NULL!	14	9	3	3	3	6	11	3
501	10	weiblich	rechts	Blau	3	{TAB}	1	{TAB}	{TAB}	263	Block1	über	1	{-i}	{-i}	681	1	1	5	1	1	1	1	1	1	5	rechts	31.72	4	ja	3	5	1	#NULL!	#NULL!	#NULL!	14	9	3	3	3	6	11	3
501	10	weiblich	rechts	Braun	4	{END}	1	{END}	{END}	219	Block1	unter	1	{-i}	{-i}	1075	1	1	5	1	1	2	2	1	1	5	rechts	31.72	4	ja	3	5	1	#NULL!	#NULL!	#NULL!	14	9	3	3	3	6	11	3
501	10	weiblich	rechts	Lila	3	{END}	1	{END}	{END}	330	Block1	über	1	{-i}	{-i}	1207	1	1	5	1	2	2	1	1	1	5	rechts	31.72	4	ja	3	5	1	#NULL!	#NULL!	#NULL!	14	9	3	3	3	6	11	3
501	10	weiblich	rechts	Braun	1	{END}	1	{END}	{END}	533	Block1	auf	1	{-i}	{-i}	2190	1	1	5	1	2	2	1	1	1	5	rechts	31.72	4	ja	3	5	1	#NULL!	#NULL!	#NULL!	14	9	3	3	3	6	11	3
501	10	weiblich	rechts	Braun	1	{END}	1	{END}	{END}	199	Block1	auf	1	{-i}	{-i}	1379	1	1	5	1	2	2	1	1	1	5	rechts	31.72	4	ja	3	5	1	#NULL!	#NULL!	#NULL!	14	9	3	3	3	6	11	3
501	10	weiblich	rechts	Blau	3	{TAB}	1	{TAB}	{TAB}	253	Block1	über	1	{-i}	{-i}	1053	1	1	5	1	1	1	1	1	1	5	rechts	31.72	4	ja	3	5	1	#NULL!	#NULL!	#NULL!	14	9	3	3	3	6	11	3
501	10	weiblich	rechts	Blau	1	{TAB}	1	{TAB}	{TAB}	963	Block1	auf	1	{-i}	{-i}	1881	1	1	5	1	1	1	1	1	1	5	rechts	31.72	4	ja	3	5	1	#NULL!	#NULL!	#NULL!	14	9	3	3	3	6	11	3
501	10	weiblich	rechts	Blau	2	{TAB}	1	{TAB}	{TAB}	351	Block1	ab	1	{-i}	{-i}	979	1	1	5	1	2	1	2	1	1	5	rechts	31.72	4	ja	3	5	1	#NULL!	#NULL!	#NULL!	14	9	3	3	3	6	11	3
501	10	weiblich	rechts	Braun	2	{END}	1	{END}	{END}	738	Block1	ab	1	{-i}	{-i}	1066	1	1	5	1	1	2	2	1	1	5	rechts	31.72	4	ja	3	5	1	#NULL!	#NULL!	#NULL!	14	9	3	3	3	6	11	3
501	10	weiblich	rechts	Orange	4	{TAB}	1	{TAB}	{TAB}	1126	Block1	unter	1	{-i}	{-i}	1029	1	1	5	1	2	1	2	1	1	5	rechts	31.72	4	ja	3	5	1	#NULL!	#NULL!	#NULL!	14	9	3	3	3	6	11	3
501	10	weiblich	rechts	Blau	2	{TAB}	1	{TAB}	{TAB}	850	Block1	ab	1	{-i}	{-i}	775	1	1	5	1	2	1	2	1	1	5	rechts	31.72	4	ja	3	5	1	#NULL!	#NULL!	#NULL!	14	9	3	3	3	6	11	3
501	10	weiblich	rechts	Orange	3	{TAB}	1	{TAB}	{TAB}	367	Block1	über	1	{-i}	{-i}	2699	1	1	5	1	1	1	1	1	1	5	rechts	31.72	4	ja	3	5	1	#NULL!	#NULL!	#NULL!	14	9	3	3	3	6	11	3
501	10	weiblich	rechts	Lila	2	{END}	1	{END}	{END}	678	Block1	ab	1	{-i}	{-i}	613	1	1	5	1	1	2	2	1	1	5	rechts	31.72	4	ja	3	5	1	#NULL!	#NULL!	#NULL!	14	9	3	3	3	6	11	3
501	10	weiblich	rechts	Blau	1	{TAB}	1	{TAB}	{TAB}	247	Block1	auf	1	{-i}	{-i}	581	1	1	5	1	1	1	1	1	1	5	rechts	31.72	4	ja	3	5	1	#NULL!	#NULL!	#NULL!	14	9	3	3	3	6	11	3
501	10	weiblich	rechts	Orange	2	{TAB}	1	{TAB}	{TAB}	328	Block1	ab	1	{-i}	{-i}	915	1	1	5	1	2	1	2	1	1	5	rechts	31.72	4	ja	3	5	1	#NULL!	#NULL!	#NULL!	14	9	3	3	3	6	11	3
501	10	weiblich	rechts	Lila	1	{END}	1	{END}	{END}	308	Block1	auf	1	{-i}	{-i}	420	1	1	5	1	2	2	1	1	1	5	rechts	31.72	4	ja	3	5	1	#NULL!	#NULL!	#NULL!	14	9	3	3	3	6	11	3
501	10	weiblich	rechts	Braun	2	{END}	1	{END}	{END}	289	Block1	ab	1	{-i}	{-i}	641	1	1	5	1	1	2	2	1	1	5	rechts	31.72	4	ja	3	5	1	#NULL!	#NULL!	#NULL!	14	9	3	3	3	6	11	3
501	10	weiblich	rechts	Braun	2	{END}	1	{END}	{END}	365	Block1	ab	1	{-i}	{-i}	562	1	1	5	1	1	2	2	1	1	5	rechts	31.72	4	ja	3	5	1	#NULL!	#NULL!	#NULL!	14	9	3	3	3	6	11	3
501	10	weiblich	rechts	Braun	4	{END}	1	{END}	{END}	214	Block1	unter	1	{-i}	{-i}	663	1	1	5	1	1	2	2	1	1	5	rechts	31.72	4	ja	3	5	1	#NULL!	#NULL!	#NULL!	14	9	3	3	3	6	11	3
501	10	weiblich	rechts	Blau	2	{TAB}	1	{TAB}	{TAB}	354	Block1	ab	1	{-i}	{-i}	884	1	1	5	1	2	1	2	1	1	5	rechts	31.72	4	ja	3	5	1	#NULL!	#NULL!	#NULL!	14	9	3	3	3	6	11	3
501	10	weiblich	rechts	Blau	4	{TAB}	1	{TAB}	{TAB}	272	Block1	unter	1	{-i}	{-i}	865	1	1	5	1	2	1	2	1	1	5	rechts	31.72	4	ja	3	5	1	#NULL!	#NULL!	#NULL!	14	9	3	3	3	6	11	3
501	10	weiblich	rechts	Lila	1	{END}	1	{END}	{END}	244	Block1	auf	1	{-i}	{-i}	702	1	1	5	1	2	2	1	1	1	5	rechts	31.72	4	ja	3	5	1	#NULL!	#NULL!	#NULL!	14	9	3	3	3	6	11	3
501	10	weiblich	rechts	Lila	4	{END}	1	{END}	{END}	298	Block1	unter	1	{-i}	{-i}	508	1	1	5	1	1	2	2	1	1	5	rechts	31.72	4	ja	3	5	1	#NULL!	#NULL!	#NULL!	14	9	3	3	3	6	11	3
501	10	weiblich	rechts	Lila	3	{END}	1	{END}	{END}	191	Block1	über	1	{-i}	{-i}	781	1	1	5	1	2	2	1	1	1	5	rechts	31.72	4	ja	3	5	1	#NULL!	#NULL!	#NULL!	14	9	3	3	3	6	11	3
501	10	weiblich	rechts	Lila	4	{END}	1	{END}	{END}	701	Block2	unter	1	{-i}	{-i}	1741	1	1	5	1	1	2	2	1	1	5	rechts	31.72	4	ja	3	5	1	#NULL!	#NULL!	#NULL!	14	9	3	3	3	6	11	3
501	10	weiblich	rechts	Orange	2	{TAB}	1	{TAB}	{TAB}	312	Block2	ab	1	{-i}	{-i}	998	1	1	5	1	2	1	2	1	1	5	rechts	31.72	4	ja	3	5	1	#NULL!	#NULL!	#NULL!	14	9	3	3	3	6	11	3
501	10	weiblich	rechts	Lila	4	{END}	1	{END}	{END}	298	Block2	unter	1	{-i}	{-i}	659	1	1	5	1	1	2	2	1	1	5	rechts	31.72	4	ja	3	5	1	#NULL!	#NULL!	#NULL!	14	9	3	3	3	6	11	3
501	10	weiblich	rechts	Braun	1	{END}	1	{END}	{END}	353	Block2	auf	1	{-i}	{-i}	824	1	1	5	1	2	2	1	1	1	5	rechts	31.72	4	ja	3	5	1	#NULL!	#NULL!	#NULL!	14	9	3	3	3	6	11	3
501	10	weiblich	rechts	Braun	2	{END}	1	{END}	{END}	511	Block2	ab	1	{-i}	{-i}	523	1	1	5	1	1	2	2	1	1	5	rechts	31.72	4	ja	3	5	1	#NULL!	#NULL!	#NULL!	14	9	3	3	3	6	11	3
501	10	weiblich	rechts	Braun	1	{END}	1	{END}	{END}	791	Block2	auf	1	{-i}	{-i}	672	1	1	5	1	2	2	1	1	1	5	rechts	31.72	4	ja	3	5	1	#NULL!	#NULL!	#NULL!	14	9	3	3	3	6	11	3
501	10	weiblich	rechts	Lila	3	{END}	1	{END}	{END}	733	Block2	über	1	{-i}	{-i}	795	1	1	5	1	2	2	1	1	1	5	rechts	31.72	4	ja	3	5	1	#NULL!	#NULL!	#NULL!	14	9	3	3	3	6	11	3
501	10	weiblich	rechts	Lila	2	{END}	1	{END}	{END}	685	Block2	ab	1	{-i}	{-i}	628	1	1	5	1	1	2	2	1	1	5	rechts	31.72	4	ja	3	5	1	#NULL!	#NULL!	#NULL!	14	9	3	3	3	6	11	3
501	10	weiblich	rechts	Braun	3	{END}	1	{END}	{END}	632	Block2	über	1	{-i}	{-i}	773	1	1	5	1	2	2	1	1	1	5	rechts	31.72	4	ja	3	5	1	#NULL!	#NULL!	#NULL!	14	9	3	3	3	6	11	3
501	10	weiblich	rechts	Lila	1	{END}	1	{END}	{END}	684	Block2	auf	1	{-i}	{-i}	578	1	1	5	1	2	2	1	1	1	5	rechts	31.72	4	ja	3	5	1	#NULL!	#NULL!	#NULL!	14	9	3	3	3	6	11	3
501	10	weiblich	rechts	Braun	3	{END}	1	{END}	{END}	580	Block2	über	1	{-i}	{-i}	627	1	1	5	1	2	2	1	1	1	5	rechts	31.72	4	ja	3	5	1	#NULL!	#NULL!	#NULL!	14	9	3	3	3	6	11	3
501	10	weiblich	rechts	Braun	4	{END}	1	{END}	{END}	575	Block2	unter	1	{-i}	{-i}	913	1	1	5	1	1	2	2	1	1	5	rechts	31.72	4	ja	3	5	1	#NULL!	#NULL!	#NULL!	14	9	3	3	3	6	11	3
501	10	weiblich	rechts	Blau	3	{TAB}	1	{TAB}	{TAB}	336	Block2	über	1	{-i}	{-i}	648	1	1	5	1	1	1	1	1	1	5	rechts	31.72	4	ja	3	5	1	#NULL!	#NULL!	#NULL!	14	9	3	3	3	6	11	3
501	10	weiblich	rechts	Orange	1	{TAB}	1	{TAB}	{TAB}	315	Block2	auf	1	{-i}	{-i}	876	1	1	5	1	1	1	1	1	1	5	rechts	31.72	4	ja	3	5	1	#NULL!	#NULL!	#NULL!	14	9	3	3	3	6	11	3
501	10	weiblich	rechts	Braun	1	{END}	1	{END}	{END}	580	Block2	auf	1	{-i}	{-i}	1251	1	1	5	1	2	2	1	1	1	5	rechts	31.72	4	ja	3	5	1	#NULL!	#NULL!	#NULL!	14	9	3	3	3	6	11	3
501	10	weiblich	rechts	Braun	4	{END}	1	{END}	{END}	373	Block2	unter	1	{-i}	{-i}	587	1	1	5	1	1	2	2	1	1	5	rechts	31.72	4	ja	3	5	1	#NULL!	#NULL!	#NULL!	14	9	3	3	3	6	11	3
501	10	weiblich	rechts	Blau	2	{TAB}	1	{TAB}	{TAB}	322	Block2	ab	1	{-i}	{-i}	476	1	1	5	1	2	1	2	1	1	5	rechts	31.72	4	ja	3	5	1	#NULL!	#NULL!	#NULL!	14	9	3	3	3	6	11	3
501	10	weiblich	rechts	Lila	3	{END}	1	{END}	{END}	683	Block2	über	1	{-i}	{-i}	627	1	1	5	1	2	2	1	1	1	5	rechts	31.72	4	ja	3	5	1	#NULL!	#NULL!	#NULL!	14	9	3	3	3	6	11	3
501	10	weiblich	rechts	Lila	2	{END}	1	{END}	{END}	521	Block2	ab	1	{-i}	{-i}	758	1	1	5	1	1	2	2	1	1	5	rechts	31.72	4	ja	3	5	1	#NULL!	#NULL!	#NULL!	14	9	3	3	3	6	11	3
501	10	weiblich	rechts	Orange	1	{TAB}	1	{TAB}	{TAB}	648	Block2	auf	1	{-i}	{-i}	1255	1	1	5	1	1	1	1	1	1	5	rechts	31.72	4	ja	3	5	1	#NULL!	#NULL!	#NULL!	14	9	3	3	3	6	11	3
501	10	weiblich	rechts	Orange	1	{TAB}	1	{TAB}	{TAB}	246	Block2	auf	1	{-i}	{-i}	779	1	1	5	1	1	1	1	1	1	5	rechts	31.72	4	ja	3	5	1	#NULL!	#NULL!	#NULL!	14	9	3	3	3	6	11	3
501	10	weiblich	rechts	Blau	3	{TAB}	1	{TAB}	{TAB}	271	Block2	über	1	{-i}	{-i}	1212	1	1	5	1	1	1	1	1	1	5	rechts	31.72	4	ja	3	5	1	#NULL!	#NULL!	#NULL!	14	9	3	3	3	6	11	3
501	10	weiblich	rechts	Orange	2	{TAB}	1	{TAB}	{TAB}	393	Block2	ab	1	{-i}	{-i}	691	1	1	5	1	2	1	2	1	1	5	rechts	31.72	4	ja	3	5	1	#NULL!	#NULL!	#NULL!	14	9	3	3	3	6	11	3
501	10	weiblich	rechts	Blau	1	{TAB}	1	{TAB}	{TAB}	242	Block2	auf	1	{-i}	{-i}	800	1	1	5	1	1	1	1	1	1	5	rechts	31.72	4	ja	3	5	1	#NULL!	#NULL!	#NULL!	14	9	3	3	3	6	11	3
501	10	weiblich	rechts	Orange	1	{TAB}	1	{TAB}	{TAB}	223	Block2	auf	1	{-i}	{-i}	655	1	1	5	1	1	1	1	1	1	5	rechts	31.72	4	ja	3	5	1	#NULL!	#NULL!	#NULL!	14	9	3	3	3	6	11	3
501	10	weiblich	rechts	Blau	3	{TAB}	1	{TAB}	{TAB}	1381	Block2	über	1	{-i}	{-i}	2547	1	1	5	1	1	1	1	1	1	5	rechts	31.72	4	ja	3	5	1	#NULL!	#NULL!	#NULL!	14	9	3	3	3	6	11	3
501	10	weiblich	rechts	Blau	1	{TAB}	1	{TAB}	{TAB}	955	Block2	auf	1	{-i}	{-i}	1050	1	1	5	1	1	1	1	1	1	5	rechts	31.72	4	ja	3	5	1	#NULL!	#NULL!	#NULL!	14	9	3	3	3	6	11	3
501	10	weiblich	rechts	Lila	3	{END}	1	{END}	{END}	1048	Block2	über	1	{-i}	{-i}	906	1	1	5	1	2	2	1	1	1	5	rechts	31.72	4	ja	3	5	1	#NULL!	#NULL!	#NULL!	14	9	3	3	3	6	11	3
501	10	weiblich	rechts	Braun	4	{END}	1	{END}	{END}	508	Block2	unter	1	{-i}	{-i}	752	1	1	5	1	1	2	2	1	1	5	rechts	31.72	4	ja	3	5	1	#NULL!	#NULL!	#NULL!	14	9	3	3	3	6	11	3
501	10	weiblich	rechts	Orange	2	{TAB}	1	{TAB}	{TAB}	278	Block2	ab	1	{-i}	{-i}	987	1	1	5	1	2	1	2	1	1	5	rechts	31.72	4	ja	3	5	1	#NULL!	#NULL!	#NULL!	14	9	3	3	3	6	11	3
501	10	weiblich	rechts	Blau	4	{TAB}	1	{TAB}	{TAB}	286	Block2	unter	1	{-i}	{-i}	920	1	1	5	1	2	1	2	1	1	5	rechts	31.72	4	ja	3	5	1	#NULL!	#NULL!	#NULL!	14	9	3	3	3	6	11	3
501	10	weiblich	rechts	Lila	1	{END}	1	{END}	{END}	281	Block2	auf	1	{-i}	{-i}	2527	1	1	5	1	2	2	1	1	1	5	rechts	31.72	4	ja	3	5	1	#NULL!	#NULL!	#NULL!	14	9	3	3	3	6	11	3
501	10	weiblich	rechts	Blau	2	{TAB}	1	{TAB}	{TAB}	239	Block2	ab	1	{-i}	{-i}	614	1	1	5	1	2	1	2	1	1	5	rechts	31.72	4	ja	3	5	1	#NULL!	#NULL!	#NULL!	14	9	3	3	3	6	11	3
501	10	weiblich	rechts	Blau	3	{TAB}	1	{TAB}	{TAB}	310	Block2	über	1	{-i}	{-i}	763	1	1	5	1	1	1	1	1	1	5	rechts	31.72	4	ja	3	5	1	#NULL!	#NULL!	#NULL!	14	9	3	3	3	6	11	3
501	10	weiblich	rechts	Orange	2	{TAB}	1	{TAB}	{TAB}	252	Block2	ab	1	{-i}	{-i}	1184	1	1	5	1	2	1	2	1	1	5	rechts	31.72	4	ja	3	5	1	#NULL!	#NULL!	#NULL!	14	9	3	3	3	6	11	3
501	10	weiblich	rechts	Braun	4	{END}	1	{END}	{END}	671	Block2	unter	1	{-i}	{-i}	764	1	1	5	1	1	2	2	1	1	5	rechts	31.72	4	ja	3	5	1	#NULL!	#NULL!	#NULL!	14	9	3	3	3	6	11	3
501	10	weiblich	rechts	Blau	1	{TAB}	1	{TAB}	{TAB}	687	Block2	auf	1	{-i}	{-i}	788	1	1	5	1	1	1	1	1	1	5	rechts	31.72	4	ja	3	5	1	#NULL!	#NULL!	#NULL!	14	9	3	3	3	6	11	3
501	10	weiblich	rechts	Braun	2	{END}	1	{END}	{END}	704	Block2	ab	1	{-i}	{-i}	748	1	1	5	1	1	2	2	1	1	5	rechts	31.72	4	ja	3	5	1	#NULL!	#NULL!	#NULL!	14	9	3	3	3	6	11	3
501	10	weiblich	rechts	Lila	2	{END}	1	{END}	{END}	392	Block2	ab	1	{-i}	{-i}	723	1	1	5	1	1	2	2	1	1	5	rechts	31.72	4	ja	3	5	1	#NULL!	#NULL!	#NULL!	14	9	3	3	3	6	11	3
501	10	weiblich	rechts	Lila	4	{END}	1	{END}	{END}	272	Block2	unter	1	{-i}	{-i}	1396	1	1	5	1	1	2	2	1	1	5	rechts	31.72	4	ja	3	5	1	#NULL!	#NULL!	#NULL!	14	9	3	3	3	6	11	3
501	10	weiblich	rechts	Braun	1	{END}	1	{END}	{END}	715	Block2	auf	1	{-i}	{-i}	1715	1	1	5	1	2	2	1	1	1	5	rechts	31.72	4	ja	3	5	1	#NULL!	#NULL!	#NULL!	14	9	3	3	3	6	11	3
501	10	weiblich	rechts	Blau	1	{TAB}	1	{TAB}	{TAB}	288	Block2	auf	1	{-i}	{-i}	765	1	1	5	1	1	1	1	1	1	5	rechts	31.72	4	ja	3	5	1	#NULL!	#NULL!	#NULL!	14	9	3	3	3	6	11	3
501	10	weiblich	rechts	Orange	3	{TAB}	1	{TAB}	{TAB}	257	Block2	über	1	{-i}	{-i}	2610	1	1	5	1	1	1	1	1	1	5	rechts	31.72	4	ja	3	5	1	#NULL!	#NULL!	#NULL!	14	9	3	3	3	6	11	3
501	10	weiblich	rechts	Braun	3	{END}	1	{END}	{END}	308	Block2	über	1	{-i}	{-i}	1757	1	1	5	1	2	2	1	1	1	5	rechts	31.72	4	ja	3	5	1	#NULL!	#NULL!	#NULL!	14	9	3	3	3	6	11	3
501	10	weiblich	rechts	Braun	2	{END}	1	{END}	{END}	773	Block2	ab	1	{-i}	{-i}	952	1	1	5	1	1	2	2	1	1	5	rechts	31.72	4	ja	3	5	1	#NULL!	#NULL!	#NULL!	14	9	3	3	3	6	11	3
501	10	weiblich	rechts	Braun	2	{END}	1	{END}	{END}	686	Block2	ab	1	{-i}	{-i}	904	1	1	5	1	1	2	2	1	1	5	rechts	31.72	4	ja	3	5	1	#NULL!	#NULL!	#NULL!	14	9	3	3	3	6	11	3
501	10	weiblich	rechts	Orange	1	{TAB}	1	{TAB}	{TAB}	207	Block2	auf	1	{-i}	{-i}	730	1	1	5	1	1	1	1	1	1	5	rechts	31.72	4	ja	3	5	1	#NULL!	#NULL!	#NULL!	14	9	3	3	3	6	11	3
501	10	weiblich	rechts	Braun	3	{END}	1	{END}	{END}	329	Block2	über	1	{-i}	{-i}	2236	1	1	5	1	2	2	1	1	1	5	rechts	31.72	4	ja	3	5	1	#NULL!	#NULL!	#NULL!	14	9	3	3	3	6	11	3
501	10	weiblich	rechts	Lila	1	{END}	1	{END}	{END}	274	Block2	auf	1	{-i}	{-i}	1531	1	1	5	1	2	2	1	1	1	5	rechts	31.72	4	ja	3	5	1	#NULL!	#NULL!	#NULL!	14	9	3	3	3	6	11	3
501	10	weiblich	rechts	Orange	2	{TAB}	1	{TAB}	{TAB}	483	Block2	ab	1	{-i}	{-i}	792	1	1	5	1	2	1	2	1	1	5	rechts	31.72	4	ja	3	5	1	#NULL!	#NULL!	#NULL!	14	9	3	3	3	6	11	3
501	10	weiblich	rechts	Lila	4	{END}	1	{END}	{END}	616	Block2	unter	1	{-i}	{-i}	789	1	1	5	1	1	2	2	1	1	5	rechts	31.72	4	ja	3	5	1	#NULL!	#NULL!	#NULL!	14	9	3	3	3	6	11	3
501	10	weiblich	rechts	Braun	1	{END}	1	{END}	{END}	587	Block2	auf	1	{-i}	{-i}	825	1	1	5	1	2	2	1	1	1	5	rechts	31.72	4	ja	3	5	1	#NULL!	#NULL!	#NULL!	14	9	3	3	3	6	11	3
501	10	weiblich	rechts	Braun	2	{END}	1	{END}	{END}	575	Block2	ab	1	{-i}	{-i}	689	1	1	5	1	1	2	2	1	1	5	rechts	31.72	4	ja	3	5	1	#NULL!	#NULL!	#NULL!	14	9	3	3	3	6	11	3
501	10	weiblich	rechts	Lila	3	{END}	1	{END}	{END}	849	Block2	über	1	{-i}	{-i}	1970	1	1	5	1	2	2	1	1	1	5	rechts	31.72	4	ja	3	5	1	#NULL!	#NULL!	#NULL!	14	9	3	3	3	6	11	3
501	10	weiblich	rechts	Lila	3	{END}	1	{END}	{END}	330	Block2	über	1	{-i}	{-i}	2736	1	1	5	1	2	2	1	1	1	5	rechts	31.72	4	ja	3	5	1	#NULL!	#NULL!	#NULL!	14	9	3	3	3	6	11	3
501	10	weiblich	rechts	Braun	4	{END}	1	{END}	{END}	876	Block2	unter	1	{-i}	{-i}	827	1	1	5	1	1	2	2	1	1	5	rechts	31.72	4	ja	3	5	1	#NULL!	#NULL!	#NULL!	14	9	3	3	3	6	11	3
501	10	weiblich	rechts	Braun	3	{END}	1	{END}	{END}	707	Block2	über	1	{-i}	{-i}	1988	1	1	5	1	2	2	1	1	1	5	rechts	31.72	4	ja	3	5	1	#NULL!	#NULL!	#NULL!	14	9	3	3	3	6	11	3
501	10	weiblich	rechts	Lila	4	{END}	1	{END}	{END}	242	Block2	unter	1	{-i}	{-i}	1797	1	1	5	1	1	2	2	1	1	5	rechts	31.72	4	ja	3	5	1	#NULL!	#NULL!	#NULL!	14	9	3	3	3	6	11	3
501	10	weiblich	rechts	Orange	4	{TAB}	1	{TAB}	{TAB}	917	Block2	unter	1	{-i}	{-i}	388	1	1	5	1	2	1	2	1	1	5	rechts	31.72	4	ja	3	5	1	#NULL!	#NULL!	#NULL!	14	9	3	3	3	6	11	3
501	10	weiblich	rechts	Orange	4	{TAB}	1	{TAB}	{TAB}	385	Block2	unter	1	{-i}	{-i}	999	1	1	5	1	2	1	2	1	1	5	rechts	31.72	4	ja	3	5	1	#NULL!	#NULL!	#NULL!	14	9	3	3	3	6	11	3
501	10	weiblich	rechts	Blau	4	{TAB}	1	{TAB}	{TAB}	374	Block2	unter	1	{-i}	{-i}	1743	1	1	5	1	2	1	2	1	1	5	rechts	31.72	4	ja	3	5	1	#NULL!	#NULL!	#NULL!	14	9	3	3	3	6	11	3
501	10	weiblich	rechts	Blau	2	{TAB}	1	{TAB}	{TAB}	294	Block2	ab	1	{-i}	{-i}	1112	1	1	5	1	2	1	2	1	1	5	rechts	31.72	4	ja	3	5	1	#NULL!	#NULL!	#NULL!	14	9	3	3	3	6	11	3
501	10	weiblich	rechts	Blau	4	{TAB}	1	{TAB}	{TAB}	264	Block2	unter	1	{-i}	{-i}	856	1	1	5	1	2	1	2	1	1	5	rechts	31.72	4	ja	3	5	1	#NULL!	#NULL!	#NULL!	14	9	3	3	3	6	11	3
501	10	weiblich	rechts	Orange	3	{TAB}	1	{TAB}	{TAB}	830	Block2	über	1	{-i}	{-i}	1003	1	1	5	1	1	1	1	1	1	5	rechts	31.72	4	ja	3	5	1	#NULL!	#NULL!	#NULL!	14	9	3	3	3	6	11	3
501	10	weiblich	rechts	Orange	3	{TAB}	1	{TAB}	{TAB}	278	Block2	über	1	{-i}	{-i}	596	1	1	5	1	1	1	1	1	1	5	rechts	31.72	4	ja	3	5	1	#NULL!	#NULL!	#NULL!	14	9	3	3	3	6	11	3
501	10	weiblich	rechts	Orange	4	{TAB}	1	{TAB}	{TAB}	424	Block2	unter	1	{-i}	{-i}	665	1	1	5	1	2	1	2	1	1	5	rechts	31.72	4	ja	3	5	1	#NULL!	#NULL!	#NULL!	14	9	3	3	3	6	11	3
501	10	weiblich	rechts	Blau	1	{TAB}	1	{TAB}	{TAB}	753	Block2	auf	1	{-i}	{-i}	2053	1	1	5	1	1	1	1	1	1	5	rechts	31.72	4	ja	3	5	1	#NULL!	#NULL!	#NULL!	14	9	3	3	3	6	11	3
501	10	weiblich	rechts	Lila	1	{END}	1	{END}	{END}	729	Block2	auf	1	{-i}	{-i}	624	1	1	5	1	2	2	1	1	1	5	rechts	31.72	4	ja	3	5	1	#NULL!	#NULL!	#NULL!	14	9	3	3	3	6	11	3
501	10	weiblich	rechts	Orange	4	{TAB}	1	{TAB}	{TAB}	354	Block2	unter	1	{-i}	{-i}	601	1	1	5	1	2	1	2	1	1	5	rechts	31.72	4	ja	3	5	1	#NULL!	#NULL!	#NULL!	14	9	3	3	3	6	11	3
501	10	weiblich	rechts	Orange	3	{TAB}	1	{TAB}	{TAB}	387	Block2	über	1	{-i}	{-i}	626	1	1	5	1	1	1	1	1	1	5	rechts	31.72	4	ja	3	5	1	#NULL!	#NULL!	#NULL!	14	9	3	3	3	6	11	3
501	10	weiblich	rechts	Blau	3	{TAB}	1	{TAB}	{TAB}	318	Block1	über	1	{-i}	{-i}	5290	1	-88	5	1	1	1	1	1	1	5	rechts	31.72	4	ja	3	5	1	#NULL!	#NULL!	#NULL!	14	9	3	3	3	6	11	3
501	10	weiblich	rechts	Braun	1	{END}	0	{END}	{TAB}	2054	Block1	auf	1	{-i}	{-i}	15	1	-88	5	1	2	2	1	1	1	5	rechts	31.72	4	ja	3	5	1	#NULL!	#NULL!	#NULL!	14	9	3	3	3	6	11	3
501	10	weiblich	rechts	Braun	4	{END}	0	{END}	{TAB}	332	Block1	unter	1	{-i}	{-i}	885	1	0	5	1	1	2	2	1	1	5	rechts	31.72	4	ja	3	5	1	#NULL!	#NULL!	#NULL!	14	9	3	3	3	6	11	3
501	10	weiblich	rechts	Braun	3	{END}	1	{END}	{END}	456	Block1	über	1	{-i}	{-i}	3364	1	-88	5	1	2	2	1	1	1	5	rechts	31.72	4	ja	3	5	1	#NULL!	#NULL!	#NULL!	14	9	3	3	3	6	11	3
501	10	weiblich	rechts	Lila	4	{END}	1	{END}	{END}	95	Block1	unter	1	{-i}	{-i}	872	1	-99	5	1	1	2	2	1	1	5	rechts	31.72	4	ja	3	5	1	#NULL!	#NULL!	#NULL!	14	9	3	3	3	6	11	3
501	10	weiblich	rechts	Orange	2	{TAB}	0	{TAB}	{END}	820	Block1	ab	1	{-i}	{-i}	1259	1	0	5	1	2	1	2	1	1	5	rechts	31.72	4	ja	3	5	1	#NULL!	#NULL!	#NULL!	14	9	3	3	3	6	11	3
501	10	weiblich	rechts	Blau	3	{TAB}	1	{TAB}	{TAB}	230	Block1	über	1	{-i}	{-i}	4483	1	-88	5	1	1	1	1	1	1	5	rechts	31.72	4	ja	3	5	1	#NULL!	#NULL!	#NULL!	14	9	3	3	3	6	11	3
501	10	weiblich	rechts	Blau	2	{TAB}	1	{TAB}	{TAB}	296	Block1	ab	1	{-i}	{-i}	3822	1	-88	5	1	2	1	2	1	1	5	rechts	31.72	4	ja	3	5	1	#NULL!	#NULL!	#NULL!	14	9	3	3	3	6	11	3
501	10	weiblich	rechts	Braun	2	{END}	0	{END}	{TAB}	350	Block1	ab	1	{-i}	{-i}	1011	1	0	5	1	1	2	2	1	1	5	rechts	31.72	4	ja	3	5	1	#NULL!	#NULL!	#NULL!	14	9	3	3	3	6	11	3
501	10	weiblich	rechts	Orange	4	{TAB}	1	{TAB}	{TAB}	243	Block1	unter	1	{-i}	{-i}	3317	1	-88	5	1	2	1	2	1	1	5	rechts	31.72	4	ja	3	5	1	#NULL!	#NULL!	#NULL!	14	9	3	3	3	6	11	3
501	10	weiblich	rechts	Blau	4	{TAB}	1	{TAB}	{TAB}	661	Block2	unter	1	{-i}	{-i}	5638	1	-88	5	1	2	1	2	1	1	5	rechts	31.72	4	ja	3	5	1	#NULL!	#NULL!	#NULL!	14	9	3	3	3	6	11	3
501	10	weiblich	rechts	Blau	3	{TAB}	1	{TAB}	{TAB}	4	Block2	über	1	{-i}	{-i}	686	1	-99	5	1	1	1	1	1	1	5	rechts	31.72	4	ja	3	5	1	#NULL!	#NULL!	#NULL!	14	9	3	3	3	6	11	3
501	10	weiblich	rechts	Blau	2	{TAB}	1	{TAB}	{TAB}	96	Block2	ab	1	{-i}	{-i}	1171	1	-99	5	1	2	1	2	1	1	5	rechts	31.72	4	ja	3	5	1	#NULL!	#NULL!	#NULL!	14	9	3	3	3	6	11	3
501	10	weiblich	rechts	Orange	3	{TAB}	1	{TAB}	{TAB}	70	Block2	über	1	{-i}	{-i}	1984	1	-99	5	1	1	1	1	1	1	5	rechts	31.72	4	ja	3	5	1	#NULL!	#NULL!	#NULL!	14	9	3	3	3	6	11	3
501	10	weiblich	rechts	Lila	2	{END}	1	{END}	{END}	15	Block2	ab	1	{-i}	{-i}	1794	1	-99	5	1	1	2	2	1	1	5	rechts	31.72	4	ja	3	5	1	#NULL!	#NULL!	#NULL!	14	9	3	3	3	6	11	3
501	10	weiblich	rechts	Blau	2	{TAB}	1	{TAB}	{TAB}	884	Block2	ab	1	{-i}	{-i}	4607	1	-88	5	1	2	1	2	1	1	5	rechts	31.72	4	ja	3	5	1	#NULL!	#NULL!	#NULL!	14	9	3	3	3	6	11	3
501	10	weiblich	rechts	Blau	4	{TAB}	1	{TAB}	{TAB}	2658	Block2	unter	1	{-i}	{-i}	2120	1	-88	5	1	2	1	2	1	1	5	rechts	31.72	4	ja	3	5	1	#NULL!	#NULL!	#NULL!	14	9	3	3	3	6	11	3
501	10	weiblich	rechts	Orange	4	{TAB}	1	{TAB}	{TAB}	44	Block2	unter	1	{-i}	{-i}	2023	1	-99	5	1	2	1	2	1	1	5	rechts	31.72	4	ja	3	5	1	#NULL!	#NULL!	#NULL!	14	9	3	3	3	6	11	3
501	10	weiblich	rechts	Lila	2	{END}	1	{END}	{END}	918	Block2	ab	1	{-i}	{-i}	4742	1	-88	5	1	1	2	2	1	1	5	rechts	31.72	4	ja	3	5	1	#NULL!	#NULL!	#NULL!	14	9	3	3	3	6	11	3
501	10	weiblich	rechts	Lila	1	{END}	1	{END}	{END}	936	Block2	auf	1	{-i}	{-i}	4295	1	-88	5	1	2	2	1	1	1	5	rechts	31.72	4	ja	3	5	1	#NULL!	#NULL!	#NULL!	14	9	3	3	3	6	11	3
502	11	weiblich	rechts	Blau	1	{END}	1	{END}	{END}	224	Block1	auf	1	{-i}	{-i}	1189	2	1	5	1	2	2	1	1	1	5	rechts	28.48	2	ja	5	2	3	#NULL!	#NULL!	#NULL!	6	3	2	0	1	0	12	2
502	11	weiblich	rechts	Lila	3	{TAB}	1	{TAB}	{TAB}	343	Block1	über	1	{-i}	{-i}	1180	2	1	5	1	1	1	1	1	1	5	rechts	28.48	2	ja	5	2	3	#NULL!	#NULL!	#NULL!	6	3	2	0	1	0	12	2
502	11	weiblich	rechts	Blau	4	{END}	1	{END}	{END}	212	Block1	unter	1	{-i}	{-i}	1126	2	1	5	1	1	2	2	1	1	5	rechts	28.48	2	ja	5	2	3	#NULL!	#NULL!	#NULL!	6	3	2	0	1	0	12	2
502	11	weiblich	rechts	Braun	4	{END}	1	{END}	{END}	259	Block1	unter	1	{-i}	{-i}	976	2	1	5	1	1	2	2	1	1	5	rechts	28.48	2	ja	5	2	3	#NULL!	#NULL!	#NULL!	6	3	2	0	1	0	12	2
502	11	weiblich	rechts	Orange	1	{TAB}	1	{TAB}	{TAB}	234	Block1	auf	1	{-i}	{-i}	502	2	1	5	1	1	1	1	1	1	5	rechts	28.48	2	ja	5	2	3	#NULL!	#NULL!	#NULL!	6	3	2	0	1	0	12	2
502	11	weiblich	rechts	Lila	4	{TAB}	1	{TAB}	{TAB}	270	Block1	unter	1	{-i}	{-i}	397	2	1	5	1	2	1	2	1	1	5	rechts	28.48	2	ja	5	2	3	#NULL!	#NULL!	#NULL!	6	3	2	0	1	0	12	2
502	11	weiblich	rechts	Blau	4	{END}	1	{END}	{END}	277	Block1	unter	1	{-i}	{-i}	920	2	1	5	1	1	2	2	1	1	5	rechts	28.48	2	ja	5	2	3	#NULL!	#NULL!	#NULL!	6	3	2	0	1	0	12	2
502	11	weiblich	rechts	Braun	2	{END}	1	{END}	{END}	240	Block1	ab	1	{-i}	{-i}	1039	2	1	5	1	1	2	2	1	1	5	rechts	28.48	2	ja	5	2	3	#NULL!	#NULL!	#NULL!	6	3	2	0	1	0	12	2
502	11	weiblich	rechts	Braun	3	{END}	1	{END}	{END}	259	Block1	über	1	{-i}	{-i}	1034	2	1	5	1	2	2	1	1	1	5	rechts	28.48	2	ja	5	2	3	#NULL!	#NULL!	#NULL!	6	3	2	0	1	0	12	2
502	11	weiblich	rechts	Orange	1	{TAB}	1	{TAB}	{TAB}	222	Block1	auf	1	{-i}	{-i}	1261	2	1	5	1	1	1	1	1	1	5	rechts	28.48	2	ja	5	2	3	#NULL!	#NULL!	#NULL!	6	3	2	0	1	0	12	2
502	11	weiblich	rechts	Braun	2	{END}	1	{END}	{END}	232	Block1	ab	1	{-i}	{-i}	1106	2	1	5	1	1	2	2	1	1	5	rechts	28.48	2	ja	5	2	3	#NULL!	#NULL!	#NULL!	6	3	2	0	1	0	12	2
502	11	weiblich	rechts	Braun	1	{END}	1	{END}	{END}	316	Block1	auf	1	{-i}	{-i}	1210	2	1	5	1	2	2	1	1	1	5	rechts	28.48	2	ja	5	2	3	#NULL!	#NULL!	#NULL!	6	3	2	0	1	0	12	2
502	11	weiblich	rechts	Blau	1	{END}	1	{END}	{END}	308	Block1	auf	1	{-i}	{-i}	836	2	1	5	1	2	2	1	1	1	5	rechts	28.48	2	ja	5	2	3	#NULL!	#NULL!	#NULL!	6	3	2	0	1	0	12	2
502	11	weiblich	rechts	Orange	2	{TAB}	1	{TAB}	{TAB}	195	Block1	ab	1	{-i}	{-i}	901	2	1	5	1	2	1	2	1	1	5	rechts	28.48	2	ja	5	2	3	#NULL!	#NULL!	#NULL!	6	3	2	0	1	0	12	2
502	11	weiblich	rechts	Blau	2	{END}	1	{END}	{END}	302	Block1	ab	1	{-i}	{-i}	887	2	1	5	1	1	2	2	1	1	5	rechts	28.48	2	ja	5	2	3	#NULL!	#NULL!	#NULL!	6	3	2	0	1	0	12	2
502	11	weiblich	rechts	Braun	2	{END}	1	{END}	{END}	262	Block1	ab	1	{-i}	{-i}	1270	2	1	5	1	1	2	2	1	1	5	rechts	28.48	2	ja	5	2	3	#NULL!	#NULL!	#NULL!	6	3	2	0	1	0	12	2
502	11	weiblich	rechts	Orange	2	{TAB}	1	{TAB}	{TAB}	220	Block1	ab	1	{-i}	{-i}	960	2	1	5	1	2	1	2	1	1	5	rechts	28.48	2	ja	5	2	3	#NULL!	#NULL!	#NULL!	6	3	2	0	1	0	12	2
502	11	weiblich	rechts	Braun	4	{END}	1	{END}	{END}	710	Block1	unter	1	{-i}	{-i}	680	2	1	5	1	1	2	2	1	1	5	rechts	28.48	2	ja	5	2	3	#NULL!	#NULL!	#NULL!	6	3	2	0	1	0	12	2
502	11	weiblich	rechts	Orange	3	{TAB}	1	{TAB}	{TAB}	266	Block1	über	1	{-i}	{-i}	1648	2	1	5	1	1	1	1	1	1	5	rechts	28.48	2	ja	5	2	3	#NULL!	#NULL!	#NULL!	6	3	2	0	1	0	12	2
502	11	weiblich	rechts	Orange	3	{TAB}	1	{TAB}	{TAB}	238	Block1	über	1	{-i}	{-i}	547	2	1	5	1	1	1	1	1	1	5	rechts	28.48	2	ja	5	2	3	#NULL!	#NULL!	#NULL!	6	3	2	0	1	0	12	2
502	11	weiblich	rechts	Blau	4	{END}	1	{END}	{END}	623	Block1	unter	1	{-i}	{-i}	714	2	1	5	1	1	2	2	1	1	5	rechts	28.48	2	ja	5	2	3	#NULL!	#NULL!	#NULL!	6	3	2	0	1	0	12	2
502	11	weiblich	rechts	Lila	2	{TAB}	1	{TAB}	{TAB}	204	Block1	ab	1	{-i}	{-i}	1467	2	1	5	1	2	1	2	1	1	5	rechts	28.48	2	ja	5	2	3	#NULL!	#NULL!	#NULL!	6	3	2	0	1	0	12	2
502	11	weiblich	rechts	Orange	3	{TAB}	1	{TAB}	{TAB}	201	Block1	über	1	{-i}	{-i}	824	2	1	5	1	1	1	1	1	1	5	rechts	28.48	2	ja	5	2	3	#NULL!	#NULL!	#NULL!	6	3	2	0	1	0	12	2
502	11	weiblich	rechts	Orange	4	{TAB}	1	{TAB}	{TAB}	195	Block1	unter	1	{-i}	{-i}	436	2	1	5	1	2	1	2	1	1	5	rechts	28.48	2	ja	5	2	3	#NULL!	#NULL!	#NULL!	6	3	2	0	1	0	12	2
502	11	weiblich	rechts	Orange	1	{TAB}	1	{TAB}	{TAB}	291	Block1	auf	1	{-i}	{-i}	776	2	1	5	1	1	1	1	1	1	5	rechts	28.48	2	ja	5	2	3	#NULL!	#NULL!	#NULL!	6	3	2	0	1	0	12	2
502	11	weiblich	rechts	Blau	4	{END}	1	{END}	{END}	283	Block1	unter	1	{-i}	{-i}	876	2	1	5	1	1	2	2	1	1	5	rechts	28.48	2	ja	5	2	3	#NULL!	#NULL!	#NULL!	6	3	2	0	1	0	12	2
502	11	weiblich	rechts	Braun	3	{END}	1	{END}	{END}	278	Block1	über	1	{-i}	{-i}	788	2	1	5	1	2	2	1	1	1	5	rechts	28.48	2	ja	5	2	3	#NULL!	#NULL!	#NULL!	6	3	2	0	1	0	12	2
502	11	weiblich	rechts	Lila	1	{TAB}	1	{TAB}	{TAB}	852	Block1	auf	1	{-i}	{-i}	960	2	1	5	1	1	1	1	1	1	5	rechts	28.48	2	ja	5	2	3	#NULL!	#NULL!	#NULL!	6	3	2	0	1	0	12	2
502	11	weiblich	rechts	Lila	3	{TAB}	1	{TAB}	{TAB}	239	Block1	über	1	{-i}	{-i}	647	2	1	5	1	1	1	1	1	1	5	rechts	28.48	2	ja	5	2	3	#NULL!	#NULL!	#NULL!	6	3	2	0	1	0	12	2
502	11	weiblich	rechts	Braun	3	{END}	1	{END}	{END}	914	Block1	über	1	{-i}	{-i}	941	2	1	5	1	2	2	1	1	1	5	rechts	28.48	2	ja	5	2	3	#NULL!	#NULL!	#NULL!	6	3	2	0	1	0	12	2
502	11	weiblich	rechts	Lila	1	{TAB}	1	{TAB}	{TAB}	211	Block1	auf	1	{-i}	{-i}	2555	2	1	5	1	1	1	1	1	1	5	rechts	28.48	2	ja	5	2	3	#NULL!	#NULL!	#NULL!	6	3	2	0	1	0	12	2
502	11	weiblich	rechts	Orange	2	{TAB}	1	{TAB}	{TAB}	243	Block1	ab	1	{-i}	{-i}	967	2	1	5	1	2	1	2	1	1	5	rechts	28.48	2	ja	5	2	3	#NULL!	#NULL!	#NULL!	6	3	2	0	1	0	12	2
502	11	weiblich	rechts	Blau	3	{END}	1	{END}	{END}	243	Block1	über	1	{-i}	{-i}	918	2	1	5	1	2	2	1	1	1	5	rechts	28.48	2	ja	5	2	3	#NULL!	#NULL!	#NULL!	6	3	2	0	1	0	12	2
502	11	weiblich	rechts	Lila	1	{TAB}	1	{TAB}	{TAB}	200	Block1	auf	1	{-i}	{-i}	1505	2	1	5	1	1	1	1	1	1	5	rechts	28.48	2	ja	5	2	3	#NULL!	#NULL!	#NULL!	6	3	2	0	1	0	12	2
502	11	weiblich	rechts	Lila	1	{TAB}	1	{TAB}	{TAB}	224	Block1	auf	1	{-i}	{-i}	2917	2	1	5	1	1	1	1	1	1	5	rechts	28.48	2	ja	5	2	3	#NULL!	#NULL!	#NULL!	6	3	2	0	1	0	12	2
502	11	weiblich	rechts	Lila	4	{TAB}	1	{TAB}	{TAB}	232	Block1	unter	1	{-i}	{-i}	707	2	1	5	1	2	1	2	1	1	5	rechts	28.48	2	ja	5	2	3	#NULL!	#NULL!	#NULL!	6	3	2	0	1	0	12	2
502	11	weiblich	rechts	Braun	1	{END}	1	{END}	{END}	264	Block1	auf	1	{-i}	{-i}	915	2	1	5	1	2	2	1	1	1	5	rechts	28.48	2	ja	5	2	3	#NULL!	#NULL!	#NULL!	6	3	2	0	1	0	12	2
502	11	weiblich	rechts	Lila	3	{TAB}	1	{TAB}	{TAB}	283	Block1	über	1	{-i}	{-i}	1042	2	1	5	1	1	1	1	1	1	5	rechts	28.48	2	ja	5	2	3	#NULL!	#NULL!	#NULL!	6	3	2	0	1	0	12	2
502	11	weiblich	rechts	Lila	4	{TAB}	1	{TAB}	{TAB}	178	Block1	unter	1	{-i}	{-i}	1964	2	1	5	1	2	1	2	1	1	5	rechts	28.48	2	ja	5	2	3	#NULL!	#NULL!	#NULL!	6	3	2	0	1	0	12	2
502	11	weiblich	rechts	Braun	1	{END}	1	{END}	{END}	358	Block1	auf	1	{-i}	{-i}	1527	2	1	5	1	2	2	1	1	1	5	rechts	28.48	2	ja	5	2	3	#NULL!	#NULL!	#NULL!	6	3	2	0	1	0	12	2
502	11	weiblich	rechts	Orange	2	{TAB}	1	{TAB}	{TAB}	260	Block1	ab	1	{-i}	{-i}	2971	2	1	5	1	2	1	2	1	1	5	rechts	28.48	2	ja	5	2	3	#NULL!	#NULL!	#NULL!	6	3	2	0	1	0	12	2
502	11	weiblich	rechts	Lila	2	{TAB}	1	{TAB}	{TAB}	205	Block1	ab	1	{-i}	{-i}	1834	2	1	5	1	2	1	2	1	1	5	rechts	28.48	2	ja	5	2	3	#NULL!	#NULL!	#NULL!	6	3	2	0	1	0	12	2
502	11	weiblich	rechts	Blau	3	{END}	1	{END}	{END}	267	Block1	über	1	{-i}	{-i}	1025	2	1	5	1	2	2	1	1	1	5	rechts	28.48	2	ja	5	2	3	#NULL!	#NULL!	#NULL!	6	3	2	0	1	0	12	2
502	11	weiblich	rechts	Orange	3	{TAB}	1	{TAB}	{TAB}	861	Block1	über	1	{-i}	{-i}	404	2	1	5	1	1	1	1	1	1	5	rechts	28.48	2	ja	5	2	3	#NULL!	#NULL!	#NULL!	6	3	2	0	1	0	12	2
502	11	weiblich	rechts	Braun	3	{END}	1	{END}	{END}	205	Block1	über	1	{-i}	{-i}	961	2	1	5	1	2	2	1	1	1	5	rechts	28.48	2	ja	5	2	3	#NULL!	#NULL!	#NULL!	6	3	2	0	1	0	12	2
502	11	weiblich	rechts	Blau	1	{END}	1	{END}	{END}	813	Block1	auf	1	{-i}	{-i}	1385	2	1	5	1	2	2	1	1	1	5	rechts	28.48	2	ja	5	2	3	#NULL!	#NULL!	#NULL!	6	3	2	0	1	0	12	2
502	11	weiblich	rechts	Blau	1	{END}	1	{END}	{END}	264	Block1	auf	1	{-i}	{-i}	1098	2	1	5	1	2	2	1	1	1	5	rechts	28.48	2	ja	5	2	3	#NULL!	#NULL!	#NULL!	6	3	2	0	1	0	12	2
502	11	weiblich	rechts	Braun	2	{END}	1	{END}	{END}	397	Block1	ab	1	{-i}	{-i}	1402	2	1	5	1	1	2	2	1	1	5	rechts	28.48	2	ja	5	2	3	#NULL!	#NULL!	#NULL!	6	3	2	0	1	0	12	2
502	11	weiblich	rechts	Braun	1	{END}	1	{END}	{END}	317	Block1	auf	1	{-i}	{-i}	961	2	1	5	1	2	2	1	1	1	5	rechts	28.48	2	ja	5	2	3	#NULL!	#NULL!	#NULL!	6	3	2	0	1	0	12	2
502	11	weiblich	rechts	Blau	2	{END}	1	{END}	{END}	235	Block1	ab	1	{-i}	{-i}	1300	2	1	5	1	1	2	2	1	1	5	rechts	28.48	2	ja	5	2	3	#NULL!	#NULL!	#NULL!	6	3	2	0	1	0	12	2
502	11	weiblich	rechts	Lila	4	{TAB}	1	{TAB}	{TAB}	330	Block1	unter	1	{-i}	{-i}	958	2	1	5	1	2	1	2	1	1	5	rechts	28.48	2	ja	5	2	3	#NULL!	#NULL!	#NULL!	6	3	2	0	1	0	12	2
502	11	weiblich	rechts	Blau	3	{END}	1	{END}	{END}	256	Block1	über	1	{-i}	{-i}	865	2	1	5	1	2	2	1	1	1	5	rechts	28.48	2	ja	5	2	3	#NULL!	#NULL!	#NULL!	6	3	2	0	1	0	12	2
502	11	weiblich	rechts	Blau	1	{END}	1	{END}	{END}	274	Block1	auf	1	{-i}	{-i}	834	2	1	5	1	2	2	1	1	1	5	rechts	28.48	2	ja	5	2	3	#NULL!	#NULL!	#NULL!	6	3	2	0	1	0	12	2
502	11	weiblich	rechts	Orange	4	{TAB}	1	{TAB}	{TAB}	358	Block1	unter	1	{-i}	{-i}	1628	2	1	5	1	2	1	2	1	1	5	rechts	28.48	2	ja	5	2	3	#NULL!	#NULL!	#NULL!	6	3	2	0	1	0	12	2
502	11	weiblich	rechts	Orange	4	{TAB}	1	{TAB}	{TAB}	207	Block1	unter	1	{-i}	{-i}	2061	2	1	5	1	2	1	2	1	1	5	rechts	28.48	2	ja	5	2	3	#NULL!	#NULL!	#NULL!	6	3	2	0	1	0	12	2
502	11	weiblich	rechts	Braun	4	{END}	1	{END}	{END}	201	Block1	unter	1	{-i}	{-i}	899	2	1	5	1	1	2	2	1	1	5	rechts	28.48	2	ja	5	2	3	#NULL!	#NULL!	#NULL!	6	3	2	0	1	0	12	2
502	11	weiblich	rechts	Braun	1	{END}	1	{END}	{END}	222	Block1	auf	1	{-i}	{-i}	845	2	1	5	1	2	2	1	1	1	5	rechts	28.48	2	ja	5	2	3	#NULL!	#NULL!	#NULL!	6	3	2	0	1	0	12	2
502	11	weiblich	rechts	Lila	2	{TAB}	1	{TAB}	{TAB}	283	Block1	ab	1	{-i}	{-i}	1865	2	1	5	1	2	1	2	1	1	5	rechts	28.48	2	ja	5	2	3	#NULL!	#NULL!	#NULL!	6	3	2	0	1	0	12	2
502	11	weiblich	rechts	Orange	3	{TAB}	1	{TAB}	{TAB}	227	Block1	über	1	{-i}	{-i}	1940	2	1	5	1	1	1	1	1	1	5	rechts	28.48	2	ja	5	2	3	#NULL!	#NULL!	#NULL!	6	3	2	0	1	0	12	2
502	11	weiblich	rechts	Lila	2	{TAB}	1	{TAB}	{TAB}	239	Block1	ab	1	{-i}	{-i}	839	2	1	5	1	2	1	2	1	1	5	rechts	28.48	2	ja	5	2	3	#NULL!	#NULL!	#NULL!	6	3	2	0	1	0	12	2
502	11	weiblich	rechts	Braun	4	{END}	1	{END}	{END}	557	Block1	unter	1	{-i}	{-i}	1169	2	1	5	1	1	2	2	1	1	5	rechts	28.48	2	ja	5	2	3	#NULL!	#NULL!	#NULL!	6	3	2	0	1	0	12	2
502	11	weiblich	rechts	Orange	2	{TAB}	1	{TAB}	{TAB}	211	Block1	ab	1	{-i}	{-i}	1798	2	1	5	1	2	1	2	1	1	5	rechts	28.48	2	ja	5	2	3	#NULL!	#NULL!	#NULL!	6	3	2	0	1	0	12	2
502	11	weiblich	rechts	Lila	2	{TAB}	1	{TAB}	{TAB}	234	Block1	ab	1	{-i}	{-i}	1183	2	1	5	1	2	1	2	1	1	5	rechts	28.48	2	ja	5	2	3	#NULL!	#NULL!	#NULL!	6	3	2	0	1	0	12	2
502	11	weiblich	rechts	Lila	3	{TAB}	1	{TAB}	{TAB}	236	Block1	über	1	{-i}	{-i}	645	2	1	5	1	1	1	1	1	1	5	rechts	28.48	2	ja	5	2	3	#NULL!	#NULL!	#NULL!	6	3	2	0	1	0	12	2
502	11	weiblich	rechts	Blau	3	{END}	1	{END}	{END}	316	Block1	über	1	{-i}	{-i}	727	2	1	5	1	2	2	1	1	1	5	rechts	28.48	2	ja	5	2	3	#NULL!	#NULL!	#NULL!	6	3	2	0	1	0	12	2
502	11	weiblich	rechts	Lila	1	{TAB}	1	{TAB}	{TAB}	839	Block1	auf	1	{-i}	{-i}	756	2	1	5	1	1	1	1	1	1	5	rechts	28.48	2	ja	5	2	3	#NULL!	#NULL!	#NULL!	6	3	2	0	1	0	12	2
502	11	weiblich	rechts	Braun	4	{END}	1	{END}	{END}	347	Block1	unter	1	{-i}	{-i}	868	2	1	5	1	1	2	2	1	1	5	rechts	28.48	2	ja	5	2	3	#NULL!	#NULL!	#NULL!	6	3	2	0	1	0	12	2
502	11	weiblich	rechts	Braun	2	{END}	1	{END}	{END}	307	Block1	ab	1	{-i}	{-i}	577	2	1	5	1	1	2	2	1	1	5	rechts	28.48	2	ja	5	2	3	#NULL!	#NULL!	#NULL!	6	3	2	0	1	0	12	2
502	11	weiblich	rechts	Blau	4	{END}	1	{END}	{END}	291	Block1	unter	1	{-i}	{-i}	1284	2	1	5	1	1	2	2	1	1	5	rechts	28.48	2	ja	5	2	3	#NULL!	#NULL!	#NULL!	6	3	2	0	1	0	12	2
502	11	weiblich	rechts	Blau	3	{END}	1	{END}	{END}	339	Block1	über	1	{-i}	{-i}	892	2	1	5	1	2	2	1	1	1	5	rechts	28.48	2	ja	5	2	3	#NULL!	#NULL!	#NULL!	6	3	2	0	1	0	12	2
502	11	weiblich	rechts	Blau	2	{END}	1	{END}	{END}	267	Block1	ab	1	{-i}	{-i}	769	2	1	5	1	1	2	2	1	1	5	rechts	28.48	2	ja	5	2	3	#NULL!	#NULL!	#NULL!	6	3	2	0	1	0	12	2
502	11	weiblich	rechts	Braun	3	{END}	1	{END}	{END}	286	Block1	über	1	{-i}	{-i}	1253	2	1	5	1	2	2	1	1	1	5	rechts	28.48	2	ja	5	2	3	#NULL!	#NULL!	#NULL!	6	3	2	0	1	0	12	2
502	11	weiblich	rechts	Lila	3	{TAB}	1	{TAB}	{TAB}	238	Block1	über	1	{-i}	{-i}	1095	2	1	5	1	1	1	1	1	1	5	rechts	28.48	2	ja	5	2	3	#NULL!	#NULL!	#NULL!	6	3	2	0	1	0	12	2
502	11	weiblich	rechts	Orange	1	{TAB}	1	{TAB}	{TAB}	195	Block1	auf	1	{-i}	{-i}	1849	2	1	5	1	1	1	1	1	1	5	rechts	28.48	2	ja	5	2	3	#NULL!	#NULL!	#NULL!	6	3	2	0	1	0	12	2
502	11	weiblich	rechts	Blau	2	{END}	1	{END}	{END}	301	Block1	ab	1	{-i}	{-i}	704	2	1	5	1	1	2	2	1	1	5	rechts	28.48	2	ja	5	2	3	#NULL!	#NULL!	#NULL!	6	3	2	0	1	0	12	2
502	11	weiblich	rechts	Orange	3	{TAB}	1	{TAB}	{TAB}	252	Block2	über	1	{-i}	{-i}	1251	2	1	5	1	1	1	1	1	1	5	rechts	28.48	2	ja	5	2	3	#NULL!	#NULL!	#NULL!	6	3	2	0	1	0	12	2
502	11	weiblich	rechts	Braun	2	{END}	1	{END}	{END}	166	Block2	ab	1	{-i}	{-i}	1345	2	1	5	1	1	2	2	1	1	5	rechts	28.48	2	ja	5	2	3	#NULL!	#NULL!	#NULL!	6	3	2	0	1	0	12	2
502	11	weiblich	rechts	Braun	2	{END}	1	{END}	{END}	256	Block2	ab	1	{-i}	{-i}	740	2	1	5	1	1	2	2	1	1	5	rechts	28.48	2	ja	5	2	3	#NULL!	#NULL!	#NULL!	6	3	2	0	1	0	12	2
502	11	weiblich	rechts	Lila	2	{TAB}	1	{TAB}	{TAB}	248	Block2	ab	1	{-i}	{-i}	1098	2	1	5	1	2	1	2	1	1	5	rechts	28.48	2	ja	5	2	3	#NULL!	#NULL!	#NULL!	6	3	2	0	1	0	12	2
502	11	weiblich	rechts	Lila	2	{TAB}	1	{TAB}	{TAB}	294	Block2	ab	1	{-i}	{-i}	962	2	1	5	1	2	1	2	1	1	5	rechts	28.48	2	ja	5	2	3	#NULL!	#NULL!	#NULL!	6	3	2	0	1	0	12	2
502	11	weiblich	rechts	Lila	4	{TAB}	1	{TAB}	{TAB}	219	Block2	unter	1	{-i}	{-i}	743	2	1	5	1	2	1	2	1	1	5	rechts	28.48	2	ja	5	2	3	#NULL!	#NULL!	#NULL!	6	3	2	0	1	0	12	2
502	11	weiblich	rechts	Orange	4	{TAB}	1	{TAB}	{TAB}	203	Block2	unter	1	{-i}	{-i}	951	2	1	5	1	2	1	2	1	1	5	rechts	28.48	2	ja	5	2	3	#NULL!	#NULL!	#NULL!	6	3	2	0	1	0	12	2
502	11	weiblich	rechts	Lila	3	{TAB}	1	{TAB}	{TAB}	185	Block2	über	1	{-i}	{-i}	1655	2	1	5	1	1	1	1	1	1	5	rechts	28.48	2	ja	5	2	3	#NULL!	#NULL!	#NULL!	6	3	2	0	1	0	12	2
502	11	weiblich	rechts	Lila	1	{TAB}	1	{TAB}	{TAB}	243	Block2	auf	1	{-i}	{-i}	1125	2	1	5	1	1	1	1	1	1	5	rechts	28.48	2	ja	5	2	3	#NULL!	#NULL!	#NULL!	6	3	2	0	1	0	12	2
502	11	weiblich	rechts	Orange	2	{TAB}	1	{TAB}	{TAB}	196	Block2	ab	1	{-i}	{-i}	1758	2	1	5	1	2	1	2	1	1	5	rechts	28.48	2	ja	5	2	3	#NULL!	#NULL!	#NULL!	6	3	2	0	1	0	12	2
502	11	weiblich	rechts	Blau	1	{END}	1	{END}	{END}	245	Block2	auf	1	{-i}	{-i}	745	2	1	5	1	2	2	1	1	1	5	rechts	28.48	2	ja	5	2	3	#NULL!	#NULL!	#NULL!	6	3	2	0	1	0	12	2
502	11	weiblich	rechts	Braun	1	{END}	1	{END}	{END}	193	Block2	auf	1	{-i}	{-i}	1008	2	1	5	1	2	2	1	1	1	5	rechts	28.48	2	ja	5	2	3	#NULL!	#NULL!	#NULL!	6	3	2	0	1	0	12	2
502	11	weiblich	rechts	Orange	1	{TAB}	1	{TAB}	{TAB}	201	Block2	auf	1	{-i}	{-i}	958	2	1	5	1	1	1	1	1	1	5	rechts	28.48	2	ja	5	2	3	#NULL!	#NULL!	#NULL!	6	3	2	0	1	0	12	2
502	11	weiblich	rechts	Braun	3	{END}	1	{END}	{END}	212	Block2	über	1	{-i}	{-i}	1102	2	1	5	1	2	2	1	1	1	5	rechts	28.48	2	ja	5	2	3	#NULL!	#NULL!	#NULL!	6	3	2	0	1	0	12	2
502	11	weiblich	rechts	Braun	4	{END}	1	{END}	{END}	152	Block2	unter	1	{-i}	{-i}	832	2	1	5	1	1	2	2	1	1	5	rechts	28.48	2	ja	5	2	3	#NULL!	#NULL!	#NULL!	6	3	2	0	1	0	12	2
502	11	weiblich	rechts	Blau	4	{END}	1	{END}	{END}	214	Block2	unter	1	{-i}	{-i}	1702	2	1	5	1	1	2	2	1	1	5	rechts	28.48	2	ja	5	2	3	#NULL!	#NULL!	#NULL!	6	3	2	0	1	0	12	2
502	11	weiblich	rechts	Blau	1	{END}	1	{END}	{END}	154	Block2	auf	1	{-i}	{-i}	891	2	1	5	1	2	2	1	1	1	5	rechts	28.48	2	ja	5	2	3	#NULL!	#NULL!	#NULL!	6	3	2	0	1	0	12	2
502	11	weiblich	rechts	Orange	4	{TAB}	1	{TAB}	{TAB}	261	Block2	unter	1	{-i}	{-i}	512	2	1	5	1	2	1	2	1	1	5	rechts	28.48	2	ja	5	2	3	#NULL!	#NULL!	#NULL!	6	3	2	0	1	0	12	2
502	11	weiblich	rechts	Lila	1	{TAB}	1	{TAB}	{TAB}	237	Block2	auf	1	{-i}	{-i}	2183	2	1	5	1	1	1	1	1	1	5	rechts	28.48	2	ja	5	2	3	#NULL!	#NULL!	#NULL!	6	3	2	0	1	0	12	2
502	11	weiblich	rechts	Orange	3	{TAB}	1	{TAB}	{TAB}	774	Block2	über	1	{-i}	{-i}	1112	2	1	5	1	1	1	1	1	1	5	rechts	28.48	2	ja	5	2	3	#NULL!	#NULL!	#NULL!	6	3	2	0	1	0	12	2
502	11	weiblich	rechts	Blau	2	{END}	1	{END}	{END}	160	Block2	ab	1	{-i}	{-i}	765	2	1	5	1	1	2	2	1	1	5	rechts	28.48	2	ja	5	2	3	#NULL!	#NULL!	#NULL!	6	3	2	0	1	0	12	2
502	11	weiblich	rechts	Orange	3	{TAB}	1	{TAB}	{TAB}	243	Block2	über	1	{-i}	{-i}	1790	2	1	5	1	1	1	1	1	1	5	rechts	28.48	2	ja	5	2	3	#NULL!	#NULL!	#NULL!	6	3	2	0	1	0	12	2
502	11	weiblich	rechts	Orange	2	{TAB}	1	{TAB}	{TAB}	160	Block2	ab	1	{-i}	{-i}	733	2	1	5	1	2	1	2	1	1	5	rechts	28.48	2	ja	5	2	3	#NULL!	#NULL!	#NULL!	6	3	2	0	1	0	12	2
502	11	weiblich	rechts	Orange	1	{TAB}	1	{TAB}	{TAB}	151	Block2	auf	1	{-i}	{-i}	830	2	1	5	1	1	1	1	1	1	5	rechts	28.48	2	ja	5	2	3	#NULL!	#NULL!	#NULL!	6	3	2	0	1	0	12	2
502	11	weiblich	rechts	Braun	1	{END}	1	{END}	{END}	213	Block2	auf	1	{-i}	{-i}	829	2	1	5	1	2	2	1	1	1	5	rechts	28.48	2	ja	5	2	3	#NULL!	#NULL!	#NULL!	6	3	2	0	1	0	12	2
502	11	weiblich	rechts	Blau	3	{END}	1	{END}	{END}	212	Block2	über	1	{-i}	{-i}	2273	2	1	5	1	2	2	1	1	1	5	rechts	28.48	2	ja	5	2	3	#NULL!	#NULL!	#NULL!	6	3	2	0	1	0	12	2
502	11	weiblich	rechts	Orange	1	{TAB}	1	{TAB}	{TAB}	206	Block2	auf	1	{-i}	{-i}	1336	2	1	5	1	1	1	1	1	1	5	rechts	28.48	2	ja	5	2	3	#NULL!	#NULL!	#NULL!	6	3	2	0	1	0	12	2
502	11	weiblich	rechts	Blau	2	{END}	1	{END}	{END}	349	Block2	ab	1	{-i}	{-i}	970	2	1	5	1	1	2	2	1	1	5	rechts	28.48	2	ja	5	2	3	#NULL!	#NULL!	#NULL!	6	3	2	0	1	0	12	2
502	11	weiblich	rechts	Lila	4	{TAB}	1	{TAB}	{TAB}	266	Block2	unter	1	{-i}	{-i}	2811	2	1	5	1	2	1	2	1	1	5	rechts	28.48	2	ja	5	2	3	#NULL!	#NULL!	#NULL!	6	3	2	0	1	0	12	2
502	11	weiblich	rechts	Blau	4	{END}	1	{END}	{END}	270	Block2	unter	1	{-i}	{-i}	1843	2	1	5	1	1	2	2	1	1	5	rechts	28.48	2	ja	5	2	3	#NULL!	#NULL!	#NULL!	6	3	2	0	1	0	12	2
502	11	weiblich	rechts	Blau	3	{END}	1	{END}	{END}	267	Block2	über	1	{-i}	{-i}	768	2	1	5	1	2	2	1	1	1	5	rechts	28.48	2	ja	5	2	3	#NULL!	#NULL!	#NULL!	6	3	2	0	1	0	12	2
502	11	weiblich	rechts	Blau	4	{END}	1	{END}	{END}	268	Block2	unter	1	{-i}	{-i}	428	2	1	5	1	1	2	2	1	1	5	rechts	28.48	2	ja	5	2	3	#NULL!	#NULL!	#NULL!	6	3	2	0	1	0	12	2
502	11	weiblich	rechts	Braun	4	{END}	1	{END}	{END}	252	Block2	unter	1	{-i}	{-i}	886	2	1	5	1	1	2	2	1	1	5	rechts	28.48	2	ja	5	2	3	#NULL!	#NULL!	#NULL!	6	3	2	0	1	0	12	2
502	11	weiblich	rechts	Blau	2	{END}	1	{END}	{END}	164	Block2	ab	1	{-i}	{-i}	918	2	1	5	1	1	2	2	1	1	5	rechts	28.48	2	ja	5	2	3	#NULL!	#NULL!	#NULL!	6	3	2	0	1	0	12	2
502	11	weiblich	rechts	Braun	3	{END}	1	{END}	{END}	214	Block2	über	1	{-i}	{-i}	905	2	1	5	1	2	2	1	1	1	5	rechts	28.48	2	ja	5	2	3	#NULL!	#NULL!	#NULL!	6	3	2	0	1	0	12	2
502	11	weiblich	rechts	Braun	4	{END}	1	{END}	{END}	227	Block2	unter	1	{-i}	{-i}	602	2	1	5	1	1	2	2	1	1	5	rechts	28.48	2	ja	5	2	3	#NULL!	#NULL!	#NULL!	6	3	2	0	1	0	12	2
502	11	weiblich	rechts	Blau	1	{END}	1	{END}	{END}	186	Block2	auf	1	{-i}	{-i}	1166	2	1	5	1	2	2	1	1	1	5	rechts	28.48	2	ja	5	2	3	#NULL!	#NULL!	#NULL!	6	3	2	0	1	0	12	2
502	11	weiblich	rechts	Lila	3	{TAB}	1	{TAB}	{TAB}	230	Block2	über	1	{-i}	{-i}	1511	2	1	5	1	1	1	1	1	1	5	rechts	28.48	2	ja	5	2	3	#NULL!	#NULL!	#NULL!	6	3	2	0	1	0	12	2
502	11	weiblich	rechts	Blau	3	{END}	1	{END}	{END}	432	Block2	über	1	{-i}	{-i}	1388	2	1	5	1	2	2	1	1	1	5	rechts	28.48	2	ja	5	2	3	#NULL!	#NULL!	#NULL!	6	3	2	0	1	0	12	2
502	11	weiblich	rechts	Lila	3	{TAB}	1	{TAB}	{TAB}	214	Block2	über	1	{-i}	{-i}	2300	2	1	5	1	1	1	1	1	1	5	rechts	28.48	2	ja	5	2	3	#NULL!	#NULL!	#NULL!	6	3	2	0	1	0	12	2
502	11	weiblich	rechts	Lila	1	{TAB}	1	{TAB}	{TAB}	221	Block2	auf	1	{-i}	{-i}	737	2	1	5	1	1	1	1	1	1	5	rechts	28.48	2	ja	5	2	3	#NULL!	#NULL!	#NULL!	6	3	2	0	1	0	12	2
502	11	weiblich	rechts	Braun	2	{END}	1	{END}	{END}	266	Block2	ab	1	{-i}	{-i}	2296	2	1	5	1	1	2	2	1	1	5	rechts	28.48	2	ja	5	2	3	#NULL!	#NULL!	#NULL!	6	3	2	0	1	0	12	2
502	11	weiblich	rechts	Lila	1	{TAB}	1	{TAB}	{TAB}	185	Block2	auf	1	{-i}	{-i}	2395	2	1	5	1	1	1	1	1	1	5	rechts	28.48	2	ja	5	2	3	#NULL!	#NULL!	#NULL!	6	3	2	0	1	0	12	2
502	11	weiblich	rechts	Lila	4	{TAB}	1	{TAB}	{TAB}	215	Block2	unter	1	{-i}	{-i}	798	2	1	5	1	2	1	2	1	1	5	rechts	28.48	2	ja	5	2	3	#NULL!	#NULL!	#NULL!	6	3	2	0	1	0	12	2
502	11	weiblich	rechts	Braun	3	{END}	1	{END}	{END}	256	Block2	über	1	{-i}	{-i}	915	2	1	5	1	2	2	1	1	1	5	rechts	28.48	2	ja	5	2	3	#NULL!	#NULL!	#NULL!	6	3	2	0	1	0	12	2
502	11	weiblich	rechts	Braun	2	{END}	1	{END}	{END}	262	Block2	ab	1	{-i}	{-i}	1586	2	1	5	1	1	2	2	1	1	5	rechts	28.48	2	ja	5	2	3	#NULL!	#NULL!	#NULL!	6	3	2	0	1	0	12	2
502	11	weiblich	rechts	Blau	2	{END}	1	{END}	{END}	239	Block2	ab	1	{-i}	{-i}	1121	2	1	5	1	1	2	2	1	1	5	rechts	28.48	2	ja	5	2	3	#NULL!	#NULL!	#NULL!	6	3	2	0	1	0	12	2
502	11	weiblich	rechts	Blau	1	{END}	1	{END}	{END}	270	Block2	auf	1	{-i}	{-i}	522	2	1	5	1	2	2	1	1	1	5	rechts	28.48	2	ja	5	2	3	#NULL!	#NULL!	#NULL!	6	3	2	0	1	0	12	2
502	11	weiblich	rechts	Lila	4	{TAB}	1	{TAB}	{TAB}	212	Block2	unter	1	{-i}	{-i}	728	2	1	5	1	2	1	2	1	1	5	rechts	28.48	2	ja	5	2	3	#NULL!	#NULL!	#NULL!	6	3	2	0	1	0	12	2
502	11	weiblich	rechts	Blau	4	{END}	1	{END}	{END}	219	Block2	unter	1	{-i}	{-i}	776	2	1	5	1	1	2	2	1	1	5	rechts	28.48	2	ja	5	2	3	#NULL!	#NULL!	#NULL!	6	3	2	0	1	0	12	2
502	11	weiblich	rechts	Braun	3	{END}	1	{END}	{END}	212	Block2	über	1	{-i}	{-i}	927	2	1	5	1	2	2	1	1	1	5	rechts	28.48	2	ja	5	2	3	#NULL!	#NULL!	#NULL!	6	3	2	0	1	0	12	2
502	11	weiblich	rechts	Lila	3	{TAB}	1	{TAB}	{TAB}	193	Block2	über	1	{-i}	{-i}	1232	2	1	5	1	1	1	1	1	1	5	rechts	28.48	2	ja	5	2	3	#NULL!	#NULL!	#NULL!	6	3	2	0	1	0	12	2
502	11	weiblich	rechts	Braun	4	{END}	1	{END}	{END}	207	Block2	unter	1	{-i}	{-i}	781	2	1	5	1	1	2	2	1	1	5	rechts	28.48	2	ja	5	2	3	#NULL!	#NULL!	#NULL!	6	3	2	0	1	0	12	2
502	11	weiblich	rechts	Braun	1	{END}	1	{END}	{END}	211	Block2	auf	1	{-i}	{-i}	851	2	1	5	1	2	2	1	1	1	5	rechts	28.48	2	ja	5	2	3	#NULL!	#NULL!	#NULL!	6	3	2	0	1	0	12	2
502	11	weiblich	rechts	Lila	3	{TAB}	1	{TAB}	{TAB}	188	Block2	über	1	{-i}	{-i}	636	2	1	5	1	1	1	1	1	1	5	rechts	28.48	2	ja	5	2	3	#NULL!	#NULL!	#NULL!	6	3	2	0	1	0	12	2
502	11	weiblich	rechts	Lila	2	{TAB}	1	{TAB}	{TAB}	227	Block2	ab	1	{-i}	{-i}	1217	2	1	5	1	2	1	2	1	1	5	rechts	28.48	2	ja	5	2	3	#NULL!	#NULL!	#NULL!	6	3	2	0	1	0	12	2
502	11	weiblich	rechts	Blau	3	{END}	1	{END}	{END}	234	Block2	über	1	{-i}	{-i}	1806	2	1	5	1	2	2	1	1	1	5	rechts	28.48	2	ja	5	2	3	#NULL!	#NULL!	#NULL!	6	3	2	0	1	0	12	2
502	11	weiblich	rechts	Braun	1	{END}	1	{END}	{END}	224	Block2	auf	1	{-i}	{-i}	1205	2	1	5	1	2	2	1	1	1	5	rechts	28.48	2	ja	5	2	3	#NULL!	#NULL!	#NULL!	6	3	2	0	1	0	12	2
502	11	weiblich	rechts	Braun	3	{END}	1	{END}	{END}	200	Block2	über	1	{-i}	{-i}	939	2	1	5	1	2	2	1	1	1	5	rechts	28.48	2	ja	5	2	3	#NULL!	#NULL!	#NULL!	6	3	2	0	1	0	12	2
502	11	weiblich	rechts	Lila	1	{TAB}	1	{TAB}	{TAB}	444	Block2	auf	1	{-i}	{-i}	2772	2	1	5	1	1	1	1	1	1	5	rechts	28.48	2	ja	5	2	3	#NULL!	#NULL!	#NULL!	6	3	2	0	1	0	12	2
502	11	weiblich	rechts	Braun	4	{END}	1	{END}	{END}	199	Block2	unter	1	{-i}	{-i}	1512	2	1	5	1	1	2	2	1	1	5	rechts	28.48	2	ja	5	2	3	#NULL!	#NULL!	#NULL!	6	3	2	0	1	0	12	2
502	11	weiblich	rechts	Orange	3	{TAB}	1	{TAB}	{TAB}	230	Block2	über	1	{-i}	{-i}	1202	2	1	5	1	1	1	1	1	1	5	rechts	28.48	2	ja	5	2	3	#NULL!	#NULL!	#NULL!	6	3	2	0	1	0	12	2
502	11	weiblich	rechts	Orange	1	{TAB}	1	{TAB}	{TAB}	245	Block2	auf	1	{-i}	{-i}	1160	2	1	5	1	1	1	1	1	1	5	rechts	28.48	2	ja	5	2	3	#NULL!	#NULL!	#NULL!	6	3	2	0	1	0	12	2
502	11	weiblich	rechts	Braun	1	{END}	1	{END}	{END}	218	Block2	auf	1	{-i}	{-i}	1200	2	1	5	1	2	2	1	1	1	5	rechts	28.48	2	ja	5	2	3	#NULL!	#NULL!	#NULL!	6	3	2	0	1	0	12	2
502	11	weiblich	rechts	Blau	3	{END}	1	{END}	{END}	1046	Block2	über	1	{-i}	{-i}	1228	2	1	5	1	2	2	1	1	1	5	rechts	28.48	2	ja	5	2	3	#NULL!	#NULL!	#NULL!	6	3	2	0	1	0	12	2
502	11	weiblich	rechts	Orange	3	{TAB}	1	{TAB}	{TAB}	245	Block2	über	1	{-i}	{-i}	2914	2	1	5	1	1	1	1	1	1	5	rechts	28.48	2	ja	5	2	3	#NULL!	#NULL!	#NULL!	6	3	2	0	1	0	12	2
502	11	weiblich	rechts	Blau	1	{END}	1	{END}	{END}	571	Block2	auf	1	{-i}	{-i}	1624	2	1	5	1	2	2	1	1	1	5	rechts	28.48	2	ja	5	2	3	#NULL!	#NULL!	#NULL!	6	3	2	0	1	0	12	2
502	11	weiblich	rechts	Braun	2	{END}	1	{END}	{END}	195	Block2	ab	1	{-i}	{-i}	801	2	1	5	1	1	2	2	1	1	5	rechts	28.48	2	ja	5	2	3	#NULL!	#NULL!	#NULL!	6	3	2	0	1	0	12	2
502	11	weiblich	rechts	Orange	1	{TAB}	1	{TAB}	{TAB}	214	Block2	auf	1	{-i}	{-i}	887	2	1	5	1	1	1	1	1	1	5	rechts	28.48	2	ja	5	2	3	#NULL!	#NULL!	#NULL!	6	3	2	0	1	0	12	2
502	11	weiblich	rechts	Orange	4	{TAB}	1	{TAB}	{TAB}	226	Block2	unter	1	{-i}	{-i}	2321	2	1	5	1	2	1	2	1	1	5	rechts	28.48	2	ja	5	2	3	#NULL!	#NULL!	#NULL!	6	3	2	0	1	0	12	2
502	11	weiblich	rechts	Orange	4	{TAB}	1	{TAB}	{TAB}	268	Block2	unter	1	{-i}	{-i}	694	2	1	5	1	2	1	2	1	1	5	rechts	28.48	2	ja	5	2	3	#NULL!	#NULL!	#NULL!	6	3	2	0	1	0	12	2
502	11	weiblich	rechts	Orange	1	{TAB}	0	{TAB}	{END}	284	Block1	auf	1	{-i}	{-i}	985	2	0	5	1	1	1	1	1	1	5	rechts	28.48	2	ja	5	2	3	#NULL!	#NULL!	#NULL!	6	3	2	0	1	0	12	2
502	11	weiblich	rechts	Blau	2	{END}	1	{END}	{END}	4452	Block1	ab	1	{-i}	{-i}	1302	2	-88	5	1	1	2	2	1	1	5	rechts	28.48	2	ja	5	2	3	#NULL!	#NULL!	#NULL!	6	3	2	0	1	0	12	2
502	11	weiblich	rechts	Lila	4	{TAB}	1	{TAB}	{TAB}	209	Block1	unter	1	{-i}	{-i}	5852	2	-88	5	1	2	1	2	1	1	5	rechts	28.48	2	ja	5	2	3	#NULL!	#NULL!	#NULL!	6	3	2	0	1	0	12	2
502	11	weiblich	rechts	Orange	4	{TAB}	1	{TAB}	{TAB}	256	Block1	unter	1	{-i}	{-i}	4014	2	-88	5	1	2	1	2	1	1	5	rechts	28.48	2	ja	5	2	3	#NULL!	#NULL!	#NULL!	6	3	2	0	1	0	12	2
502	11	weiblich	rechts	Orange	4	{TAB}	1	{TAB}	{TAB}	283	Block1	unter	1	{-i}	{-i}	4300	2	-88	5	1	2	1	2	1	1	5	rechts	28.48	2	ja	5	2	3	#NULL!	#NULL!	#NULL!	6	3	2	0	1	0	12	2
502	11	weiblich	rechts	Lila	2	{TAB}	1	{TAB}	{TAB}	332	Block2	ab	1	{-i}	{-i}	5174	2	-88	5	1	2	1	2	1	1	5	rechts	28.48	2	ja	5	2	3	#NULL!	#NULL!	#NULL!	6	3	2	0	1	0	12	2
502	11	weiblich	rechts	Orange	4	{TAB}	1	{TAB}	{TAB}	194	Block2	unter	1	{-i}	{-i}	3958	2	-88	5	1	2	1	2	1	1	5	rechts	28.48	2	ja	5	2	3	#NULL!	#NULL!	#NULL!	6	3	2	0	1	0	12	2
502	11	weiblich	rechts	Lila	2	{TAB}	1	{TAB}	{TAB}	197	Block2	ab	1	{-i}	{-i}	5341	2	-88	5	1	2	1	2	1	1	5	rechts	28.48	2	ja	5	2	3	#NULL!	#NULL!	#NULL!	6	3	2	0	1	0	12	2
502	11	weiblich	rechts	Orange	2	{TAB}	0	{TAB}	{END}	158	Block2	ab	1	{-i}	{-i}	1386	2	0	5	1	2	1	2	1	1	5	rechts	28.48	2	ja	5	2	3	#NULL!	#NULL!	#NULL!	6	3	2	0	1	0	12	2
502	11	weiblich	rechts	Orange	2	{TAB}	1	{TAB}	{TAB}	241	Block2	ab	1	{-i}	{-i}	3417	2	-88	5	1	2	1	2	1	1	5	rechts	28.48	2	ja	5	2	3	#NULL!	#NULL!	#NULL!	6	3	2	0	1	0	12	2
502	11	weiblich	rechts	Blau	2	{END}	1	{END}	{END}	491	Block2	ab	1	{-i}	{-i}	3003	2	-88	5	1	1	2	2	1	1	5	rechts	28.48	2	ja	5	2	3	#NULL!	#NULL!	#NULL!	6	3	2	0	1	0	12	2
502	11	weiblich	rechts	Blau	4	{END}	1	{END}	{END}	2042	Block2	unter	1	{-i}	{-i}	801	2	-88	5	1	1	2	2	1	1	5	rechts	28.48	2	ja	5	2	3	#NULL!	#NULL!	#NULL!	6	3	2	0	1	0	12	2
502	11	weiblich	rechts	Lila	4	{TAB}	1	{TAB}	{TAB}	233	Block2	unter	1	{-i}	{-i}	3559	2	-88	5	1	2	1	2	1	1	5	rechts	28.48	2	ja	5	2	3	#NULL!	#NULL!	#NULL!	6	3	2	0	1	0	12	2
502	11	weiblich	rechts	Orange	2	{TAB}	1	{TAB}	{TAB}	2626	Block2	ab	1	{-i}	{-i}	294	2	-88	5	1	2	1	2	1	1	5	rechts	28.48	2	ja	5	2	3	#NULL!	#NULL!	#NULL!	6	3	2	0	1	0	12	2
503	11	weiblich	rechts	Braun	4	{TAB}	1	{TAB}	{TAB}	327	Block1	unter	1	{-i}	{-i}	772	3	1	5	1	2	1	2	1	1	5	rechts	17.69	2	ja	3	5	3	62.5	80	17.5	15	9	3	3	3	0	2	8
503	11	weiblich	rechts	Blau	1	{END}	1	{END}	{END}	336	Block1	auf	1	{-i}	{-i}	848	3	1	5	1	2	2	1	1	1	5	rechts	17.69	2	ja	3	5	3	62.5	80	17.5	15	9	3	3	3	0	2	8
503	11	weiblich	rechts	Blau	3	{END}	1	{END}	{END}	298	Block1	über	1	{-i}	{-i}	808	3	1	5	1	2	2	1	1	1	5	rechts	17.69	2	ja	3	5	3	62.5	80	17.5	15	9	3	3	3	0	2	8
503	11	weiblich	rechts	Blau	3	{END}	1	{END}	{END}	327	Block1	über	1	{-i}	{-i}	988	3	1	5	1	2	2	1	1	1	5	rechts	17.69	2	ja	3	5	3	62.5	80	17.5	15	9	3	3	3	0	2	8
503	11	weiblich	rechts	Braun	2	{TAB}	1	{TAB}	{TAB}	225	Block1	ab	1	{-i}	{-i}	815	3	1	5	1	2	1	2	1	1	5	rechts	17.69	2	ja	3	5	3	62.5	80	17.5	15	9	3	3	3	0	2	8
503	11	weiblich	rechts	Braun	1	{TAB}	1	{TAB}	{TAB}	202	Block1	auf	1	{-i}	{-i}	717	3	1	5	1	1	1	1	1	1	5	rechts	17.69	2	ja	3	5	3	62.5	80	17.5	15	9	3	3	3	0	2	8
503	11	weiblich	rechts	Blau	4	{END}	1	{END}	{END}	389	Block1	unter	1	{-i}	{-i}	702	3	1	5	1	1	2	2	1	1	5	rechts	17.69	2	ja	3	5	3	62.5	80	17.5	15	9	3	3	3	0	2	8
503	11	weiblich	rechts	Blau	3	{END}	1	{END}	{END}	315	Block1	über	1	{-i}	{-i}	801	3	1	5	1	2	2	1	1	1	5	rechts	17.69	2	ja	3	5	3	62.5	80	17.5	15	9	3	3	3	0	2	8
503	11	weiblich	rechts	Blau	2	{END}	1	{END}	{END}	272	Block1	ab	1	{-i}	{-i}	947	3	1	5	1	1	2	2	1	1	5	rechts	17.69	2	ja	3	5	3	62.5	80	17.5	15	9	3	3	3	0	2	8
503	11	weiblich	rechts	Blau	3	{END}	1	{END}	{END}	538	Block1	über	1	{-i}	{-i}	651	3	1	5	1	2	2	1	1	1	5	rechts	17.69	2	ja	3	5	3	62.5	80	17.5	15	9	3	3	3	0	2	8
503	11	weiblich	rechts	Orange	4	{TAB}	1	{TAB}	{TAB}	331	Block1	unter	1	{-i}	{-i}	967	3	1	5	1	2	1	2	1	1	5	rechts	17.69	2	ja	3	5	3	62.5	80	17.5	15	9	3	3	3	0	2	8
503	11	weiblich	rechts	Orange	1	{TAB}	1	{TAB}	{TAB}	302	Block1	auf	1	{-i}	{-i}	721	3	1	5	1	1	1	1	1	1	5	rechts	17.69	2	ja	3	5	3	62.5	80	17.5	15	9	3	3	3	0	2	8
503	11	weiblich	rechts	Lila	2	{END}	1	{END}	{END}	706	Block1	ab	1	{-i}	{-i}	2362	3	1	5	1	1	2	2	1	1	5	rechts	17.69	2	ja	3	5	3	62.5	80	17.5	15	9	3	3	3	0	2	8
503	11	weiblich	rechts	Orange	1	{TAB}	1	{TAB}	{TAB}	289	Block1	auf	1	{-i}	{-i}	749	3	1	5	1	1	1	1	1	1	5	rechts	17.69	2	ja	3	5	3	62.5	80	17.5	15	9	3	3	3	0	2	8
503	11	weiblich	rechts	Braun	1	{TAB}	1	{TAB}	{TAB}	746	Block1	auf	1	{-i}	{-i}	907	3	1	5	1	1	1	1	1	1	5	rechts	17.69	2	ja	3	5	3	62.5	80	17.5	15	9	3	3	3	0	2	8
503	11	weiblich	rechts	Orange	3	{TAB}	1	{TAB}	{TAB}	332	Block1	über	1	{-i}	{-i}	1018	3	1	5	1	1	1	1	1	1	5	rechts	17.69	2	ja	3	5	3	62.5	80	17.5	15	9	3	3	3	0	2	8
503	11	weiblich	rechts	Lila	3	{END}	1	{END}	{END}	475	Block1	über	1	{-i}	{-i}	900	3	1	5	1	2	2	1	1	1	5	rechts	17.69	2	ja	3	5	3	62.5	80	17.5	15	9	3	3	3	0	2	8
503	11	weiblich	rechts	Braun	1	{TAB}	1	{TAB}	{TAB}	324	Block1	auf	1	{-i}	{-i}	669	3	1	5	1	1	1	1	1	1	5	rechts	17.69	2	ja	3	5	3	62.5	80	17.5	15	9	3	3	3	0	2	8
503	11	weiblich	rechts	Braun	1	{TAB}	1	{TAB}	{TAB}	267	Block1	auf	1	{-i}	{-i}	851	3	1	5	1	1	1	1	1	1	5	rechts	17.69	2	ja	3	5	3	62.5	80	17.5	15	9	3	3	3	0	2	8
503	11	weiblich	rechts	Orange	4	{TAB}	1	{TAB}	{TAB}	999	Block1	unter	1	{-i}	{-i}	622	3	1	5	1	2	1	2	1	1	5	rechts	17.69	2	ja	3	5	3	62.5	80	17.5	15	9	3	3	3	0	2	8
503	11	weiblich	rechts	Blau	2	{END}	1	{END}	{END}	382	Block1	ab	1	{-i}	{-i}	870	3	1	5	1	1	2	2	1	1	5	rechts	17.69	2	ja	3	5	3	62.5	80	17.5	15	9	3	3	3	0	2	8
503	11	weiblich	rechts	Braun	2	{TAB}	1	{TAB}	{TAB}	291	Block1	ab	1	{-i}	{-i}	884	3	1	5	1	2	1	2	1	1	5	rechts	17.69	2	ja	3	5	3	62.5	80	17.5	15	9	3	3	3	0	2	8
503	11	weiblich	rechts	Braun	3	{TAB}	1	{TAB}	{TAB}	296	Block1	über	1	{-i}	{-i}	765	3	1	5	1	1	1	1	1	1	5	rechts	17.69	2	ja	3	5	3	62.5	80	17.5	15	9	3	3	3	0	2	8
503	11	weiblich	rechts	Braun	4	{TAB}	1	{TAB}	{TAB}	306	Block1	unter	1	{-i}	{-i}	642	3	1	5	1	2	1	2	1	1	5	rechts	17.69	2	ja	3	5	3	62.5	80	17.5	15	9	3	3	3	0	2	8
503	11	weiblich	rechts	Lila	4	{END}	1	{END}	{END}	375	Block1	unter	1	{-i}	{-i}	1180	3	1	5	1	1	2	2	1	1	5	rechts	17.69	2	ja	3	5	3	62.5	80	17.5	15	9	3	3	3	0	2	8
503	11	weiblich	rechts	Orange	1	{TAB}	1	{TAB}	{TAB}	312	Block1	auf	1	{-i}	{-i}	1039	3	1	5	1	1	1	1	1	1	5	rechts	17.69	2	ja	3	5	3	62.5	80	17.5	15	9	3	3	3	0	2	8
503	11	weiblich	rechts	Orange	2	{TAB}	1	{TAB}	{TAB}	261	Block1	ab	1	{-i}	{-i}	770	3	1	5	1	2	1	2	1	1	5	rechts	17.69	2	ja	3	5	3	62.5	80	17.5	15	9	3	3	3	0	2	8
503	11	weiblich	rechts	Lila	4	{END}	1	{END}	{END}	328	Block1	unter	1	{-i}	{-i}	864	3	1	5	1	1	2	2	1	1	5	rechts	17.69	2	ja	3	5	3	62.5	80	17.5	15	9	3	3	3	0	2	8
503	11	weiblich	rechts	Lila	3	{END}	1	{END}	{END}	371	Block1	über	1	{-i}	{-i}	785	3	1	5	1	2	2	1	1	1	5	rechts	17.69	2	ja	3	5	3	62.5	80	17.5	15	9	3	3	3	0	2	8
503	11	weiblich	rechts	Braun	4	{TAB}	1	{TAB}	{TAB}	285	Block1	unter	1	{-i}	{-i}	777	3	1	5	1	2	1	2	1	1	5	rechts	17.69	2	ja	3	5	3	62.5	80	17.5	15	9	3	3	3	0	2	8
503	11	weiblich	rechts	Lila	2	{END}	1	{END}	{END}	350	Block1	ab	1	{-i}	{-i}	878	3	1	5	1	1	2	2	1	1	5	rechts	17.69	2	ja	3	5	3	62.5	80	17.5	15	9	3	3	3	0	2	8
503	11	weiblich	rechts	Lila	3	{END}	1	{END}	{END}	313	Block1	über	1	{-i}	{-i}	757	3	1	5	1	2	2	1	1	1	5	rechts	17.69	2	ja	3	5	3	62.5	80	17.5	15	9	3	3	3	0	2	8
503	11	weiblich	rechts	Braun	2	{TAB}	1	{TAB}	{TAB}	332	Block1	ab	1	{-i}	{-i}	578	3	1	5	1	2	1	2	1	1	5	rechts	17.69	2	ja	3	5	3	62.5	80	17.5	15	9	3	3	3	0	2	8
503	11	weiblich	rechts	Blau	2	{END}	1	{END}	{END}	345	Block1	ab	1	{-i}	{-i}	733	3	1	5	1	1	2	2	1	1	5	rechts	17.69	2	ja	3	5	3	62.5	80	17.5	15	9	3	3	3	0	2	8
503	11	weiblich	rechts	Orange	3	{TAB}	1	{TAB}	{TAB}	352	Block1	über	1	{-i}	{-i}	1985	3	1	5	1	1	1	1	1	1	5	rechts	17.69	2	ja	3	5	3	62.5	80	17.5	15	9	3	3	3	0	2	8
503	11	weiblich	rechts	Orange	2	{TAB}	1	{TAB}	{TAB}	283	Block1	ab	1	{-i}	{-i}	975	3	1	5	1	2	1	2	1	1	5	rechts	17.69	2	ja	3	5	3	62.5	80	17.5	15	9	3	3	3	0	2	8
503	11	weiblich	rechts	Blau	1	{END}	1	{END}	{END}	302	Block1	auf	1	{-i}	{-i}	845	3	1	5	1	2	2	1	1	1	5	rechts	17.69	2	ja	3	5	3	62.5	80	17.5	15	9	3	3	3	0	2	8
503	11	weiblich	rechts	Orange	2	{TAB}	1	{TAB}	{TAB}	316	Block1	ab	1	{-i}	{-i}	719	3	1	5	1	2	1	2	1	1	5	rechts	17.69	2	ja	3	5	3	62.5	80	17.5	15	9	3	3	3	0	2	8
503	11	weiblich	rechts	Orange	3	{TAB}	1	{TAB}	{TAB}	505	Block1	über	1	{-i}	{-i}	2269	3	1	5	1	1	1	1	1	1	5	rechts	17.69	2	ja	3	5	3	62.5	80	17.5	15	9	3	3	3	0	2	8
503	11	weiblich	rechts	Lila	4	{END}	1	{END}	{END}	626	Block1	unter	1	{-i}	{-i}	675	3	1	5	1	1	2	2	1	1	5	rechts	17.69	2	ja	3	5	3	62.5	80	17.5	15	9	3	3	3	0	2	8
503	11	weiblich	rechts	Lila	4	{END}	1	{END}	{END}	675	Block1	unter	1	{-i}	{-i}	967	3	1	5	1	1	2	2	1	1	5	rechts	17.69	2	ja	3	5	3	62.5	80	17.5	15	9	3	3	3	0	2	8
503	11	weiblich	rechts	Blau	4	{END}	1	{END}	{END}	1085	Block1	unter	1	{-i}	{-i}	911	3	1	5	1	1	2	2	1	1	5	rechts	17.69	2	ja	3	5	3	62.5	80	17.5	15	9	3	3	3	0	2	8
503	11	weiblich	rechts	Braun	4	{TAB}	1	{TAB}	{TAB}	347	Block1	unter	1	{-i}	{-i}	818	3	1	5	1	2	1	2	1	1	5	rechts	17.69	2	ja	3	5	3	62.5	80	17.5	15	9	3	3	3	0	2	8
503	11	weiblich	rechts	Braun	3	{TAB}	1	{TAB}	{TAB}	469	Block1	über	1	{-i}	{-i}	811	3	1	5	1	1	1	1	1	1	5	rechts	17.69	2	ja	3	5	3	62.5	80	17.5	15	9	3	3	3	0	2	8
503	11	weiblich	rechts	Braun	1	{TAB}	1	{TAB}	{TAB}	321	Block1	auf	1	{-i}	{-i}	1015	3	1	5	1	1	1	1	1	1	5	rechts	17.69	2	ja	3	5	3	62.5	80	17.5	15	9	3	3	3	0	2	8
503	11	weiblich	rechts	Lila	2	{END}	1	{END}	{END}	793	Block1	ab	1	{-i}	{-i}	674	3	1	5	1	1	2	2	1	1	5	rechts	17.69	2	ja	3	5	3	62.5	80	17.5	15	9	3	3	3	0	2	8
503	11	weiblich	rechts	Orange	1	{TAB}	1	{TAB}	{TAB}	371	Block1	auf	1	{-i}	{-i}	992	3	1	5	1	1	1	1	1	1	5	rechts	17.69	2	ja	3	5	3	62.5	80	17.5	15	9	3	3	3	0	2	8
503	11	weiblich	rechts	Blau	4	{END}	1	{END}	{END}	314	Block1	unter	1	{-i}	{-i}	866	3	1	5	1	1	2	2	1	1	5	rechts	17.69	2	ja	3	5	3	62.5	80	17.5	15	9	3	3	3	0	2	8
503	11	weiblich	rechts	Orange	2	{TAB}	1	{TAB}	{TAB}	282	Block1	ab	1	{-i}	{-i}	867	3	1	5	1	2	1	2	1	1	5	rechts	17.69	2	ja	3	5	3	62.5	80	17.5	15	9	3	3	3	0	2	8
503	11	weiblich	rechts	Blau	2	{END}	1	{END}	{END}	721	Block1	ab	1	{-i}	{-i}	716	3	1	5	1	1	2	2	1	1	5	rechts	17.69	2	ja	3	5	3	62.5	80	17.5	15	9	3	3	3	0	2	8
503	11	weiblich	rechts	Blau	2	{END}	1	{END}	{END}	283	Block1	ab	1	{-i}	{-i}	1947	3	1	5	1	1	2	2	1	1	5	rechts	17.69	2	ja	3	5	3	62.5	80	17.5	15	9	3	3	3	0	2	8
503	11	weiblich	rechts	Orange	4	{TAB}	1	{TAB}	{TAB}	336	Block1	unter	1	{-i}	{-i}	549	3	1	5	1	2	1	2	1	1	5	rechts	17.69	2	ja	3	5	3	62.5	80	17.5	15	9	3	3	3	0	2	8
503	11	weiblich	rechts	Blau	1	{END}	1	{END}	{END}	402	Block1	auf	1	{-i}	{-i}	800	3	1	5	1	2	2	1	1	1	5	rechts	17.69	2	ja	3	5	3	62.5	80	17.5	15	9	3	3	3	0	2	8
503	11	weiblich	rechts	Orange	3	{TAB}	1	{TAB}	{TAB}	343	Block1	über	1	{-i}	{-i}	1080	3	1	5	1	1	1	1	1	1	5	rechts	17.69	2	ja	3	5	3	62.5	80	17.5	15	9	3	3	3	0	2	8
503	11	weiblich	rechts	Blau	3	{END}	1	{END}	{END}	353	Block1	über	1	{-i}	{-i}	1256	3	1	5	1	2	2	1	1	1	5	rechts	17.69	2	ja	3	5	3	62.5	80	17.5	15	9	3	3	3	0	2	8
503	11	weiblich	rechts	Lila	1	{END}	1	{END}	{END}	311	Block1	auf	1	{-i}	{-i}	1961	3	1	5	1	2	2	1	1	1	5	rechts	17.69	2	ja	3	5	3	62.5	80	17.5	15	9	3	3	3	0	2	8
503	11	weiblich	rechts	Orange	2	{TAB}	1	{TAB}	{TAB}	362	Block1	ab	1	{-i}	{-i}	1033	3	1	5	1	2	1	2	1	1	5	rechts	17.69	2	ja	3	5	3	62.5	80	17.5	15	9	3	3	3	0	2	8
503	11	weiblich	rechts	Blau	4	{END}	1	{END}	{END}	383	Block1	unter	1	{-i}	{-i}	1377	3	1	5	1	1	2	2	1	1	5	rechts	17.69	2	ja	3	5	3	62.5	80	17.5	15	9	3	3	3	0	2	8
503	11	weiblich	rechts	Lila	1	{END}	1	{END}	{END}	280	Block1	auf	1	{-i}	{-i}	1188	3	1	5	1	2	2	1	1	1	5	rechts	17.69	2	ja	3	5	3	62.5	80	17.5	15	9	3	3	3	0	2	8
503	11	weiblich	rechts	Braun	2	{TAB}	1	{TAB}	{TAB}	273	Block1	ab	1	{-i}	{-i}	890	3	1	5	1	2	1	2	1	1	5	rechts	17.69	2	ja	3	5	3	62.5	80	17.5	15	9	3	3	3	0	2	8
503	11	weiblich	rechts	Blau	1	{END}	1	{END}	{END}	335	Block1	auf	1	{-i}	{-i}	756	3	1	5	1	2	2	1	1	1	5	rechts	17.69	2	ja	3	5	3	62.5	80	17.5	15	9	3	3	3	0	2	8
503	11	weiblich	rechts	Blau	4	{END}	1	{END}	{END}	343	Block1	unter	1	{-i}	{-i}	1088	3	1	5	1	1	2	2	1	1	5	rechts	17.69	2	ja	3	5	3	62.5	80	17.5	15	9	3	3	3	0	2	8
503	11	weiblich	rechts	Lila	1	{END}	1	{END}	{END}	1184	Block1	auf	1	{-i}	{-i}	2127	3	1	5	1	2	2	1	1	1	5	rechts	17.69	2	ja	3	5	3	62.5	80	17.5	15	9	3	3	3	0	2	8
503	11	weiblich	rechts	Lila	3	{END}	1	{END}	{END}	361	Block1	über	1	{-i}	{-i}	1289	3	1	5	1	2	2	1	1	1	5	rechts	17.69	2	ja	3	5	3	62.5	80	17.5	15	9	3	3	3	0	2	8
503	11	weiblich	rechts	Orange	4	{TAB}	1	{TAB}	{TAB}	297	Block1	unter	1	{-i}	{-i}	857	3	1	5	1	2	1	2	1	1	5	rechts	17.69	2	ja	3	5	3	62.5	80	17.5	15	9	3	3	3	0	2	8
503	11	weiblich	rechts	Lila	2	{END}	1	{END}	{END}	427	Block1	ab	1	{-i}	{-i}	1267	3	1	5	1	1	2	2	1	1	5	rechts	17.69	2	ja	3	5	3	62.5	80	17.5	15	9	3	3	3	0	2	8
503	11	weiblich	rechts	Braun	3	{TAB}	1	{TAB}	{TAB}	246	Block1	über	1	{-i}	{-i}	921	3	1	5	1	1	1	1	1	1	5	rechts	17.69	2	ja	3	5	3	62.5	80	17.5	15	9	3	3	3	0	2	8
503	11	weiblich	rechts	Lila	2	{END}	1	{END}	{END}	449	Block1	ab	1	{-i}	{-i}	882	3	1	5	1	1	2	2	1	1	5	rechts	17.69	2	ja	3	5	3	62.5	80	17.5	15	9	3	3	3	0	2	8
503	11	weiblich	rechts	Lila	3	{END}	1	{END}	{END}	326	Block1	über	1	{-i}	{-i}	1045	3	1	5	1	2	2	1	1	1	5	rechts	17.69	2	ja	3	5	3	62.5	80	17.5	15	9	3	3	3	0	2	8
503	11	weiblich	rechts	Orange	4	{TAB}	1	{TAB}	{TAB}	1950	Block1	unter	1	{-i}	{-i}	1095	3	1	5	1	2	1	2	1	1	5	rechts	17.69	2	ja	3	5	3	62.5	80	17.5	15	9	3	3	3	0	2	8
503	11	weiblich	rechts	Lila	1	{END}	1	{END}	{END}	707	Block1	auf	1	{-i}	{-i}	1184	3	1	5	1	2	2	1	1	1	5	rechts	17.69	2	ja	3	5	3	62.5	80	17.5	15	9	3	3	3	0	2	8
503	11	weiblich	rechts	Orange	1	{TAB}	1	{TAB}	{TAB}	317	Block1	auf	1	{-i}	{-i}	1501	3	1	5	1	1	1	1	1	1	5	rechts	17.69	2	ja	3	5	3	62.5	80	17.5	15	9	3	3	3	0	2	8
503	11	weiblich	rechts	Braun	3	{TAB}	1	{TAB}	{TAB}	1187	Block1	über	1	{-i}	{-i}	1158	3	1	5	1	1	1	1	1	1	5	rechts	17.69	2	ja	3	5	3	62.5	80	17.5	15	9	3	3	3	0	2	8
503	11	weiblich	rechts	Braun	3	{TAB}	1	{TAB}	{TAB}	298	Block1	über	1	{-i}	{-i}	1124	3	1	5	1	1	1	1	1	1	5	rechts	17.69	2	ja	3	5	3	62.5	80	17.5	15	9	3	3	3	0	2	8
503	11	weiblich	rechts	Lila	1	{END}	1	{END}	{END}	334	Block2	auf	1	{-i}	{-i}	1220	3	1	5	1	2	2	1	1	1	5	rechts	17.69	2	ja	3	5	3	62.5	80	17.5	15	9	3	3	3	0	2	8
503	11	weiblich	rechts	Orange	4	{TAB}	1	{TAB}	{TAB}	310	Block2	unter	1	{-i}	{-i}	871	3	1	5	1	2	1	2	1	1	5	rechts	17.69	2	ja	3	5	3	62.5	80	17.5	15	9	3	3	3	0	2	8
503	11	weiblich	rechts	Orange	1	{TAB}	1	{TAB}	{TAB}	283	Block2	auf	1	{-i}	{-i}	776	3	1	5	1	1	1	1	1	1	5	rechts	17.69	2	ja	3	5	3	62.5	80	17.5	15	9	3	3	3	0	2	8
503	11	weiblich	rechts	Blau	1	{END}	1	{END}	{END}	418	Block2	auf	1	{-i}	{-i}	701	3	1	5	1	2	2	1	1	1	5	rechts	17.69	2	ja	3	5	3	62.5	80	17.5	15	9	3	3	3	0	2	8
503	11	weiblich	rechts	Blau	4	{END}	1	{END}	{END}	303	Block2	unter	1	{-i}	{-i}	1511	3	1	5	1	1	2	2	1	1	5	rechts	17.69	2	ja	3	5	3	62.5	80	17.5	15	9	3	3	3	0	2	8
503	11	weiblich	rechts	Lila	3	{END}	1	{END}	{END}	1059	Block2	über	1	{-i}	{-i}	1000	3	1	5	1	2	2	1	1	1	5	rechts	17.69	2	ja	3	5	3	62.5	80	17.5	15	9	3	3	3	0	2	8
503	11	weiblich	rechts	Braun	4	{TAB}	1	{TAB}	{TAB}	362	Block2	unter	1	{-i}	{-i}	1465	3	1	5	1	2	1	2	1	1	5	rechts	17.69	2	ja	3	5	3	62.5	80	17.5	15	9	3	3	3	0	2	8
503	11	weiblich	rechts	Lila	1	{END}	1	{END}	{END}	332	Block2	auf	1	{-i}	{-i}	1889	3	1	5	1	2	2	1	1	1	5	rechts	17.69	2	ja	3	5	3	62.5	80	17.5	15	9	3	3	3	0	2	8
503	11	weiblich	rechts	Braun	3	{TAB}	1	{TAB}	{TAB}	292	Block2	über	1	{-i}	{-i}	1059	3	1	5	1	1	1	1	1	1	5	rechts	17.69	2	ja	3	5	3	62.5	80	17.5	15	9	3	3	3	0	2	8
503	11	weiblich	rechts	Blau	2	{END}	1	{END}	{END}	338	Block2	ab	1	{-i}	{-i}	1390	3	1	5	1	1	2	2	1	1	5	rechts	17.69	2	ja	3	5	3	62.5	80	17.5	15	9	3	3	3	0	2	8
503	11	weiblich	rechts	Blau	3	{END}	1	{END}	{END}	338	Block2	über	1	{-i}	{-i}	1306	3	1	5	1	2	2	1	1	1	5	rechts	17.69	2	ja	3	5	3	62.5	80	17.5	15	9	3	3	3	0	2	8
503	11	weiblich	rechts	Braun	1	{TAB}	1	{TAB}	{TAB}	366	Block2	auf	1	{-i}	{-i}	746	3	1	5	1	1	1	1	1	1	5	rechts	17.69	2	ja	3	5	3	62.5	80	17.5	15	9	3	3	3	0	2	8
503	11	weiblich	rechts	Braun	1	{TAB}	1	{TAB}	{TAB}	278	Block2	auf	1	{-i}	{-i}	1269	3	1	5	1	1	1	1	1	1	5	rechts	17.69	2	ja	3	5	3	62.5	80	17.5	15	9	3	3	3	0	2	8
503	11	weiblich	rechts	Orange	1	{TAB}	1	{TAB}	{TAB}	257	Block2	auf	1	{-i}	{-i}	841	3	1	5	1	1	1	1	1	1	5	rechts	17.69	2	ja	3	5	3	62.5	80	17.5	15	9	3	3	3	0	2	8
503	11	weiblich	rechts	Blau	1	{END}	1	{END}	{END}	301	Block2	auf	1	{-i}	{-i}	820	3	1	5	1	2	2	1	1	1	5	rechts	17.69	2	ja	3	5	3	62.5	80	17.5	15	9	3	3	3	0	2	8
503	11	weiblich	rechts	Blau	4	{END}	1	{END}	{END}	393	Block2	unter	1	{-i}	{-i}	1007	3	1	5	1	1	2	2	1	1	5	rechts	17.69	2	ja	3	5	3	62.5	80	17.5	15	9	3	3	3	0	2	8
503	11	weiblich	rechts	Orange	1	{TAB}	1	{TAB}	{TAB}	339	Block2	auf	1	{-i}	{-i}	775	3	1	5	1	1	1	1	1	1	5	rechts	17.69	2	ja	3	5	3	62.5	80	17.5	15	9	3	3	3	0	2	8
503	11	weiblich	rechts	Orange	2	{TAB}	1	{TAB}	{TAB}	448	Block2	ab	1	{-i}	{-i}	715	3	1	5	1	2	1	2	1	1	5	rechts	17.69	2	ja	3	5	3	62.5	80	17.5	15	9	3	3	3	0	2	8
503	11	weiblich	rechts	Lila	4	{END}	1	{END}	{END}	872	Block2	unter	1	{-i}	{-i}	964	3	1	5	1	1	2	2	1	1	5	rechts	17.69	2	ja	3	5	3	62.5	80	17.5	15	9	3	3	3	0	2	8
503	11	weiblich	rechts	Braun	3	{TAB}	1	{TAB}	{TAB}	358	Block2	über	1	{-i}	{-i}	1020	3	1	5	1	1	1	1	1	1	5	rechts	17.69	2	ja	3	5	3	62.5	80	17.5	15	9	3	3	3	0	2	8
503	11	weiblich	rechts	Blau	2	{END}	1	{END}	{END}	419	Block2	ab	1	{-i}	{-i}	1126	3	1	5	1	1	2	2	1	1	5	rechts	17.69	2	ja	3	5	3	62.5	80	17.5	15	9	3	3	3	0	2	8
503	11	weiblich	rechts	Braun	2	{TAB}	1	{TAB}	{TAB}	867	Block2	ab	1	{-i}	{-i}	768	3	1	5	1	2	1	2	1	1	5	rechts	17.69	2	ja	3	5	3	62.5	80	17.5	15	9	3	3	3	0	2	8
503	11	weiblich	rechts	Orange	3	{TAB}	1	{TAB}	{TAB}	339	Block2	über	1	{-i}	{-i}	968	3	1	5	1	1	1	1	1	1	5	rechts	17.69	2	ja	3	5	3	62.5	80	17.5	15	9	3	3	3	0	2	8
503	11	weiblich	rechts	Lila	2	{END}	1	{END}	{END}	337	Block2	ab	1	{-i}	{-i}	940	3	1	5	1	1	2	2	1	1	5	rechts	17.69	2	ja	3	5	3	62.5	80	17.5	15	9	3	3	3	0	2	8
503	11	weiblich	rechts	Braun	2	{TAB}	1	{TAB}	{TAB}	347	Block2	ab	1	{-i}	{-i}	1433	3	1	5	1	2	1	2	1	1	5	rechts	17.69	2	ja	3	5	3	62.5	80	17.5	15	9	3	3	3	0	2	8
503	11	weiblich	rechts	Braun	2	{TAB}	1	{TAB}	{TAB}	296	Block2	ab	1	{-i}	{-i}	939	3	1	5	1	2	1	2	1	1	5	rechts	17.69	2	ja	3	5	3	62.5	80	17.5	15	9	3	3	3	0	2	8
503	11	weiblich	rechts	Lila	3	{END}	1	{END}	{END}	542	Block2	über	1	{-i}	{-i}	746	3	1	5	1	2	2	1	1	1	5	rechts	17.69	2	ja	3	5	3	62.5	80	17.5	15	9	3	3	3	0	2	8
503	11	weiblich	rechts	Blau	3	{END}	1	{END}	{END}	310	Block2	über	1	{-i}	{-i}	1327	3	1	5	1	2	2	1	1	1	5	rechts	17.69	2	ja	3	5	3	62.5	80	17.5	15	9	3	3	3	0	2	8
503	11	weiblich	rechts	Blau	1	{END}	1	{END}	{END}	362	Block2	auf	1	{-i}	{-i}	1639	3	1	5	1	2	2	1	1	1	5	rechts	17.69	2	ja	3	5	3	62.5	80	17.5	15	9	3	3	3	0	2	8
503	11	weiblich	rechts	Braun	1	{TAB}	1	{TAB}	{TAB}	296	Block2	auf	1	{-i}	{-i}	906	3	1	5	1	1	1	1	1	1	5	rechts	17.69	2	ja	3	5	3	62.5	80	17.5	15	9	3	3	3	0	2	8
503	11	weiblich	rechts	Braun	3	{TAB}	1	{TAB}	{TAB}	378	Block2	über	1	{-i}	{-i}	866	3	1	5	1	1	1	1	1	1	5	rechts	17.69	2	ja	3	5	3	62.5	80	17.5	15	9	3	3	3	0	2	8
503	11	weiblich	rechts	Braun	4	{TAB}	1	{TAB}	{TAB}	297	Block2	unter	1	{-i}	{-i}	641	3	1	5	1	2	1	2	1	1	5	rechts	17.69	2	ja	3	5	3	62.5	80	17.5	15	9	3	3	3	0	2	8
503	11	weiblich	rechts	Lila	3	{END}	1	{END}	{END}	363	Block2	über	1	{-i}	{-i}	402	3	1	5	1	2	2	1	1	1	5	rechts	17.69	2	ja	3	5	3	62.5	80	17.5	15	9	3	3	3	0	2	8
503	11	weiblich	rechts	Braun	1	{TAB}	1	{TAB}	{TAB}	360	Block2	auf	1	{-i}	{-i}	914	3	1	5	1	1	1	1	1	1	5	rechts	17.69	2	ja	3	5	3	62.5	80	17.5	15	9	3	3	3	0	2	8
503	11	weiblich	rechts	Orange	3	{TAB}	1	{TAB}	{TAB}	289	Block2	über	1	{-i}	{-i}	1256	3	1	5	1	1	1	1	1	1	5	rechts	17.69	2	ja	3	5	3	62.5	80	17.5	15	9	3	3	3	0	2	8
503	11	weiblich	rechts	Orange	4	{TAB}	1	{TAB}	{TAB}	319	Block2	unter	1	{-i}	{-i}	722	3	1	5	1	2	1	2	1	1	5	rechts	17.69	2	ja	3	5	3	62.5	80	17.5	15	9	3	3	3	0	2	8
503	11	weiblich	rechts	Blau	1	{END}	1	{END}	{END}	395	Block2	auf	1	{-i}	{-i}	760	3	1	5	1	2	2	1	1	1	5	rechts	17.69	2	ja	3	5	3	62.5	80	17.5	15	9	3	3	3	0	2	8
503	11	weiblich	rechts	Lila	4	{END}	1	{END}	{END}	270	Block2	unter	1	{-i}	{-i}	730	3	1	5	1	1	2	2	1	1	5	rechts	17.69	2	ja	3	5	3	62.5	80	17.5	15	9	3	3	3	0	2	8
503	11	weiblich	rechts	Orange	1	{TAB}	1	{TAB}	{TAB}	326	Block2	auf	1	{-i}	{-i}	721	3	1	5	1	1	1	1	1	1	5	rechts	17.69	2	ja	3	5	3	62.5	80	17.5	15	9	3	3	3	0	2	8
503	11	weiblich	rechts	Braun	2	{TAB}	1	{TAB}	{TAB}	296	Block2	ab	1	{-i}	{-i}	1679	3	1	5	1	2	1	2	1	1	5	rechts	17.69	2	ja	3	5	3	62.5	80	17.5	15	9	3	3	3	0	2	8
503	11	weiblich	rechts	Lila	2	{END}	1	{END}	{END}	429	Block2	ab	1	{-i}	{-i}	554	3	1	5	1	1	2	2	1	1	5	rechts	17.69	2	ja	3	5	3	62.5	80	17.5	15	9	3	3	3	0	2	8
503	11	weiblich	rechts	Orange	4	{TAB}	1	{TAB}	{TAB}	745	Block2	unter	1	{-i}	{-i}	890	3	1	5	1	2	1	2	1	1	5	rechts	17.69	2	ja	3	5	3	62.5	80	17.5	15	9	3	3	3	0	2	8
503	11	weiblich	rechts	Lila	3	{END}	1	{END}	{END}	499	Block2	über	1	{-i}	{-i}	818	3	1	5	1	2	2	1	1	1	5	rechts	17.69	2	ja	3	5	3	62.5	80	17.5	15	9	3	3	3	0	2	8
503	11	weiblich	rechts	Blau	4	{END}	1	{END}	{END}	378	Block2	unter	1	{-i}	{-i}	949	3	1	5	1	1	2	2	1	1	5	rechts	17.69	2	ja	3	5	3	62.5	80	17.5	15	9	3	3	3	0	2	8
503	11	weiblich	rechts	Lila	4	{END}	1	{END}	{END}	282	Block2	unter	1	{-i}	{-i}	825	3	1	5	1	1	2	2	1	1	5	rechts	17.69	2	ja	3	5	3	62.5	80	17.5	15	9	3	3	3	0	2	8
503	11	weiblich	rechts	Blau	3	{END}	1	{END}	{END}	360	Block2	über	1	{-i}	{-i}	1396	3	1	5	1	2	2	1	1	1	5	rechts	17.69	2	ja	3	5	3	62.5	80	17.5	15	9	3	3	3	0	2	8
503	11	weiblich	rechts	Lila	2	{END}	1	{END}	{END}	343	Block2	ab	1	{-i}	{-i}	656	3	1	5	1	1	2	2	1	1	5	rechts	17.69	2	ja	3	5	3	62.5	80	17.5	15	9	3	3	3	0	2	8
503	11	weiblich	rechts	Lila	2	{END}	1	{END}	{END}	317	Block2	ab	1	{-i}	{-i}	927	3	1	5	1	1	2	2	1	1	5	rechts	17.69	2	ja	3	5	3	62.5	80	17.5	15	9	3	3	3	0	2	8
503	11	weiblich	rechts	Lila	3	{END}	1	{END}	{END}	433	Block2	über	1	{-i}	{-i}	534	3	1	5	1	2	2	1	1	1	5	rechts	17.69	2	ja	3	5	3	62.5	80	17.5	15	9	3	3	3	0	2	8
503	11	weiblich	rechts	Lila	4	{END}	1	{END}	{END}	327	Block2	unter	1	{-i}	{-i}	582	3	1	5	1	1	2	2	1	1	5	rechts	17.69	2	ja	3	5	3	62.5	80	17.5	15	9	3	3	3	0	2	8
503	11	weiblich	rechts	Blau	2	{END}	1	{END}	{END}	344	Block2	ab	1	{-i}	{-i}	848	3	1	5	1	1	2	2	1	1	5	rechts	17.69	2	ja	3	5	3	62.5	80	17.5	15	9	3	3	3	0	2	8
503	11	weiblich	rechts	Orange	3	{TAB}	1	{TAB}	{TAB}	302	Block2	über	1	{-i}	{-i}	496	3	1	5	1	1	1	1	1	1	5	rechts	17.69	2	ja	3	5	3	62.5	80	17.5	15	9	3	3	3	0	2	8
503	11	weiblich	rechts	Braun	2	{TAB}	1	{TAB}	{TAB}	295	Block2	ab	1	{-i}	{-i}	1279	3	1	5	1	2	1	2	1	1	5	rechts	17.69	2	ja	3	5	3	62.5	80	17.5	15	9	3	3	3	0	2	8
503	11	weiblich	rechts	Orange	2	{TAB}	1	{TAB}	{TAB}	247	Block2	ab	1	{-i}	{-i}	697	3	1	5	1	2	1	2	1	1	5	rechts	17.69	2	ja	3	5	3	62.5	80	17.5	15	9	3	3	3	0	2	8
503	11	weiblich	rechts	Blau	3	{END}	1	{END}	{END}	315	Block2	über	1	{-i}	{-i}	834	3	1	5	1	2	2	1	1	1	5	rechts	17.69	2	ja	3	5	3	62.5	80	17.5	15	9	3	3	3	0	2	8
503	11	weiblich	rechts	Orange	2	{TAB}	1	{TAB}	{TAB}	260	Block2	ab	1	{-i}	{-i}	836	3	1	5	1	2	1	2	1	1	5	rechts	17.69	2	ja	3	5	3	62.5	80	17.5	15	9	3	3	3	0	2	8
503	11	weiblich	rechts	Braun	4	{TAB}	1	{TAB}	{TAB}	336	Block2	unter	1	{-i}	{-i}	839	3	1	5	1	2	1	2	1	1	5	rechts	17.69	2	ja	3	5	3	62.5	80	17.5	15	9	3	3	3	0	2	8
503	11	weiblich	rechts	Orange	4	{TAB}	1	{TAB}	{TAB}	293	Block2	unter	1	{-i}	{-i}	720	3	1	5	1	2	1	2	1	1	5	rechts	17.69	2	ja	3	5	3	62.5	80	17.5	15	9	3	3	3	0	2	8
503	11	weiblich	rechts	Blau	2	{END}	1	{END}	{END}	343	Block2	ab	1	{-i}	{-i}	863	3	1	5	1	1	2	2	1	1	5	rechts	17.69	2	ja	3	5	3	62.5	80	17.5	15	9	3	3	3	0	2	8
503	11	weiblich	rechts	Braun	3	{TAB}	1	{TAB}	{TAB}	302	Block2	über	1	{-i}	{-i}	647	3	1	5	1	1	1	1	1	1	5	rechts	17.69	2	ja	3	5	3	62.5	80	17.5	15	9	3	3	3	0	2	8
503	11	weiblich	rechts	Lila	1	{END}	1	{END}	{END}	308	Block2	auf	1	{-i}	{-i}	1401	3	1	5	1	2	2	1	1	1	5	rechts	17.69	2	ja	3	5	3	62.5	80	17.5	15	9	3	3	3	0	2	8
503	11	weiblich	rechts	Blau	3	{END}	1	{END}	{END}	817	Block2	über	1	{-i}	{-i}	617	3	1	5	1	2	2	1	1	1	5	rechts	17.69	2	ja	3	5	3	62.5	80	17.5	15	9	3	3	3	0	2	8
503	11	weiblich	rechts	Lila	4	{END}	1	{END}	{END}	338	Block2	unter	1	{-i}	{-i}	709	3	1	5	1	1	2	2	1	1	5	rechts	17.69	2	ja	3	5	3	62.5	80	17.5	15	9	3	3	3	0	2	8
503	11	weiblich	rechts	Blau	1	{END}	1	{END}	{END}	416	Block2	auf	1	{-i}	{-i}	706	3	1	5	1	2	2	1	1	1	5	rechts	17.69	2	ja	3	5	3	62.5	80	17.5	15	9	3	3	3	0	2	8
503	11	weiblich	rechts	Orange	2	{TAB}	1	{TAB}	{TAB}	286	Block2	ab	1	{-i}	{-i}	837	3	1	5	1	2	1	2	1	1	5	rechts	17.69	2	ja	3	5	3	62.5	80	17.5	15	9	3	3	3	0	2	8
503	11	weiblich	rechts	Lila	1	{END}	1	{END}	{END}	394	Block2	auf	1	{-i}	{-i}	584	3	1	5	1	2	2	1	1	1	5	rechts	17.69	2	ja	3	5	3	62.5	80	17.5	15	9	3	3	3	0	2	8
503	11	weiblich	rechts	Orange	3	{TAB}	1	{TAB}	{TAB}	281	Block2	über	1	{-i}	{-i}	1032	3	1	5	1	1	1	1	1	1	5	rechts	17.69	2	ja	3	5	3	62.5	80	17.5	15	9	3	3	3	0	2	8
503	11	weiblich	rechts	Blau	2	{END}	1	{END}	{END}	332	Block2	ab	1	{-i}	{-i}	1483	3	1	5	1	1	2	2	1	1	5	rechts	17.69	2	ja	3	5	3	62.5	80	17.5	15	9	3	3	3	0	2	8
503	11	weiblich	rechts	Braun	1	{TAB}	1	{TAB}	{TAB}	297	Block2	auf	1	{-i}	{-i}	732	3	1	5	1	1	1	1	1	1	5	rechts	17.69	2	ja	3	5	3	62.5	80	17.5	15	9	3	3	3	0	2	8
503	11	weiblich	rechts	Blau	4	{END}	1	{END}	{END}	317	Block2	unter	1	{-i}	{-i}	794	3	1	5	1	1	2	2	1	1	5	rechts	17.69	2	ja	3	5	3	62.5	80	17.5	15	9	3	3	3	0	2	8
503	11	weiblich	rechts	Orange	4	{TAB}	1	{TAB}	{TAB}	268	Block2	unter	1	{-i}	{-i}	685	3	1	5	1	2	1	2	1	1	5	rechts	17.69	2	ja	3	5	3	62.5	80	17.5	15	9	3	3	3	0	2	8
503	11	weiblich	rechts	Orange	3	{TAB}	1	{TAB}	{TAB}	454	Block2	über	1	{-i}	{-i}	662	3	1	5	1	1	1	1	1	1	5	rechts	17.69	2	ja	3	5	3	62.5	80	17.5	15	9	3	3	3	0	2	8
503	11	weiblich	rechts	Orange	2	{TAB}	1	{TAB}	{TAB}	254	Block2	ab	1	{-i}	{-i}	738	3	1	5	1	2	1	2	1	1	5	rechts	17.69	2	ja	3	5	3	62.5	80	17.5	15	9	3	3	3	0	2	8
503	11	weiblich	rechts	Orange	1	{TAB}	1	{TAB}	{TAB}	276	Block2	auf	1	{-i}	{-i}	561	3	1	5	1	1	1	1	1	1	5	rechts	17.69	2	ja	3	5	3	62.5	80	17.5	15	9	3	3	3	0	2	8
503	11	weiblich	rechts	Braun	4	{TAB}	1	{TAB}	{TAB}	291	Block2	unter	1	{-i}	{-i}	975	3	1	5	1	2	1	2	1	1	5	rechts	17.69	2	ja	3	5	3	62.5	80	17.5	15	9	3	3	3	0	2	8
503	11	weiblich	rechts	Lila	1	{END}	1	{END}	{END}	323	Block2	auf	1	{-i}	{-i}	909	3	1	5	1	2	2	1	1	1	5	rechts	17.69	2	ja	3	5	3	62.5	80	17.5	15	9	3	3	3	0	2	8
503	11	weiblich	rechts	Braun	2	{TAB}	1	{TAB}	{TAB}	2438	Block1	ab	1	{-i}	{-i}	4052	3	-88	5	1	2	1	2	1	1	5	rechts	17.69	2	ja	3	5	3	62.5	80	17.5	15	9	3	3	3	0	2	8
503	11	weiblich	rechts	Lila	4	{END}	0	{END}	{TAB}	206	Block1	unter	1	{-i}	{-i}	986	3	0	5	1	1	2	2	1	1	5	rechts	17.69	2	ja	3	5	3	62.5	80	17.5	15	9	3	3	3	0	2	8
503	11	weiblich	rechts	Orange	3	{TAB}	0	{TAB}	{END}	406	Block1	über	1	{-i}	{-i}	347	3	0	5	1	1	1	1	1	1	5	rechts	17.69	2	ja	3	5	3	62.5	80	17.5	15	9	3	3	3	0	2	8
503	11	weiblich	rechts	Lila	1	{END}	0	{END}	{TAB}	270	Block1	auf	1	{-i}	{-i}	463	3	0	5	1	2	2	1	1	1	5	rechts	17.69	2	ja	3	5	3	62.5	80	17.5	15	9	3	3	3	0	2	8
503	11	weiblich	rechts	Blau	1	{END}	0	{END}	{TAB}	785	Block1	auf	1	{-i}	{-i}	733	3	0	5	1	2	2	1	1	1	5	rechts	17.69	2	ja	3	5	3	62.5	80	17.5	15	9	3	3	3	0	2	8
503	11	weiblich	rechts	Braun	4	{TAB}	0	{TAB}	{END}	443	Block1	unter	1	{-i}	{-i}	851	3	0	5	1	2	1	2	1	1	5	rechts	17.69	2	ja	3	5	3	62.5	80	17.5	15	9	3	3	3	0	2	8
503	11	weiblich	rechts	Blau	4	{END}	1	{END}	{END}	847	Block2	unter	1	{-i}	{-i}	3928	3	-88	5	1	1	2	2	1	1	5	rechts	17.69	2	ja	3	5	3	62.5	80	17.5	15	9	3	3	3	0	2	8
503	11	weiblich	rechts	Lila	2	{END}	0	{END}	{TAB}	348	Block2	ab	1	{-i}	{-i}	1309	3	0	5	1	1	2	2	1	1	5	rechts	17.69	2	ja	3	5	3	62.5	80	17.5	15	9	3	3	3	0	2	8
503	11	weiblich	rechts	Braun	4	{TAB}	0	{TAB}	{END}	370	Block2	unter	1	{-i}	{-i}	974	3	0	5	1	2	1	2	1	1	5	rechts	17.69	2	ja	3	5	3	62.5	80	17.5	15	9	3	3	3	0	2	8
503	11	weiblich	rechts	Braun	3	{TAB}	0	{TAB}	{END}	433	Block2	über	1	{-i}	{-i}	608	3	0	5	1	1	1	1	1	1	5	rechts	17.69	2	ja	3	5	3	62.5	80	17.5	15	9	3	3	3	0	2	8
504	11	weiblich	rechts	Braun	4	{TAB}	1	{TAB}	{TAB}	191	Block1	unter	1	{-i}	{-i}	1419	4	1	5	1	2	1	2	1	1	5	rechts	24.85	2	ja	5	4	1	#NULL!	#NULL!	#NULL!	14	9	3	3	3	0	3	4
504	11	weiblich	rechts	Lila	3	{TAB}	1	{TAB}	{TAB}	190	Block1	über	1	{-i}	{-i}	987	4	1	5	1	1	1	1	1	1	5	rechts	24.85	2	ja	5	4	1	#NULL!	#NULL!	#NULL!	14	9	3	3	3	0	3	4
504	11	weiblich	rechts	Lila	3	{TAB}	1	{TAB}	{TAB}	186	Block1	über	1	{-i}	{-i}	644	4	1	5	1	1	1	1	1	1	5	rechts	24.85	2	ja	5	4	1	#NULL!	#NULL!	#NULL!	14	9	3	3	3	0	3	4
504	11	weiblich	rechts	Braun	3	{TAB}	1	{TAB}	{TAB}	223	Block1	über	1	{-i}	{-i}	677	4	1	5	1	1	1	1	1	1	5	rechts	24.85	2	ja	5	4	1	#NULL!	#NULL!	#NULL!	14	9	3	3	3	0	3	4
504	11	weiblich	rechts	Blau	3	{END}	1	{END}	{END}	194	Block1	über	1	{-i}	{-i}	1082	4	1	5	1	2	2	1	1	1	5	rechts	24.85	2	ja	5	4	1	#NULL!	#NULL!	#NULL!	14	9	3	3	3	0	3	4
504	11	weiblich	rechts	Braun	3	{TAB}	1	{TAB}	{TAB}	197	Block1	über	1	{-i}	{-i}	1005	4	1	5	1	1	1	1	1	1	5	rechts	24.85	2	ja	5	4	1	#NULL!	#NULL!	#NULL!	14	9	3	3	3	0	3	4
504	11	weiblich	rechts	Braun	4	{TAB}	1	{TAB}	{TAB}	191	Block1	unter	1	{-i}	{-i}	720	4	1	5	1	2	1	2	1	1	5	rechts	24.85	2	ja	5	4	1	#NULL!	#NULL!	#NULL!	14	9	3	3	3	0	3	4
504	11	weiblich	rechts	Braun	4	{TAB}	1	{TAB}	{TAB}	196	Block1	unter	1	{-i}	{-i}	714	4	1	5	1	2	1	2	1	1	5	rechts	24.85	2	ja	5	4	1	#NULL!	#NULL!	#NULL!	14	9	3	3	3	0	3	4
504	11	weiblich	rechts	Braun	3	{TAB}	1	{TAB}	{TAB}	193	Block1	über	1	{-i}	{-i}	831	4	1	5	1	1	1	1	1	1	5	rechts	24.85	2	ja	5	4	1	#NULL!	#NULL!	#NULL!	14	9	3	3	3	0	3	4
504	11	weiblich	rechts	Orange	2	{END}	1	{END}	{END}	237	Block1	ab	1	{-i}	{-i}	1205	4	1	5	1	1	2	2	1	1	5	rechts	24.85	2	ja	5	4	1	#NULL!	#NULL!	#NULL!	14	9	3	3	3	0	3	4
504	11	weiblich	rechts	Lila	1	{TAB}	1	{TAB}	{TAB}	220	Block1	auf	1	{-i}	{-i}	913	4	1	5	1	1	1	1	1	1	5	rechts	24.85	2	ja	5	4	1	#NULL!	#NULL!	#NULL!	14	9	3	3	3	0	3	4
504	11	weiblich	rechts	Blau	1	{END}	1	{END}	{END}	213	Block1	auf	1	{-i}	{-i}	1006	4	1	5	1	2	2	1	1	1	5	rechts	24.85	2	ja	5	4	1	#NULL!	#NULL!	#NULL!	14	9	3	3	3	0	3	4
504	11	weiblich	rechts	Orange	2	{END}	1	{END}	{END}	804	Block1	ab	1	{-i}	{-i}	973	4	1	5	1	1	2	2	1	1	5	rechts	24.85	2	ja	5	4	1	#NULL!	#NULL!	#NULL!	14	9	3	3	3	0	3	4
504	11	weiblich	rechts	Braun	1	{TAB}	1	{TAB}	{TAB}	214	Block1	auf	1	{-i}	{-i}	967	4	1	5	1	1	1	1	1	1	5	rechts	24.85	2	ja	5	4	1	#NULL!	#NULL!	#NULL!	14	9	3	3	3	0	3	4
504	11	weiblich	rechts	Lila	2	{TAB}	1	{TAB}	{TAB}	253	Block1	ab	1	{-i}	{-i}	1253	4	1	5	1	2	1	2	1	1	5	rechts	24.85	2	ja	5	4	1	#NULL!	#NULL!	#NULL!	14	9	3	3	3	0	3	4
504	11	weiblich	rechts	Braun	2	{TAB}	1	{TAB}	{TAB}	287	Block1	ab	1	{-i}	{-i}	797	4	1	5	1	2	1	2	1	1	5	rechts	24.85	2	ja	5	4	1	#NULL!	#NULL!	#NULL!	14	9	3	3	3	0	3	4
504	11	weiblich	rechts	Orange	1	{END}	1	{END}	{END}	1085	Block1	auf	1	{-i}	{-i}	2031	4	1	5	1	2	2	1	1	1	5	rechts	24.85	2	ja	5	4	1	#NULL!	#NULL!	#NULL!	14	9	3	3	3	0	3	4
504	11	weiblich	rechts	Blau	2	{END}	1	{END}	{END}	350	Block1	ab	1	{-i}	{-i}	959	4	1	5	1	1	2	2	1	1	5	rechts	24.85	2	ja	5	4	1	#NULL!	#NULL!	#NULL!	14	9	3	3	3	0	3	4
504	11	weiblich	rechts	Lila	4	{TAB}	1	{TAB}	{TAB}	316	Block1	unter	1	{-i}	{-i}	2986	4	1	5	1	2	1	2	1	1	5	rechts	24.85	2	ja	5	4	1	#NULL!	#NULL!	#NULL!	14	9	3	3	3	0	3	4
504	11	weiblich	rechts	Orange	2	{END}	1	{END}	{END}	726	Block1	ab	1	{-i}	{-i}	800	4	1	5	1	1	2	2	1	1	5	rechts	24.85	2	ja	5	4	1	#NULL!	#NULL!	#NULL!	14	9	3	3	3	0	3	4
504	11	weiblich	rechts	Orange	2	{END}	1	{END}	{END}	234	Block1	ab	1	{-i}	{-i}	632	4	1	5	1	1	2	2	1	1	5	rechts	24.85	2	ja	5	4	1	#NULL!	#NULL!	#NULL!	14	9	3	3	3	0	3	4
504	11	weiblich	rechts	Braun	2	{TAB}	1	{TAB}	{TAB}	256	Block1	ab	1	{-i}	{-i}	662	4	1	5	1	2	1	2	1	1	5	rechts	24.85	2	ja	5	4	1	#NULL!	#NULL!	#NULL!	14	9	3	3	3	0	3	4
504	11	weiblich	rechts	Blau	2	{END}	1	{END}	{END}	382	Block1	ab	1	{-i}	{-i}	695	4	1	5	1	1	2	2	1	1	5	rechts	24.85	2	ja	5	4	1	#NULL!	#NULL!	#NULL!	14	9	3	3	3	0	3	4
504	11	weiblich	rechts	Blau	1	{END}	1	{END}	{END}	211	Block1	auf	1	{-i}	{-i}	625	4	1	5	1	2	2	1	1	1	5	rechts	24.85	2	ja	5	4	1	#NULL!	#NULL!	#NULL!	14	9	3	3	3	0	3	4
504	11	weiblich	rechts	Lila	1	{TAB}	1	{TAB}	{TAB}	245	Block1	auf	1	{-i}	{-i}	819	4	1	5	1	1	1	1	1	1	5	rechts	24.85	2	ja	5	4	1	#NULL!	#NULL!	#NULL!	14	9	3	3	3	0	3	4
504	11	weiblich	rechts	Blau	4	{END}	1	{END}	{END}	233	Block1	unter	1	{-i}	{-i}	1141	4	1	5	1	1	2	2	1	1	5	rechts	24.85	2	ja	5	4	1	#NULL!	#NULL!	#NULL!	14	9	3	3	3	0	3	4
504	11	weiblich	rechts	Orange	1	{END}	1	{END}	{END}	673	Block1	auf	1	{-i}	{-i}	1500	4	1	5	1	2	2	1	1	1	5	rechts	24.85	2	ja	5	4	1	#NULL!	#NULL!	#NULL!	14	9	3	3	3	0	3	4
504	11	weiblich	rechts	Lila	4	{TAB}	1	{TAB}	{TAB}	213	Block1	unter	1	{-i}	{-i}	2022	4	1	5	1	2	1	2	1	1	5	rechts	24.85	2	ja	5	4	1	#NULL!	#NULL!	#NULL!	14	9	3	3	3	0	3	4
504	11	weiblich	rechts	Lila	2	{TAB}	1	{TAB}	{TAB}	217	Block1	ab	1	{-i}	{-i}	922	4	1	5	1	2	1	2	1	1	5	rechts	24.85	2	ja	5	4	1	#NULL!	#NULL!	#NULL!	14	9	3	3	3	0	3	4
504	11	weiblich	rechts	Blau	4	{END}	1	{END}	{END}	192	Block1	unter	1	{-i}	{-i}	1021	4	1	5	1	1	2	2	1	1	5	rechts	24.85	2	ja	5	4	1	#NULL!	#NULL!	#NULL!	14	9	3	3	3	0	3	4
504	11	weiblich	rechts	Orange	4	{END}	1	{END}	{END}	206	Block1	unter	1	{-i}	{-i}	1076	4	1	5	1	1	2	2	1	1	5	rechts	24.85	2	ja	5	4	1	#NULL!	#NULL!	#NULL!	14	9	3	3	3	0	3	4
504	11	weiblich	rechts	Orange	4	{END}	1	{END}	{END}	153	Block1	unter	1	{-i}	{-i}	711	4	1	5	1	1	2	2	1	1	5	rechts	24.85	2	ja	5	4	1	#NULL!	#NULL!	#NULL!	14	9	3	3	3	0	3	4
504	11	weiblich	rechts	Braun	1	{TAB}	1	{TAB}	{TAB}	195	Block1	auf	1	{-i}	{-i}	805	4	1	5	1	1	1	1	1	1	5	rechts	24.85	2	ja	5	4	1	#NULL!	#NULL!	#NULL!	14	9	3	3	3	0	3	4
504	11	weiblich	rechts	Blau	2	{END}	1	{END}	{END}	176	Block1	ab	1	{-i}	{-i}	1719	4	1	5	1	1	2	2	1	1	5	rechts	24.85	2	ja	5	4	1	#NULL!	#NULL!	#NULL!	14	9	3	3	3	0	3	4
504	11	weiblich	rechts	Orange	4	{END}	1	{END}	{END}	185	Block1	unter	1	{-i}	{-i}	1600	4	1	5	1	1	2	2	1	1	5	rechts	24.85	2	ja	5	4	1	#NULL!	#NULL!	#NULL!	14	9	3	3	3	0	3	4
504	11	weiblich	rechts	Blau	2	{END}	1	{END}	{END}	204	Block1	ab	1	{-i}	{-i}	1252	4	1	5	1	1	2	2	1	1	5	rechts	24.85	2	ja	5	4	1	#NULL!	#NULL!	#NULL!	14	9	3	3	3	0	3	4
504	11	weiblich	rechts	Braun	4	{TAB}	1	{TAB}	{TAB}	214	Block1	unter	1	{-i}	{-i}	548	4	1	5	1	2	1	2	1	1	5	rechts	24.85	2	ja	5	4	1	#NULL!	#NULL!	#NULL!	14	9	3	3	3	0	3	4
504	11	weiblich	rechts	Braun	3	{TAB}	1	{TAB}	{TAB}	220	Block1	über	1	{-i}	{-i}	797	4	1	5	1	1	1	1	1	1	5	rechts	24.85	2	ja	5	4	1	#NULL!	#NULL!	#NULL!	14	9	3	3	3	0	3	4
504	11	weiblich	rechts	Orange	3	{END}	1	{END}	{END}	186	Block1	über	1	{-i}	{-i}	792	4	1	5	1	2	2	1	1	1	5	rechts	24.85	2	ja	5	4	1	#NULL!	#NULL!	#NULL!	14	9	3	3	3	0	3	4
504	11	weiblich	rechts	Lila	3	{TAB}	1	{TAB}	{TAB}	238	Block1	über	1	{-i}	{-i}	1406	4	1	5	1	1	1	1	1	1	5	rechts	24.85	2	ja	5	4	1	#NULL!	#NULL!	#NULL!	14	9	3	3	3	0	3	4
504	11	weiblich	rechts	Orange	1	{END}	1	{END}	{END}	208	Block1	auf	1	{-i}	{-i}	1062	4	1	5	1	2	2	1	1	1	5	rechts	24.85	2	ja	5	4	1	#NULL!	#NULL!	#NULL!	14	9	3	3	3	0	3	4
504	11	weiblich	rechts	Braun	1	{TAB}	1	{TAB}	{TAB}	243	Block1	auf	1	{-i}	{-i}	904	4	1	5	1	1	1	1	1	1	5	rechts	24.85	2	ja	5	4	1	#NULL!	#NULL!	#NULL!	14	9	3	3	3	0	3	4
504	11	weiblich	rechts	Lila	2	{TAB}	1	{TAB}	{TAB}	250	Block1	ab	1	{-i}	{-i}	1011	4	1	5	1	2	1	2	1	1	5	rechts	24.85	2	ja	5	4	1	#NULL!	#NULL!	#NULL!	14	9	3	3	3	0	3	4
504	11	weiblich	rechts	Lila	2	{TAB}	1	{TAB}	{TAB}	200	Block1	ab	1	{-i}	{-i}	690	4	1	5	1	2	1	2	1	1	5	rechts	24.85	2	ja	5	4	1	#NULL!	#NULL!	#NULL!	14	9	3	3	3	0	3	4
504	11	weiblich	rechts	Braun	3	{TAB}	1	{TAB}	{TAB}	190	Block1	über	1	{-i}	{-i}	1896	4	1	5	1	1	1	1	1	1	5	rechts	24.85	2	ja	5	4	1	#NULL!	#NULL!	#NULL!	14	9	3	3	3	0	3	4
504	11	weiblich	rechts	Orange	3	{END}	1	{END}	{END}	390	Block1	über	1	{-i}	{-i}	657	4	1	5	1	2	2	1	1	1	5	rechts	24.85	2	ja	5	4	1	#NULL!	#NULL!	#NULL!	14	9	3	3	3	0	3	4
504	11	weiblich	rechts	Blau	1	{END}	1	{END}	{END}	232	Block1	auf	1	{-i}	{-i}	1220	4	1	5	1	2	2	1	1	1	5	rechts	24.85	2	ja	5	4	1	#NULL!	#NULL!	#NULL!	14	9	3	3	3	0	3	4
504	11	weiblich	rechts	Blau	4	{END}	1	{END}	{END}	208	Block1	unter	1	{-i}	{-i}	829	4	1	5	1	1	2	2	1	1	5	rechts	24.85	2	ja	5	4	1	#NULL!	#NULL!	#NULL!	14	9	3	3	3	0	3	4
504	11	weiblich	rechts	Orange	4	{END}	1	{END}	{END}	213	Block1	unter	1	{-i}	{-i}	2392	4	1	5	1	1	2	2	1	1	5	rechts	24.85	2	ja	5	4	1	#NULL!	#NULL!	#NULL!	14	9	3	3	3	0	3	4
504	11	weiblich	rechts	Lila	4	{TAB}	1	{TAB}	{TAB}	205	Block1	unter	1	{-i}	{-i}	759	4	1	5	1	2	1	2	1	1	5	rechts	24.85	2	ja	5	4	1	#NULL!	#NULL!	#NULL!	14	9	3	3	3	0	3	4
504	11	weiblich	rechts	Braun	2	{TAB}	1	{TAB}	{TAB}	219	Block1	ab	1	{-i}	{-i}	773	4	1	5	1	2	1	2	1	1	5	rechts	24.85	2	ja	5	4	1	#NULL!	#NULL!	#NULL!	14	9	3	3	3	0	3	4
504	11	weiblich	rechts	Lila	3	{TAB}	1	{TAB}	{TAB}	258	Block1	über	1	{-i}	{-i}	871	4	1	5	1	1	1	1	1	1	5	rechts	24.85	2	ja	5	4	1	#NULL!	#NULL!	#NULL!	14	9	3	3	3	0	3	4
504	11	weiblich	rechts	Braun	1	{TAB}	1	{TAB}	{TAB}	273	Block1	auf	1	{-i}	{-i}	1182	4	1	5	1	1	1	1	1	1	5	rechts	24.85	2	ja	5	4	1	#NULL!	#NULL!	#NULL!	14	9	3	3	3	0	3	4
504	11	weiblich	rechts	Blau	2	{END}	1	{END}	{END}	252	Block1	ab	1	{-i}	{-i}	1013	4	1	5	1	1	2	2	1	1	5	rechts	24.85	2	ja	5	4	1	#NULL!	#NULL!	#NULL!	14	9	3	3	3	0	3	4
504	11	weiblich	rechts	Braun	2	{TAB}	1	{TAB}	{TAB}	230	Block1	ab	1	{-i}	{-i}	1115	4	1	5	1	2	1	2	1	1	5	rechts	24.85	2	ja	5	4	1	#NULL!	#NULL!	#NULL!	14	9	3	3	3	0	3	4
504	11	weiblich	rechts	Blau	3	{END}	1	{END}	{END}	214	Block1	über	1	{-i}	{-i}	939	4	1	5	1	2	2	1	1	1	5	rechts	24.85	2	ja	5	4	1	#NULL!	#NULL!	#NULL!	14	9	3	3	3	0	3	4
504	11	weiblich	rechts	Lila	1	{TAB}	1	{TAB}	{TAB}	232	Block1	auf	1	{-i}	{-i}	789	4	1	5	1	1	1	1	1	1	5	rechts	24.85	2	ja	5	4	1	#NULL!	#NULL!	#NULL!	14	9	3	3	3	0	3	4
504	11	weiblich	rechts	Blau	1	{END}	1	{END}	{END}	1494	Block1	auf	1	{-i}	{-i}	796	4	1	5	1	2	2	1	1	1	5	rechts	24.85	2	ja	5	4	1	#NULL!	#NULL!	#NULL!	14	9	3	3	3	0	3	4
504	11	weiblich	rechts	Braun	1	{TAB}	1	{TAB}	{TAB}	212	Block1	auf	1	{-i}	{-i}	654	4	1	5	1	1	1	1	1	1	5	rechts	24.85	2	ja	5	4	1	#NULL!	#NULL!	#NULL!	14	9	3	3	3	0	3	4
504	11	weiblich	rechts	Lila	3	{TAB}	1	{TAB}	{TAB}	214	Block1	über	1	{-i}	{-i}	700	4	1	5	1	1	1	1	1	1	5	rechts	24.85	2	ja	5	4	1	#NULL!	#NULL!	#NULL!	14	9	3	3	3	0	3	4
504	11	weiblich	rechts	Lila	2	{TAB}	1	{TAB}	{TAB}	208	Block1	ab	1	{-i}	{-i}	709	4	1	5	1	2	1	2	1	1	5	rechts	24.85	2	ja	5	4	1	#NULL!	#NULL!	#NULL!	14	9	3	3	3	0	3	4
504	11	weiblich	rechts	Orange	3	{END}	1	{END}	{END}	530	Block1	über	1	{-i}	{-i}	1022	4	1	5	1	2	2	1	1	1	5	rechts	24.85	2	ja	5	4	1	#NULL!	#NULL!	#NULL!	14	9	3	3	3	0	3	4
504	11	weiblich	rechts	Lila	4	{TAB}	1	{TAB}	{TAB}	209	Block1	unter	1	{-i}	{-i}	882	4	1	5	1	2	1	2	1	1	5	rechts	24.85	2	ja	5	4	1	#NULL!	#NULL!	#NULL!	14	9	3	3	3	0	3	4
504	11	weiblich	rechts	Braun	4	{TAB}	1	{TAB}	{TAB}	248	Block1	unter	1	{-i}	{-i}	841	4	1	5	1	2	1	2	1	1	5	rechts	24.85	2	ja	5	4	1	#NULL!	#NULL!	#NULL!	14	9	3	3	3	0	3	4
504	11	weiblich	rechts	Lila	1	{TAB}	1	{TAB}	{TAB}	261	Block1	auf	1	{-i}	{-i}	575	4	1	5	1	1	1	1	1	1	5	rechts	24.85	2	ja	5	4	1	#NULL!	#NULL!	#NULL!	14	9	3	3	3	0	3	4
504	11	weiblich	rechts	Lila	4	{TAB}	1	{TAB}	{TAB}	203	Block1	unter	1	{-i}	{-i}	713	4	1	5	1	2	1	2	1	1	5	rechts	24.85	2	ja	5	4	1	#NULL!	#NULL!	#NULL!	14	9	3	3	3	0	3	4
504	11	weiblich	rechts	Lila	1	{TAB}	1	{TAB}	{TAB}	237	Block1	auf	1	{-i}	{-i}	739	4	1	5	1	1	1	1	1	1	5	rechts	24.85	2	ja	5	4	1	#NULL!	#NULL!	#NULL!	14	9	3	3	3	0	3	4
504	11	weiblich	rechts	Blau	1	{END}	1	{END}	{END}	231	Block1	auf	1	{-i}	{-i}	629	4	1	5	1	2	2	1	1	1	5	rechts	24.85	2	ja	5	4	1	#NULL!	#NULL!	#NULL!	14	9	3	3	3	0	3	4
504	11	weiblich	rechts	Orange	1	{END}	1	{END}	{END}	183	Block1	auf	1	{-i}	{-i}	1259	4	1	5	1	2	2	1	1	1	5	rechts	24.85	2	ja	5	4	1	#NULL!	#NULL!	#NULL!	14	9	3	3	3	0	3	4
504	11	weiblich	rechts	Blau	3	{END}	1	{END}	{END}	587	Block1	über	1	{-i}	{-i}	1642	4	1	5	1	2	2	1	1	1	5	rechts	24.85	2	ja	5	4	1	#NULL!	#NULL!	#NULL!	14	9	3	3	3	0	3	4
504	11	weiblich	rechts	Blau	3	{END}	1	{END}	{END}	203	Block1	über	1	{-i}	{-i}	1032	4	1	5	1	2	2	1	1	1	5	rechts	24.85	2	ja	5	4	1	#NULL!	#NULL!	#NULL!	14	9	3	3	3	0	3	4
504	11	weiblich	rechts	Blau	3	{END}	1	{END}	{END}	214	Block1	über	1	{-i}	{-i}	939	4	1	5	1	2	2	1	1	1	5	rechts	24.85	2	ja	5	4	1	#NULL!	#NULL!	#NULL!	14	9	3	3	3	0	3	4
504	11	weiblich	rechts	Blau	4	{END}	1	{END}	{END}	173	Block1	unter	1	{-i}	{-i}	1165	4	1	5	1	1	2	2	1	1	5	rechts	24.85	2	ja	5	4	1	#NULL!	#NULL!	#NULL!	14	9	3	3	3	0	3	4
504	11	weiblich	rechts	Braun	3	{TAB}	1	{TAB}	{TAB}	243	Block2	über	1	{-i}	{-i}	992	4	1	5	1	1	1	1	1	1	5	rechts	24.85	2	ja	5	4	1	#NULL!	#NULL!	#NULL!	14	9	3	3	3	0	3	4
504	11	weiblich	rechts	Orange	3	{END}	1	{END}	{END}	216	Block2	über	1	{-i}	{-i}	1826	4	1	5	1	2	2	1	1	1	5	rechts	24.85	2	ja	5	4	1	#NULL!	#NULL!	#NULL!	14	9	3	3	3	0	3	4
504	11	weiblich	rechts	Orange	1	{END}	1	{END}	{END}	222	Block2	auf	1	{-i}	{-i}	616	4	1	5	1	2	2	1	1	1	5	rechts	24.85	2	ja	5	4	1	#NULL!	#NULL!	#NULL!	14	9	3	3	3	0	3	4
504	11	weiblich	rechts	Lila	4	{TAB}	1	{TAB}	{TAB}	204	Block2	unter	1	{-i}	{-i}	818	4	1	5	1	2	1	2	1	1	5	rechts	24.85	2	ja	5	4	1	#NULL!	#NULL!	#NULL!	14	9	3	3	3	0	3	4
504	11	weiblich	rechts	Braun	2	{TAB}	1	{TAB}	{TAB}	230	Block2	ab	1	{-i}	{-i}	588	4	1	5	1	2	1	2	1	1	5	rechts	24.85	2	ja	5	4	1	#NULL!	#NULL!	#NULL!	14	9	3	3	3	0	3	4
504	11	weiblich	rechts	Orange	1	{END}	1	{END}	{END}	216	Block2	auf	1	{-i}	{-i}	890	4	1	5	1	2	2	1	1	1	5	rechts	24.85	2	ja	5	4	1	#NULL!	#NULL!	#NULL!	14	9	3	3	3	0	3	4
504	11	weiblich	rechts	Lila	3	{TAB}	1	{TAB}	{TAB}	251	Block2	über	1	{-i}	{-i}	832	4	1	5	1	1	1	1	1	1	5	rechts	24.85	2	ja	5	4	1	#NULL!	#NULL!	#NULL!	14	9	3	3	3	0	3	4
504	11	weiblich	rechts	Lila	2	{TAB}	1	{TAB}	{TAB}	203	Block2	ab	1	{-i}	{-i}	554	4	1	5	1	2	1	2	1	1	5	rechts	24.85	2	ja	5	4	1	#NULL!	#NULL!	#NULL!	14	9	3	3	3	0	3	4
504	11	weiblich	rechts	Blau	3	{END}	1	{END}	{END}	181	Block2	über	1	{-i}	{-i}	587	4	1	5	1	2	2	1	1	1	5	rechts	24.85	2	ja	5	4	1	#NULL!	#NULL!	#NULL!	14	9	3	3	3	0	3	4
504	11	weiblich	rechts	Blau	3	{END}	1	{END}	{END}	188	Block2	über	1	{-i}	{-i}	1193	4	1	5	1	2	2	1	1	1	5	rechts	24.85	2	ja	5	4	1	#NULL!	#NULL!	#NULL!	14	9	3	3	3	0	3	4
504	11	weiblich	rechts	Blau	1	{END}	1	{END}	{END}	166	Block2	auf	1	{-i}	{-i}	640	4	1	5	1	2	2	1	1	1	5	rechts	24.85	2	ja	5	4	1	#NULL!	#NULL!	#NULL!	14	9	3	3	3	0	3	4
504	11	weiblich	rechts	Braun	2	{TAB}	1	{TAB}	{TAB}	203	Block2	ab	1	{-i}	{-i}	566	4	1	5	1	2	1	2	1	1	5	rechts	24.85	2	ja	5	4	1	#NULL!	#NULL!	#NULL!	14	9	3	3	3	0	3	4
504	11	weiblich	rechts	Braun	4	{TAB}	1	{TAB}	{TAB}	217	Block2	unter	1	{-i}	{-i}	643	4	1	5	1	2	1	2	1	1	5	rechts	24.85	2	ja	5	4	1	#NULL!	#NULL!	#NULL!	14	9	3	3	3	0	3	4
504	11	weiblich	rechts	Lila	3	{TAB}	1	{TAB}	{TAB}	191	Block2	über	1	{-i}	{-i}	761	4	1	5	1	1	1	1	1	1	5	rechts	24.85	2	ja	5	4	1	#NULL!	#NULL!	#NULL!	14	9	3	3	3	0	3	4
504	11	weiblich	rechts	Lila	1	{TAB}	1	{TAB}	{TAB}	204	Block2	auf	1	{-i}	{-i}	475	4	1	5	1	1	1	1	1	1	5	rechts	24.85	2	ja	5	4	1	#NULL!	#NULL!	#NULL!	14	9	3	3	3	0	3	4
504	11	weiblich	rechts	Blau	2	{END}	1	{END}	{END}	206	Block2	ab	1	{-i}	{-i}	867	4	1	5	1	1	2	2	1	1	5	rechts	24.85	2	ja	5	4	1	#NULL!	#NULL!	#NULL!	14	9	3	3	3	0	3	4
504	11	weiblich	rechts	Orange	3	{END}	1	{END}	{END}	203	Block2	über	1	{-i}	{-i}	574	4	1	5	1	2	2	1	1	1	5	rechts	24.85	2	ja	5	4	1	#NULL!	#NULL!	#NULL!	14	9	3	3	3	0	3	4
504	11	weiblich	rechts	Braun	1	{TAB}	1	{TAB}	{TAB}	197	Block2	auf	1	{-i}	{-i}	707	4	1	5	1	1	1	1	1	1	5	rechts	24.85	2	ja	5	4	1	#NULL!	#NULL!	#NULL!	14	9	3	3	3	0	3	4
504	11	weiblich	rechts	Braun	1	{TAB}	1	{TAB}	{TAB}	191	Block2	auf	1	{-i}	{-i}	709	4	1	5	1	1	1	1	1	1	5	rechts	24.85	2	ja	5	4	1	#NULL!	#NULL!	#NULL!	14	9	3	3	3	0	3	4
504	11	weiblich	rechts	Lila	2	{TAB}	1	{TAB}	{TAB}	190	Block2	ab	1	{-i}	{-i}	947	4	1	5	1	2	1	2	1	1	5	rechts	24.85	2	ja	5	4	1	#NULL!	#NULL!	#NULL!	14	9	3	3	3	0	3	4
504	11	weiblich	rechts	Braun	3	{TAB}	1	{TAB}	{TAB}	180	Block2	über	1	{-i}	{-i}	746	4	1	5	1	1	1	1	1	1	5	rechts	24.85	2	ja	5	4	1	#NULL!	#NULL!	#NULL!	14	9	3	3	3	0	3	4
504	11	weiblich	rechts	Blau	1	{END}	1	{END}	{END}	166	Block2	auf	1	{-i}	{-i}	808	4	1	5	1	2	2	1	1	1	5	rechts	24.85	2	ja	5	4	1	#NULL!	#NULL!	#NULL!	14	9	3	3	3	0	3	4
504	11	weiblich	rechts	Orange	1	{END}	1	{END}	{END}	165	Block2	auf	1	{-i}	{-i}	2470	4	1	5	1	2	2	1	1	1	5	rechts	24.85	2	ja	5	4	1	#NULL!	#NULL!	#NULL!	14	9	3	3	3	0	3	4
504	11	weiblich	rechts	Lila	4	{TAB}	1	{TAB}	{TAB}	202	Block2	unter	1	{-i}	{-i}	604	4	1	5	1	2	1	2	1	1	5	rechts	24.85	2	ja	5	4	1	#NULL!	#NULL!	#NULL!	14	9	3	3	3	0	3	4
504	11	weiblich	rechts	Lila	1	{TAB}	1	{TAB}	{TAB}	188	Block2	auf	1	{-i}	{-i}	626	4	1	5	1	1	1	1	1	1	5	rechts	24.85	2	ja	5	4	1	#NULL!	#NULL!	#NULL!	14	9	3	3	3	0	3	4
504	11	weiblich	rechts	Braun	3	{TAB}	1	{TAB}	{TAB}	231	Block2	über	1	{-i}	{-i}	1039	4	1	5	1	1	1	1	1	1	5	rechts	24.85	2	ja	5	4	1	#NULL!	#NULL!	#NULL!	14	9	3	3	3	0	3	4
504	11	weiblich	rechts	Lila	3	{TAB}	1	{TAB}	{TAB}	185	Block2	über	1	{-i}	{-i}	962	4	1	5	1	1	1	1	1	1	5	rechts	24.85	2	ja	5	4	1	#NULL!	#NULL!	#NULL!	14	9	3	3	3	0	3	4
504	11	weiblich	rechts	Braun	4	{TAB}	1	{TAB}	{TAB}	232	Block2	unter	1	{-i}	{-i}	861	4	1	5	1	2	1	2	1	1	5	rechts	24.85	2	ja	5	4	1	#NULL!	#NULL!	#NULL!	14	9	3	3	3	0	3	4
504	11	weiblich	rechts	Braun	1	{TAB}	1	{TAB}	{TAB}	218	Block2	auf	1	{-i}	{-i}	604	4	1	5	1	1	1	1	1	1	5	rechts	24.85	2	ja	5	4	1	#NULL!	#NULL!	#NULL!	14	9	3	3	3	0	3	4
504	11	weiblich	rechts	Lila	4	{TAB}	1	{TAB}	{TAB}	178	Block2	unter	1	{-i}	{-i}	1349	4	1	5	1	2	1	2	1	1	5	rechts	24.85	2	ja	5	4	1	#NULL!	#NULL!	#NULL!	14	9	3	3	3	0	3	4
504	11	weiblich	rechts	Blau	3	{END}	1	{END}	{END}	179	Block2	über	1	{-i}	{-i}	673	4	1	5	1	2	2	1	1	1	5	rechts	24.85	2	ja	5	4	1	#NULL!	#NULL!	#NULL!	14	9	3	3	3	0	3	4
504	11	weiblich	rechts	Braun	2	{TAB}	1	{TAB}	{TAB}	201	Block2	ab	1	{-i}	{-i}	950	4	1	5	1	2	1	2	1	1	5	rechts	24.85	2	ja	5	4	1	#NULL!	#NULL!	#NULL!	14	9	3	3	3	0	3	4
504	11	weiblich	rechts	Lila	2	{TAB}	1	{TAB}	{TAB}	210	Block2	ab	1	{-i}	{-i}	1761	4	1	5	1	2	1	2	1	1	5	rechts	24.85	2	ja	5	4	1	#NULL!	#NULL!	#NULL!	14	9	3	3	3	0	3	4
504	11	weiblich	rechts	Braun	4	{TAB}	1	{TAB}	{TAB}	204	Block2	unter	1	{-i}	{-i}	738	4	1	5	1	2	1	2	1	1	5	rechts	24.85	2	ja	5	4	1	#NULL!	#NULL!	#NULL!	14	9	3	3	3	0	3	4
504	11	weiblich	rechts	Blau	2	{END}	1	{END}	{END}	190	Block2	ab	1	{-i}	{-i}	916	4	1	5	1	1	2	2	1	1	5	rechts	24.85	2	ja	5	4	1	#NULL!	#NULL!	#NULL!	14	9	3	3	3	0	3	4
504	11	weiblich	rechts	Blau	4	{END}	1	{END}	{END}	173	Block2	unter	1	{-i}	{-i}	866	4	1	5	1	1	2	2	1	1	5	rechts	24.85	2	ja	5	4	1	#NULL!	#NULL!	#NULL!	14	9	3	3	3	0	3	4
504	11	weiblich	rechts	Orange	3	{END}	1	{END}	{END}	144	Block2	über	1	{-i}	{-i}	901	4	1	5	1	2	2	1	1	1	5	rechts	24.85	2	ja	5	4	1	#NULL!	#NULL!	#NULL!	14	9	3	3	3	0	3	4
504	11	weiblich	rechts	Lila	1	{TAB}	1	{TAB}	{TAB}	182	Block2	auf	1	{-i}	{-i}	819	4	1	5	1	1	1	1	1	1	5	rechts	24.85	2	ja	5	4	1	#NULL!	#NULL!	#NULL!	14	9	3	3	3	0	3	4
504	11	weiblich	rechts	Braun	2	{TAB}	1	{TAB}	{TAB}	224	Block2	ab	1	{-i}	{-i}	1168	4	1	5	1	2	1	2	1	1	5	rechts	24.85	2	ja	5	4	1	#NULL!	#NULL!	#NULL!	14	9	3	3	3	0	3	4
504	11	weiblich	rechts	Lila	1	{TAB}	1	{TAB}	{TAB}	199	Block2	auf	1	{-i}	{-i}	948	4	1	5	1	1	1	1	1	1	5	rechts	24.85	2	ja	5	4	1	#NULL!	#NULL!	#NULL!	14	9	3	3	3	0	3	4
504	11	weiblich	rechts	Orange	2	{END}	1	{END}	{END}	205	Block2	ab	1	{-i}	{-i}	935	4	1	5	1	1	2	2	1	1	5	rechts	24.85	2	ja	5	4	1	#NULL!	#NULL!	#NULL!	14	9	3	3	3	0	3	4
504	11	weiblich	rechts	Braun	2	{TAB}	1	{TAB}	{TAB}	235	Block2	ab	1	{-i}	{-i}	677	4	1	5	1	2	1	2	1	1	5	rechts	24.85	2	ja	5	4	1	#NULL!	#NULL!	#NULL!	14	9	3	3	3	0	3	4
504	11	weiblich	rechts	Braun	3	{TAB}	1	{TAB}	{TAB}	245	Block2	über	1	{-i}	{-i}	567	4	1	5	1	1	1	1	1	1	5	rechts	24.85	2	ja	5	4	1	#NULL!	#NULL!	#NULL!	14	9	3	3	3	0	3	4
504	11	weiblich	rechts	Blau	3	{END}	1	{END}	{END}	191	Block2	über	1	{-i}	{-i}	549	4	1	5	1	2	2	1	1	1	5	rechts	24.85	2	ja	5	4	1	#NULL!	#NULL!	#NULL!	14	9	3	3	3	0	3	4
504	11	weiblich	rechts	Orange	4	{END}	1	{END}	{END}	168	Block2	unter	1	{-i}	{-i}	642	4	1	5	1	1	2	2	1	1	5	rechts	24.85	2	ja	5	4	1	#NULL!	#NULL!	#NULL!	14	9	3	3	3	0	3	4
504	11	weiblich	rechts	Blau	1	{END}	1	{END}	{END}	198	Block2	auf	1	{-i}	{-i}	816	4	1	5	1	2	2	1	1	1	5	rechts	24.85	2	ja	5	4	1	#NULL!	#NULL!	#NULL!	14	9	3	3	3	0	3	4
504	11	weiblich	rechts	Blau	2	{END}	1	{END}	{END}	971	Block2	ab	1	{-i}	{-i}	445	4	1	5	1	1	2	2	1	1	5	rechts	24.85	2	ja	5	4	1	#NULL!	#NULL!	#NULL!	14	9	3	3	3	0	3	4
504	11	weiblich	rechts	Orange	4	{END}	1	{END}	{END}	200	Block2	unter	1	{-i}	{-i}	1189	4	1	5	1	1	2	2	1	1	5	rechts	24.85	2	ja	5	4	1	#NULL!	#NULL!	#NULL!	14	9	3	3	3	0	3	4
504	11	weiblich	rechts	Lila	2	{TAB}	1	{TAB}	{TAB}	190	Block2	ab	1	{-i}	{-i}	720	4	1	5	1	2	1	2	1	1	5	rechts	24.85	2	ja	5	4	1	#NULL!	#NULL!	#NULL!	14	9	3	3	3	0	3	4
504	11	weiblich	rechts	Lila	3	{TAB}	1	{TAB}	{TAB}	192	Block2	über	1	{-i}	{-i}	770	4	1	5	1	1	1	1	1	1	5	rechts	24.85	2	ja	5	4	1	#NULL!	#NULL!	#NULL!	14	9	3	3	3	0	3	4
504	11	weiblich	rechts	Blau	2	{END}	1	{END}	{END}	171	Block2	ab	1	{-i}	{-i}	812	4	1	5	1	1	2	2	1	1	5	rechts	24.85	2	ja	5	4	1	#NULL!	#NULL!	#NULL!	14	9	3	3	3	0	3	4
504	11	weiblich	rechts	Blau	4	{END}	1	{END}	{END}	189	Block2	unter	1	{-i}	{-i}	786	4	1	5	1	1	2	2	1	1	5	rechts	24.85	2	ja	5	4	1	#NULL!	#NULL!	#NULL!	14	9	3	3	3	0	3	4
504	11	weiblich	rechts	Braun	3	{TAB}	1	{TAB}	{TAB}	243	Block2	über	1	{-i}	{-i}	904	4	1	5	1	1	1	1	1	1	5	rechts	24.85	2	ja	5	4	1	#NULL!	#NULL!	#NULL!	14	9	3	3	3	0	3	4
504	11	weiblich	rechts	Braun	1	{TAB}	1	{TAB}	{TAB}	221	Block2	auf	1	{-i}	{-i}	667	4	1	5	1	1	1	1	1	1	5	rechts	24.85	2	ja	5	4	1	#NULL!	#NULL!	#NULL!	14	9	3	3	3	0	3	4
504	11	weiblich	rechts	Orange	1	{END}	1	{END}	{END}	187	Block2	auf	1	{-i}	{-i}	832	4	1	5	1	2	2	1	1	1	5	rechts	24.85	2	ja	5	4	1	#NULL!	#NULL!	#NULL!	14	9	3	3	3	0	3	4
504	11	weiblich	rechts	Orange	3	{END}	1	{END}	{END}	168	Block2	über	1	{-i}	{-i}	702	4	1	5	1	2	2	1	1	1	5	rechts	24.85	2	ja	5	4	1	#NULL!	#NULL!	#NULL!	14	9	3	3	3	0	3	4
504	11	weiblich	rechts	Lila	4	{TAB}	1	{TAB}	{TAB}	247	Block2	unter	1	{-i}	{-i}	1080	4	1	5	1	2	1	2	1	1	5	rechts	24.85	2	ja	5	4	1	#NULL!	#NULL!	#NULL!	14	9	3	3	3	0	3	4
504	11	weiblich	rechts	Orange	1	{END}	1	{END}	{END}	149	Block2	auf	1	{-i}	{-i}	607	4	1	5	1	2	2	1	1	1	5	rechts	24.85	2	ja	5	4	1	#NULL!	#NULL!	#NULL!	14	9	3	3	3	0	3	4
504	11	weiblich	rechts	Orange	2	{END}	1	{END}	{END}	131	Block2	ab	1	{-i}	{-i}	825	4	1	5	1	1	2	2	1	1	5	rechts	24.85	2	ja	5	4	1	#NULL!	#NULL!	#NULL!	14	9	3	3	3	0	3	4
504	11	weiblich	rechts	Blau	4	{END}	1	{END}	{END}	153	Block2	unter	1	{-i}	{-i}	803	4	1	5	1	1	2	2	1	1	5	rechts	24.85	2	ja	5	4	1	#NULL!	#NULL!	#NULL!	14	9	3	3	3	0	3	4
504	11	weiblich	rechts	Braun	4	{TAB}	1	{TAB}	{TAB}	200	Block2	unter	1	{-i}	{-i}	901	4	1	5	1	2	1	2	1	1	5	rechts	24.85	2	ja	5	4	1	#NULL!	#NULL!	#NULL!	14	9	3	3	3	0	3	4
504	11	weiblich	rechts	Blau	1	{END}	1	{END}	{END}	213	Block2	auf	1	{-i}	{-i}	807	4	1	5	1	2	2	1	1	1	5	rechts	24.85	2	ja	5	4	1	#NULL!	#NULL!	#NULL!	14	9	3	3	3	0	3	4
504	11	weiblich	rechts	Orange	2	{END}	1	{END}	{END}	267	Block2	ab	1	{-i}	{-i}	773	4	1	5	1	1	2	2	1	1	5	rechts	24.85	2	ja	5	4	1	#NULL!	#NULL!	#NULL!	14	9	3	3	3	0	3	4
504	11	weiblich	rechts	Blau	4	{END}	1	{END}	{END}	219	Block2	unter	1	{-i}	{-i}	1231	4	1	5	1	1	2	2	1	1	5	rechts	24.85	2	ja	5	4	1	#NULL!	#NULL!	#NULL!	14	9	3	3	3	0	3	4
504	11	weiblich	rechts	Braun	1	{TAB}	1	{TAB}	{TAB}	217	Block2	auf	1	{-i}	{-i}	663	4	1	5	1	1	1	1	1	1	5	rechts	24.85	2	ja	5	4	1	#NULL!	#NULL!	#NULL!	14	9	3	3	3	0	3	4
504	11	weiblich	rechts	Braun	4	{TAB}	1	{TAB}	{TAB}	302	Block2	unter	1	{-i}	{-i}	857	4	1	5	1	2	1	2	1	1	5	rechts	24.85	2	ja	5	4	1	#NULL!	#NULL!	#NULL!	14	9	3	3	3	0	3	4
504	11	weiblich	rechts	Blau	1	{END}	1	{END}	{END}	211	Block2	auf	1	{-i}	{-i}	1083	4	1	5	1	2	2	1	1	1	5	rechts	24.85	2	ja	5	4	1	#NULL!	#NULL!	#NULL!	14	9	3	3	3	0	3	4
504	11	weiblich	rechts	Orange	4	{END}	1	{END}	{END}	157	Block2	unter	1	{-i}	{-i}	938	4	1	5	1	1	2	2	1	1	5	rechts	24.85	2	ja	5	4	1	#NULL!	#NULL!	#NULL!	14	9	3	3	3	0	3	4
504	11	weiblich	rechts	Orange	2	{END}	1	{END}	{END}	175	Block2	ab	1	{-i}	{-i}	761	4	1	5	1	1	2	2	1	1	5	rechts	24.85	2	ja	5	4	1	#NULL!	#NULL!	#NULL!	14	9	3	3	3	0	3	4
504	11	weiblich	rechts	Orange	4	{END}	1	{END}	{END}	188	Block2	unter	1	{-i}	{-i}	766	4	1	5	1	1	2	2	1	1	5	rechts	24.85	2	ja	5	4	1	#NULL!	#NULL!	#NULL!	14	9	3	3	3	0	3	4
504	11	weiblich	rechts	Lila	4	{TAB}	1	{TAB}	{TAB}	206	Block2	unter	1	{-i}	{-i}	640	4	1	5	1	2	1	2	1	1	5	rechts	24.85	2	ja	5	4	1	#NULL!	#NULL!	#NULL!	14	9	3	3	3	0	3	4
504	11	weiblich	rechts	Blau	3	{END}	1	{END}	{END}	149	Block2	über	1	{-i}	{-i}	1054	4	1	5	1	2	2	1	1	1	5	rechts	24.85	2	ja	5	4	1	#NULL!	#NULL!	#NULL!	14	9	3	3	3	0	3	4
504	11	weiblich	rechts	Orange	4	{END}	1	{END}	{END}	167	Block2	unter	1	{-i}	{-i}	769	4	1	5	1	1	2	2	1	1	5	rechts	24.85	2	ja	5	4	1	#NULL!	#NULL!	#NULL!	14	9	3	3	3	0	3	4
504	11	weiblich	rechts	Lila	2	{TAB}	1	{TAB}	{TAB}	213	Block2	ab	1	{-i}	{-i}	767	4	1	5	1	2	1	2	1	1	5	rechts	24.85	2	ja	5	4	1	#NULL!	#NULL!	#NULL!	14	9	3	3	3	0	3	4
504	11	weiblich	rechts	Orange	2	{END}	1	{END}	{END}	188	Block2	ab	1	{-i}	{-i}	877	4	1	5	1	1	2	2	1	1	5	rechts	24.85	2	ja	5	4	1	#NULL!	#NULL!	#NULL!	14	9	3	3	3	0	3	4
504	11	weiblich	rechts	Lila	1	{TAB}	1	{TAB}	{TAB}	198	Block2	auf	1	{-i}	{-i}	815	4	1	5	1	1	1	1	1	1	5	rechts	24.85	2	ja	5	4	1	#NULL!	#NULL!	#NULL!	14	9	3	3	3	0	3	4
504	11	weiblich	rechts	Lila	3	{TAB}	1	{TAB}	{TAB}	195	Block2	über	1	{-i}	{-i}	453	4	1	5	1	1	1	1	1	1	5	rechts	24.85	2	ja	5	4	1	#NULL!	#NULL!	#NULL!	14	9	3	3	3	0	3	4
504	11	weiblich	rechts	Blau	4	{END}	1	{END}	{END}	172	Block2	unter	1	{-i}	{-i}	734	4	1	5	1	1	2	2	1	1	5	rechts	24.85	2	ja	5	4	1	#NULL!	#NULL!	#NULL!	14	9	3	3	3	0	3	4
504	11	weiblich	rechts	Blau	2	{END}	1	{END}	{END}	210	Block2	ab	1	{-i}	{-i}	771	4	1	5	1	1	2	2	1	1	5	rechts	24.85	2	ja	5	4	1	#NULL!	#NULL!	#NULL!	14	9	3	3	3	0	3	4
504	11	weiblich	rechts	Orange	3	{END}	1	{END}	{END}	184	Block2	über	1	{-i}	{-i}	722	4	1	5	1	2	2	1	1	1	5	rechts	24.85	2	ja	5	4	1	#NULL!	#NULL!	#NULL!	14	9	3	3	3	0	3	4
504	11	weiblich	rechts	Orange	3	{END}	0	{END}	{TAB}	203	Block1	über	1	{-i}	{-i}	3875	4	-88	5	1	2	2	1	1	1	5	rechts	24.85	2	ja	5	4	1	#NULL!	#NULL!	#NULL!	14	9	3	3	3	0	3	4
504	11	weiblich	rechts	Orange	4	{END}	0	{END}	{TAB}	192	Block1	unter	1	{-i}	{-i}	802	4	0	5	1	1	2	2	1	1	5	rechts	24.85	2	ja	5	4	1	#NULL!	#NULL!	#NULL!	14	9	3	3	3	0	3	4
504	11	weiblich	rechts	Orange	1	{END}	0	{END}	{TAB}	206	Block1	auf	1	{-i}	{-i}	976	4	0	5	1	2	2	1	1	1	5	rechts	24.85	2	ja	5	4	1	#NULL!	#NULL!	#NULL!	14	9	3	3	3	0	3	4
504	11	weiblich	rechts	Blau	4	{END}	1	{END}	{END}	326	Block1	unter	1	{-i}	{-i}	4046	4	-88	5	1	1	2	2	1	1	5	rechts	24.85	2	ja	5	4	1	#NULL!	#NULL!	#NULL!	14	9	3	3	3	0	3	4
504	11	weiblich	rechts	Orange	2	{END}	1	{END}	{END}	191	Block1	ab	1	{-i}	{-i}	6123	4	-88	5	1	1	2	2	1	1	5	rechts	24.85	2	ja	5	4	1	#NULL!	#NULL!	#NULL!	14	9	3	3	3	0	3	4
504	11	weiblich	rechts	Orange	3	{END}	0	{END}	{TAB}	220	Block1	über	1	{-i}	{-i}	1591	4	0	5	1	2	2	1	1	1	5	rechts	24.85	2	ja	5	4	1	#NULL!	#NULL!	#NULL!	14	9	3	3	3	0	3	4
504	11	weiblich	rechts	Braun	2	{TAB}	0	{TAB}	{END}	195	Block1	ab	1	{-i}	{-i}	1003	4	0	5	1	2	1	2	1	1	5	rechts	24.85	2	ja	5	4	1	#NULL!	#NULL!	#NULL!	14	9	3	3	3	0	3	4
505	12	männlich	rechts	Braun	2	{TAB}	1	{TAB}	{TAB}	427	Block1	ab	1	{-i}	{-i}	1275	5	1	5	1	2	1	2	1	1	5	rechts	28.7	2	ja	4	1	1	72.5	86.25	13.75	6	5	2	0	3	0	0	1
505	12	männlich	rechts	Orange	2	{END}	1	{END}	{END}	414	Block1	ab	1	{-i}	{-i}	481	5	1	5	1	1	2	2	1	1	5	rechts	28.7	2	ja	4	1	1	72.5	86.25	13.75	6	5	2	0	3	0	0	1
505	12	männlich	rechts	Orange	3	{END}	1	{END}	{END}	1351	Block1	über	1	{-i}	{-i}	539	5	1	5	1	2	2	1	1	1	5	rechts	28.7	2	ja	4	1	1	72.5	86.25	13.75	6	5	2	0	3	0	0	1
505	12	männlich	rechts	Braun	3	{TAB}	1	{TAB}	{TAB}	363	Block1	über	1	{-i}	{-i}	602	5	1	5	1	1	1	1	1	1	5	rechts	28.7	2	ja	4	1	1	72.5	86.25	13.75	6	5	2	0	3	0	0	1
505	12	männlich	rechts	Braun	4	{TAB}	1	{TAB}	{TAB}	409	Block1	unter	1	{-i}	{-i}	450	5	1	5	1	2	1	2	1	1	5	rechts	28.7	2	ja	4	1	1	72.5	86.25	13.75	6	5	2	0	3	0	0	1
505	12	männlich	rechts	Orange	2	{END}	1	{END}	{END}	316	Block1	ab	1	{-i}	{-i}	295	5	1	5	1	1	2	2	1	1	5	rechts	28.7	2	ja	4	1	1	72.5	86.25	13.75	6	5	2	0	3	0	0	1
505	12	männlich	rechts	Lila	4	{END}	1	{END}	{END}	578	Block1	unter	1	{-i}	{-i}	501	5	1	5	1	1	2	2	1	1	5	rechts	28.7	2	ja	4	1	1	72.5	86.25	13.75	6	5	2	0	3	0	0	1
505	12	männlich	rechts	Orange	4	{END}	1	{END}	{END}	478	Block1	unter	1	{-i}	{-i}	945	5	1	5	1	1	2	2	1	1	5	rechts	28.7	2	ja	4	1	1	72.5	86.25	13.75	6	5	2	0	3	0	0	1
505	12	männlich	rechts	Orange	3	{END}	1	{END}	{END}	510	Block1	über	1	{-i}	{-i}	497	5	1	5	1	2	2	1	1	1	5	rechts	28.7	2	ja	4	1	1	72.5	86.25	13.75	6	5	2	0	3	0	0	1
505	12	männlich	rechts	Orange	4	{END}	1	{END}	{END}	439	Block1	unter	1	{-i}	{-i}	473	5	1	5	1	1	2	2	1	1	5	rechts	28.7	2	ja	4	1	1	72.5	86.25	13.75	6	5	2	0	3	0	0	1
505	12	männlich	rechts	Blau	4	{TAB}	1	{TAB}	{TAB}	528	Block1	unter	1	{-i}	{-i}	532	5	1	5	1	2	1	2	1	1	5	rechts	28.7	2	ja	4	1	1	72.5	86.25	13.75	6	5	2	0	3	0	0	1
505	12	männlich	rechts	Blau	3	{TAB}	1	{TAB}	{TAB}	812	Block1	über	1	{-i}	{-i}	544	5	1	5	1	1	1	1	1	1	5	rechts	28.7	2	ja	4	1	1	72.5	86.25	13.75	6	5	2	0	3	0	0	1
505	12	männlich	rechts	Orange	1	{END}	1	{END}	{END}	497	Block1	auf	1	{-i}	{-i}	458	5	1	5	1	2	2	1	1	1	5	rechts	28.7	2	ja	4	1	1	72.5	86.25	13.75	6	5	2	0	3	0	0	1
505	12	männlich	rechts	Braun	4	{TAB}	1	{TAB}	{TAB}	371	Block1	unter	1	{-i}	{-i}	427	5	1	5	1	2	1	2	1	1	5	rechts	28.7	2	ja	4	1	1	72.5	86.25	13.75	6	5	2	0	3	0	0	1
505	12	männlich	rechts	Braun	2	{TAB}	1	{TAB}	{TAB}	552	Block1	ab	1	{-i}	{-i}	466	5	1	5	1	2	1	2	1	1	5	rechts	28.7	2	ja	4	1	1	72.5	86.25	13.75	6	5	2	0	3	0	0	1
505	12	männlich	rechts	Orange	1	{END}	1	{END}	{END}	385	Block1	auf	1	{-i}	{-i}	625	5	1	5	1	2	2	1	1	1	5	rechts	28.7	2	ja	4	1	1	72.5	86.25	13.75	6	5	2	0	3	0	0	1
505	12	männlich	rechts	Orange	3	{END}	1	{END}	{END}	504	Block1	über	1	{-i}	{-i}	424	5	1	5	1	2	2	1	1	1	5	rechts	28.7	2	ja	4	1	1	72.5	86.25	13.75	6	5	2	0	3	0	0	1
505	12	männlich	rechts	Braun	2	{TAB}	1	{TAB}	{TAB}	372	Block1	ab	1	{-i}	{-i}	586	5	1	5	1	2	1	2	1	1	5	rechts	28.7	2	ja	4	1	1	72.5	86.25	13.75	6	5	2	0	3	0	0	1
505	12	männlich	rechts	Braun	2	{TAB}	1	{TAB}	{TAB}	347	Block1	ab	1	{-i}	{-i}	403	5	1	5	1	2	1	2	1	1	5	rechts	28.7	2	ja	4	1	1	72.5	86.25	13.75	6	5	2	0	3	0	0	1
505	12	männlich	rechts	Blau	4	{TAB}	1	{TAB}	{TAB}	772	Block1	unter	1	{-i}	{-i}	387	5	1	5	1	2	1	2	1	1	5	rechts	28.7	2	ja	4	1	1	72.5	86.25	13.75	6	5	2	0	3	0	0	1
505	12	männlich	rechts	Braun	3	{TAB}	1	{TAB}	{TAB}	361	Block1	über	1	{-i}	{-i}	525	5	1	5	1	1	1	1	1	1	5	rechts	28.7	2	ja	4	1	1	72.5	86.25	13.75	6	5	2	0	3	0	0	1
505	12	männlich	rechts	Blau	2	{TAB}	1	{TAB}	{TAB}	606	Block1	ab	1	{-i}	{-i}	281	5	1	5	1	2	1	2	1	1	5	rechts	28.7	2	ja	4	1	1	72.5	86.25	13.75	6	5	2	0	3	0	0	1
505	12	männlich	rechts	Blau	2	{TAB}	1	{TAB}	{TAB}	335	Block1	ab	1	{-i}	{-i}	548	5	1	5	1	2	1	2	1	1	5	rechts	28.7	2	ja	4	1	1	72.5	86.25	13.75	6	5	2	0	3	0	0	1
505	12	männlich	rechts	Braun	4	{TAB}	1	{TAB}	{TAB}	414	Block1	unter	1	{-i}	{-i}	431	5	1	5	1	2	1	2	1	1	5	rechts	28.7	2	ja	4	1	1	72.5	86.25	13.75	6	5	2	0	3	0	0	1
505	12	männlich	rechts	Braun	3	{TAB}	1	{TAB}	{TAB}	400	Block1	über	1	{-i}	{-i}	524	5	1	5	1	1	1	1	1	1	5	rechts	28.7	2	ja	4	1	1	72.5	86.25	13.75	6	5	2	0	3	0	0	1
505	12	männlich	rechts	Lila	2	{END}	1	{END}	{END}	371	Block1	ab	1	{-i}	{-i}	718	5	1	5	1	1	2	2	1	1	5	rechts	28.7	2	ja	4	1	1	72.5	86.25	13.75	6	5	2	0	3	0	0	1
505	12	männlich	rechts	Blau	2	{TAB}	1	{TAB}	{TAB}	473	Block1	ab	1	{-i}	{-i}	434	5	1	5	1	2	1	2	1	1	5	rechts	28.7	2	ja	4	1	1	72.5	86.25	13.75	6	5	2	0	3	0	0	1
505	12	männlich	rechts	Lila	3	{END}	1	{END}	{END}	763	Block1	über	1	{-i}	{-i}	460	5	1	5	1	2	2	1	1	1	5	rechts	28.7	2	ja	4	1	1	72.5	86.25	13.75	6	5	2	0	3	0	0	1
505	12	männlich	rechts	Lila	1	{END}	1	{END}	{END}	357	Block1	auf	1	{-i}	{-i}	611	5	1	5	1	2	2	1	1	1	5	rechts	28.7	2	ja	4	1	1	72.5	86.25	13.75	6	5	2	0	3	0	0	1
505	12	männlich	rechts	Lila	2	{END}	1	{END}	{END}	608	Block1	ab	1	{-i}	{-i}	324	5	1	5	1	1	2	2	1	1	5	rechts	28.7	2	ja	4	1	1	72.5	86.25	13.75	6	5	2	0	3	0	0	1
505	12	männlich	rechts	Orange	3	{END}	1	{END}	{END}	527	Block1	über	1	{-i}	{-i}	422	5	1	5	1	2	2	1	1	1	5	rechts	28.7	2	ja	4	1	1	72.5	86.25	13.75	6	5	2	0	3	0	0	1
505	12	männlich	rechts	Lila	3	{END}	1	{END}	{END}	382	Block1	über	1	{-i}	{-i}	472	5	1	5	1	2	2	1	1	1	5	rechts	28.7	2	ja	4	1	1	72.5	86.25	13.75	6	5	2	0	3	0	0	1
505	12	männlich	rechts	Blau	1	{TAB}	1	{TAB}	{TAB}	355	Block1	auf	1	{-i}	{-i}	677	5	1	5	1	1	1	1	1	1	5	rechts	28.7	2	ja	4	1	1	72.5	86.25	13.75	6	5	2	0	3	0	0	1
505	12	männlich	rechts	Blau	3	{TAB}	1	{TAB}	{TAB}	445	Block1	über	1	{-i}	{-i}	587	5	1	5	1	1	1	1	1	1	5	rechts	28.7	2	ja	4	1	1	72.5	86.25	13.75	6	5	2	0	3	0	0	1
505	12	männlich	rechts	Blau	1	{TAB}	1	{TAB}	{TAB}	382	Block1	auf	1	{-i}	{-i}	488	5	1	5	1	1	1	1	1	1	5	rechts	28.7	2	ja	4	1	1	72.5	86.25	13.75	6	5	2	0	3	0	0	1
505	12	männlich	rechts	Braun	4	{TAB}	1	{TAB}	{TAB}	600	Block1	unter	1	{-i}	{-i}	540	5	1	5	1	2	1	2	1	1	5	rechts	28.7	2	ja	4	1	1	72.5	86.25	13.75	6	5	2	0	3	0	0	1
505	12	männlich	rechts	Blau	2	{TAB}	1	{TAB}	{TAB}	709	Block1	ab	1	{-i}	{-i}	479	5	1	5	1	2	1	2	1	1	5	rechts	28.7	2	ja	4	1	1	72.5	86.25	13.75	6	5	2	0	3	0	0	1
505	12	männlich	rechts	Lila	2	{END}	1	{END}	{END}	546	Block1	ab	1	{-i}	{-i}	352	5	1	5	1	1	2	2	1	1	5	rechts	28.7	2	ja	4	1	1	72.5	86.25	13.75	6	5	2	0	3	0	0	1
505	12	männlich	rechts	Orange	4	{END}	1	{END}	{END}	471	Block1	unter	1	{-i}	{-i}	498	5	1	5	1	1	2	2	1	1	5	rechts	28.7	2	ja	4	1	1	72.5	86.25	13.75	6	5	2	0	3	0	0	1
505	12	männlich	rechts	Lila	1	{END}	1	{END}	{END}	464	Block1	auf	1	{-i}	{-i}	483	5	1	5	1	2	2	1	1	1	5	rechts	28.7	2	ja	4	1	1	72.5	86.25	13.75	6	5	2	0	3	0	0	1
505	12	männlich	rechts	Braun	1	{TAB}	1	{TAB}	{TAB}	359	Block1	auf	1	{-i}	{-i}	315	5	1	5	1	1	1	1	1	1	5	rechts	28.7	2	ja	4	1	1	72.5	86.25	13.75	6	5	2	0	3	0	0	1
505	12	männlich	rechts	Orange	1	{END}	1	{END}	{END}	896	Block1	auf	1	{-i}	{-i}	607	5	1	5	1	2	2	1	1	1	5	rechts	28.7	2	ja	4	1	1	72.5	86.25	13.75	6	5	2	0	3	0	0	1
505	12	männlich	rechts	Blau	1	{TAB}	1	{TAB}	{TAB}	417	Block1	auf	1	{-i}	{-i}	491	5	1	5	1	1	1	1	1	1	5	rechts	28.7	2	ja	4	1	1	72.5	86.25	13.75	6	5	2	0	3	0	0	1
505	12	männlich	rechts	Orange	3	{END}	1	{END}	{END}	475	Block1	über	1	{-i}	{-i}	510	5	1	5	1	2	2	1	1	1	5	rechts	28.7	2	ja	4	1	1	72.5	86.25	13.75	6	5	2	0	3	0	0	1
505	12	männlich	rechts	Braun	3	{TAB}	1	{TAB}	{TAB}	397	Block1	über	1	{-i}	{-i}	678	5	1	5	1	1	1	1	1	1	5	rechts	28.7	2	ja	4	1	1	72.5	86.25	13.75	6	5	2	0	3	0	0	1
505	12	männlich	rechts	Braun	1	{TAB}	1	{TAB}	{TAB}	384	Block1	auf	1	{-i}	{-i}	474	5	1	5	1	1	1	1	1	1	5	rechts	28.7	2	ja	4	1	1	72.5	86.25	13.75	6	5	2	0	3	0	0	1
505	12	männlich	rechts	Blau	4	{TAB}	1	{TAB}	{TAB}	1044	Block1	unter	1	{-i}	{-i}	495	5	1	5	1	2	1	2	1	1	5	rechts	28.7	2	ja	4	1	1	72.5	86.25	13.75	6	5	2	0	3	0	0	1
505	12	männlich	rechts	Orange	2	{END}	1	{END}	{END}	350	Block1	ab	1	{-i}	{-i}	530	5	1	5	1	1	2	2	1	1	5	rechts	28.7	2	ja	4	1	1	72.5	86.25	13.75	6	5	2	0	3	0	0	1
505	12	männlich	rechts	Orange	4	{END}	1	{END}	{END}	358	Block1	unter	1	{-i}	{-i}	414	5	1	5	1	1	2	2	1	1	5	rechts	28.7	2	ja	4	1	1	72.5	86.25	13.75	6	5	2	0	3	0	0	1
505	12	männlich	rechts	Blau	2	{TAB}	1	{TAB}	{TAB}	368	Block1	ab	1	{-i}	{-i}	382	5	1	5	1	2	1	2	1	1	5	rechts	28.7	2	ja	4	1	1	72.5	86.25	13.75	6	5	2	0	3	0	0	1
505	12	männlich	rechts	Blau	4	{TAB}	1	{TAB}	{TAB}	341	Block1	unter	1	{-i}	{-i}	479	5	1	5	1	2	1	2	1	1	5	rechts	28.7	2	ja	4	1	1	72.5	86.25	13.75	6	5	2	0	3	0	0	1
505	12	männlich	rechts	Braun	1	{TAB}	1	{TAB}	{TAB}	323	Block1	auf	1	{-i}	{-i}	485	5	1	5	1	1	1	1	1	1	5	rechts	28.7	2	ja	4	1	1	72.5	86.25	13.75	6	5	2	0	3	0	0	1
505	12	männlich	rechts	Lila	3	{END}	1	{END}	{END}	473	Block1	über	1	{-i}	{-i}	483	5	1	5	1	2	2	1	1	1	5	rechts	28.7	2	ja	4	1	1	72.5	86.25	13.75	6	5	2	0	3	0	0	1
505	12	männlich	rechts	Braun	2	{TAB}	1	{TAB}	{TAB}	387	Block1	ab	1	{-i}	{-i}	460	5	1	5	1	2	1	2	1	1	5	rechts	28.7	2	ja	4	1	1	72.5	86.25	13.75	6	5	2	0	3	0	0	1
505	12	männlich	rechts	Braun	1	{TAB}	1	{TAB}	{TAB}	344	Block1	auf	1	{-i}	{-i}	474	5	1	5	1	1	1	1	1	1	5	rechts	28.7	2	ja	4	1	1	72.5	86.25	13.75	6	5	2	0	3	0	0	1
505	12	männlich	rechts	Lila	4	{END}	1	{END}	{END}	383	Block1	unter	1	{-i}	{-i}	648	5	1	5	1	1	2	2	1	1	5	rechts	28.7	2	ja	4	1	1	72.5	86.25	13.75	6	5	2	0	3	0	0	1
505	12	männlich	rechts	Lila	4	{END}	1	{END}	{END}	421	Block1	unter	1	{-i}	{-i}	454	5	1	5	1	1	2	2	1	1	5	rechts	28.7	2	ja	4	1	1	72.5	86.25	13.75	6	5	2	0	3	0	0	1
505	12	männlich	rechts	Lila	3	{END}	1	{END}	{END}	705	Block1	über	1	{-i}	{-i}	401	5	1	5	1	2	2	1	1	1	5	rechts	28.7	2	ja	4	1	1	72.5	86.25	13.75	6	5	2	0	3	0	0	1
505	12	männlich	rechts	Lila	4	{END}	1	{END}	{END}	453	Block1	unter	1	{-i}	{-i}	396	5	1	5	1	1	2	2	1	1	5	rechts	28.7	2	ja	4	1	1	72.5	86.25	13.75	6	5	2	0	3	0	0	1
505	12	männlich	rechts	Lila	1	{END}	1	{END}	{END}	361	Block1	auf	1	{-i}	{-i}	417	5	1	5	1	2	2	1	1	1	5	rechts	28.7	2	ja	4	1	1	72.5	86.25	13.75	6	5	2	0	3	0	0	1
505	12	männlich	rechts	Orange	4	{END}	1	{END}	{END}	551	Block1	unter	1	{-i}	{-i}	489	5	1	5	1	1	2	2	1	1	5	rechts	28.7	2	ja	4	1	1	72.5	86.25	13.75	6	5	2	0	3	0	0	1
505	12	männlich	rechts	Lila	2	{END}	1	{END}	{END}	420	Block1	ab	1	{-i}	{-i}	503	5	1	5	1	1	2	2	1	1	5	rechts	28.7	2	ja	4	1	1	72.5	86.25	13.75	6	5	2	0	3	0	0	1
505	12	männlich	rechts	Lila	1	{END}	1	{END}	{END}	415	Block1	auf	1	{-i}	{-i}	481	5	1	5	1	2	2	1	1	1	5	rechts	28.7	2	ja	4	1	1	72.5	86.25	13.75	6	5	2	0	3	0	0	1
505	12	männlich	rechts	Braun	4	{TAB}	1	{TAB}	{TAB}	696	Block1	unter	1	{-i}	{-i}	540	5	1	5	1	2	1	2	1	1	5	rechts	28.7	2	ja	4	1	1	72.5	86.25	13.75	6	5	2	0	3	0	0	1
505	12	männlich	rechts	Orange	1	{END}	1	{END}	{END}	479	Block1	auf	1	{-i}	{-i}	498	5	1	5	1	2	2	1	1	1	5	rechts	28.7	2	ja	4	1	1	72.5	86.25	13.75	6	5	2	0	3	0	0	1
505	12	männlich	rechts	Lila	4	{END}	1	{END}	{END}	432	Block1	unter	1	{-i}	{-i}	507	5	1	5	1	1	2	2	1	1	5	rechts	28.7	2	ja	4	1	1	72.5	86.25	13.75	6	5	2	0	3	0	0	1
505	12	männlich	rechts	Lila	1	{END}	1	{END}	{END}	471	Block1	auf	1	{-i}	{-i}	556	5	1	5	1	2	2	1	1	1	5	rechts	28.7	2	ja	4	1	1	72.5	86.25	13.75	6	5	2	0	3	0	0	1
505	12	männlich	rechts	Blau	3	{TAB}	1	{TAB}	{TAB}	409	Block1	über	1	{-i}	{-i}	459	5	1	5	1	1	1	1	1	1	5	rechts	28.7	2	ja	4	1	1	72.5	86.25	13.75	6	5	2	0	3	0	0	1
505	12	männlich	rechts	Orange	1	{END}	1	{END}	{END}	520	Block1	auf	1	{-i}	{-i}	374	5	1	5	1	2	2	1	1	1	5	rechts	28.7	2	ja	4	1	1	72.5	86.25	13.75	6	5	2	0	3	0	0	1
505	12	männlich	rechts	Blau	4	{TAB}	1	{TAB}	{TAB}	429	Block1	unter	1	{-i}	{-i}	777	5	1	5	1	2	1	2	1	1	5	rechts	28.7	2	ja	4	1	1	72.5	86.25	13.75	6	5	2	0	3	0	0	1
505	12	männlich	rechts	Lila	2	{END}	1	{END}	{END}	335	Block1	ab	1	{-i}	{-i}	506	5	1	5	1	1	2	2	1	1	5	rechts	28.7	2	ja	4	1	1	72.5	86.25	13.75	6	5	2	0	3	0	0	1
505	12	männlich	rechts	Blau	3	{TAB}	1	{TAB}	{TAB}	305	Block1	über	1	{-i}	{-i}	375	5	1	5	1	1	1	1	1	1	5	rechts	28.7	2	ja	4	1	1	72.5	86.25	13.75	6	5	2	0	3	0	0	1
505	12	männlich	rechts	Braun	3	{TAB}	1	{TAB}	{TAB}	327	Block1	über	1	{-i}	{-i}	498	5	1	5	1	1	1	1	1	1	5	rechts	28.7	2	ja	4	1	1	72.5	86.25	13.75	6	5	2	0	3	0	0	1
505	12	männlich	rechts	Blau	1	{TAB}	1	{TAB}	{TAB}	344	Block1	auf	1	{-i}	{-i}	432	5	1	5	1	1	1	1	1	1	5	rechts	28.7	2	ja	4	1	1	72.5	86.25	13.75	6	5	2	0	3	0	0	1
505	12	männlich	rechts	Braun	1	{TAB}	1	{TAB}	{TAB}	336	Block1	auf	1	{-i}	{-i}	616	5	1	5	1	1	1	1	1	1	5	rechts	28.7	2	ja	4	1	1	72.5	86.25	13.75	6	5	2	0	3	0	0	1
505	12	männlich	rechts	Orange	2	{END}	1	{END}	{END}	385	Block1	ab	1	{-i}	{-i}	409	5	1	5	1	1	2	2	1	1	5	rechts	28.7	2	ja	4	1	1	72.5	86.25	13.75	6	5	2	0	3	0	0	1
505	12	männlich	rechts	Blau	1	{TAB}	1	{TAB}	{TAB}	379	Block1	auf	1	{-i}	{-i}	552	5	1	5	1	1	1	1	1	1	5	rechts	28.7	2	ja	4	1	1	72.5	86.25	13.75	6	5	2	0	3	0	0	1
505	12	männlich	rechts	Lila	3	{END}	1	{END}	{END}	1100	Block1	über	1	{-i}	{-i}	586	5	1	5	1	2	2	1	1	1	5	rechts	28.7	2	ja	4	1	1	72.5	86.25	13.75	6	5	2	0	3	0	0	1
505	12	männlich	rechts	Orange	2	{END}	1	{END}	{END}	431	Block1	ab	1	{-i}	{-i}	448	5	1	5	1	1	2	2	1	1	5	rechts	28.7	2	ja	4	1	1	72.5	86.25	13.75	6	5	2	0	3	0	0	1
505	12	männlich	rechts	Blau	3	{TAB}	1	{TAB}	{TAB}	484	Block1	über	1	{-i}	{-i}	388	5	1	5	1	1	1	1	1	1	5	rechts	28.7	2	ja	4	1	1	72.5	86.25	13.75	6	5	2	0	3	0	0	1
505	12	männlich	rechts	Lila	3	{END}	1	{END}	{END}	383	Block2	über	1	{-i}	{-i}	706	5	1	5	1	2	2	1	1	1	5	rechts	28.7	2	ja	4	1	1	72.5	86.25	13.75	6	5	2	0	3	0	0	1
505	12	männlich	rechts	Lila	4	{END}	1	{END}	{END}	349	Block2	unter	1	{-i}	{-i}	446	5	1	5	1	1	2	2	1	1	5	rechts	28.7	2	ja	4	1	1	72.5	86.25	13.75	6	5	2	0	3	0	0	1
505	12	männlich	rechts	Lila	4	{END}	1	{END}	{END}	389	Block2	unter	1	{-i}	{-i}	405	5	1	5	1	1	2	2	1	1	5	rechts	28.7	2	ja	4	1	1	72.5	86.25	13.75	6	5	2	0	3	0	0	1
505	12	männlich	rechts	Blau	4	{TAB}	1	{TAB}	{TAB}	490	Block2	unter	1	{-i}	{-i}	476	5	1	5	1	2	1	2	1	1	5	rechts	28.7	2	ja	4	1	1	72.5	86.25	13.75	6	5	2	0	3	0	0	1
505	12	männlich	rechts	Braun	4	{TAB}	1	{TAB}	{TAB}	509	Block2	unter	1	{-i}	{-i}	405	5	1	5	1	2	1	2	1	1	5	rechts	28.7	2	ja	4	1	1	72.5	86.25	13.75	6	5	2	0	3	0	0	1
505	12	männlich	rechts	Orange	2	{END}	1	{END}	{END}	535	Block2	ab	1	{-i}	{-i}	448	5	1	5	1	1	2	2	1	1	5	rechts	28.7	2	ja	4	1	1	72.5	86.25	13.75	6	5	2	0	3	0	0	1
505	12	männlich	rechts	Braun	3	{TAB}	1	{TAB}	{TAB}	357	Block2	über	1	{-i}	{-i}	488	5	1	5	1	1	1	1	1	1	5	rechts	28.7	2	ja	4	1	1	72.5	86.25	13.75	6	5	2	0	3	0	0	1
505	12	männlich	rechts	Blau	1	{TAB}	1	{TAB}	{TAB}	458	Block2	auf	1	{-i}	{-i}	492	5	1	5	1	1	1	1	1	1	5	rechts	28.7	2	ja	4	1	1	72.5	86.25	13.75	6	5	2	0	3	0	0	1
505	12	männlich	rechts	Lila	4	{END}	1	{END}	{END}	422	Block2	unter	1	{-i}	{-i}	406	5	1	5	1	1	2	2	1	1	5	rechts	28.7	2	ja	4	1	1	72.5	86.25	13.75	6	5	2	0	3	0	0	1
505	12	männlich	rechts	Braun	4	{TAB}	1	{TAB}	{TAB}	330	Block2	unter	1	{-i}	{-i}	475	5	1	5	1	2	1	2	1	1	5	rechts	28.7	2	ja	4	1	1	72.5	86.25	13.75	6	5	2	0	3	0	0	1
505	12	männlich	rechts	Lila	1	{END}	1	{END}	{END}	394	Block2	auf	1	{-i}	{-i}	842	5	1	5	1	2	2	1	1	1	5	rechts	28.7	2	ja	4	1	1	72.5	86.25	13.75	6	5	2	0	3	0	0	1
505	12	männlich	rechts	Orange	1	{END}	1	{END}	{END}	366	Block2	auf	1	{-i}	{-i}	513	5	1	5	1	2	2	1	1	1	5	rechts	28.7	2	ja	4	1	1	72.5	86.25	13.75	6	5	2	0	3	0	0	1
505	12	männlich	rechts	Lila	2	{END}	1	{END}	{END}	419	Block2	ab	1	{-i}	{-i}	477	5	1	5	1	1	2	2	1	1	5	rechts	28.7	2	ja	4	1	1	72.5	86.25	13.75	6	5	2	0	3	0	0	1
505	12	männlich	rechts	Orange	3	{END}	1	{END}	{END}	426	Block2	über	1	{-i}	{-i}	584	5	1	5	1	2	2	1	1	1	5	rechts	28.7	2	ja	4	1	1	72.5	86.25	13.75	6	5	2	0	3	0	0	1
505	12	männlich	rechts	Orange	1	{END}	1	{END}	{END}	439	Block2	auf	1	{-i}	{-i}	431	5	1	5	1	2	2	1	1	1	5	rechts	28.7	2	ja	4	1	1	72.5	86.25	13.75	6	5	2	0	3	0	0	1
505	12	männlich	rechts	Blau	2	{TAB}	1	{TAB}	{TAB}	441	Block2	ab	1	{-i}	{-i}	483	5	1	5	1	2	1	2	1	1	5	rechts	28.7	2	ja	4	1	1	72.5	86.25	13.75	6	5	2	0	3	0	0	1
505	12	männlich	rechts	Blau	4	{TAB}	1	{TAB}	{TAB}	378	Block2	unter	1	{-i}	{-i}	517	5	1	5	1	2	1	2	1	1	5	rechts	28.7	2	ja	4	1	1	72.5	86.25	13.75	6	5	2	0	3	0	0	1
505	12	männlich	rechts	Blau	1	{TAB}	1	{TAB}	{TAB}	367	Block2	auf	1	{-i}	{-i}	465	5	1	5	1	1	1	1	1	1	5	rechts	28.7	2	ja	4	1	1	72.5	86.25	13.75	6	5	2	0	3	0	0	1
505	12	männlich	rechts	Braun	4	{TAB}	1	{TAB}	{TAB}	586	Block2	unter	1	{-i}	{-i}	941	5	1	5	1	2	1	2	1	1	5	rechts	28.7	2	ja	4	1	1	72.5	86.25	13.75	6	5	2	0	3	0	0	1
505	12	männlich	rechts	Braun	2	{TAB}	1	{TAB}	{TAB}	471	Block2	ab	1	{-i}	{-i}	465	5	1	5	1	2	1	2	1	1	5	rechts	28.7	2	ja	4	1	1	72.5	86.25	13.75	6	5	2	0	3	0	0	1
505	12	männlich	rechts	Orange	3	{END}	1	{END}	{END}	710	Block2	über	1	{-i}	{-i}	346	5	1	5	1	2	2	1	1	1	5	rechts	28.7	2	ja	4	1	1	72.5	86.25	13.75	6	5	2	0	3	0	0	1
505	12	männlich	rechts	Lila	3	{END}	1	{END}	{END}	780	Block2	über	1	{-i}	{-i}	320	5	1	5	1	2	2	1	1	1	5	rechts	28.7	2	ja	4	1	1	72.5	86.25	13.75	6	5	2	0	3	0	0	1
505	12	männlich	rechts	Blau	3	{TAB}	1	{TAB}	{TAB}	534	Block2	über	1	{-i}	{-i}	356	5	1	5	1	1	1	1	1	1	5	rechts	28.7	2	ja	4	1	1	72.5	86.25	13.75	6	5	2	0	3	0	0	1
505	12	männlich	rechts	Braun	4	{TAB}	1	{TAB}	{TAB}	390	Block2	unter	1	{-i}	{-i}	455	5	1	5	1	2	1	2	1	1	5	rechts	28.7	2	ja	4	1	1	72.5	86.25	13.75	6	5	2	0	3	0	0	1
505	12	männlich	rechts	Braun	4	{TAB}	1	{TAB}	{TAB}	358	Block2	unter	1	{-i}	{-i}	372	5	1	5	1	2	1	2	1	1	5	rechts	28.7	2	ja	4	1	1	72.5	86.25	13.75	6	5	2	0	3	0	0	1
505	12	männlich	rechts	Braun	1	{TAB}	1	{TAB}	{TAB}	458	Block2	auf	1	{-i}	{-i}	310	5	1	5	1	1	1	1	1	1	5	rechts	28.7	2	ja	4	1	1	72.5	86.25	13.75	6	5	2	0	3	0	0	1
505	12	männlich	rechts	Blau	1	{TAB}	1	{TAB}	{TAB}	398	Block2	auf	1	{-i}	{-i}	422	5	1	5	1	1	1	1	1	1	5	rechts	28.7	2	ja	4	1	1	72.5	86.25	13.75	6	5	2	0	3	0	0	1
505	12	männlich	rechts	Lila	2	{END}	1	{END}	{END}	453	Block2	ab	1	{-i}	{-i}	604	5	1	5	1	1	2	2	1	1	5	rechts	28.7	2	ja	4	1	1	72.5	86.25	13.75	6	5	2	0	3	0	0	1
505	12	männlich	rechts	Blau	2	{TAB}	1	{TAB}	{TAB}	760	Block2	ab	1	{-i}	{-i}	457	5	1	5	1	2	1	2	1	1	5	rechts	28.7	2	ja	4	1	1	72.5	86.25	13.75	6	5	2	0	3	0	0	1
505	12	männlich	rechts	Orange	2	{END}	1	{END}	{END}	266	Block2	ab	1	{-i}	{-i}	393	5	1	5	1	1	2	2	1	1	5	rechts	28.7	2	ja	4	1	1	72.5	86.25	13.75	6	5	2	0	3	0	0	1
505	12	männlich	rechts	Lila	3	{END}	1	{END}	{END}	272	Block2	über	1	{-i}	{-i}	524	5	1	5	1	2	2	1	1	1	5	rechts	28.7	2	ja	4	1	1	72.5	86.25	13.75	6	5	2	0	3	0	0	1
505	12	männlich	rechts	Braun	3	{TAB}	1	{TAB}	{TAB}	265	Block2	über	1	{-i}	{-i}	683	5	1	5	1	1	1	1	1	1	5	rechts	28.7	2	ja	4	1	1	72.5	86.25	13.75	6	5	2	0	3	0	0	1
505	12	männlich	rechts	Orange	4	{END}	1	{END}	{END}	345	Block2	unter	1	{-i}	{-i}	500	5	1	5	1	1	2	2	1	1	5	rechts	28.7	2	ja	4	1	1	72.5	86.25	13.75	6	5	2	0	3	0	0	1
505	12	männlich	rechts	Orange	3	{END}	1	{END}	{END}	405	Block2	über	1	{-i}	{-i}	537	5	1	5	1	2	2	1	1	1	5	rechts	28.7	2	ja	4	1	1	72.5	86.25	13.75	6	5	2	0	3	0	0	1
505	12	männlich	rechts	Lila	1	{END}	1	{END}	{END}	474	Block2	auf	1	{-i}	{-i}	426	5	1	5	1	2	2	1	1	1	5	rechts	28.7	2	ja	4	1	1	72.5	86.25	13.75	6	5	2	0	3	0	0	1
505	12	männlich	rechts	Orange	4	{END}	1	{END}	{END}	473	Block2	unter	1	{-i}	{-i}	550	5	1	5	1	1	2	2	1	1	5	rechts	28.7	2	ja	4	1	1	72.5	86.25	13.75	6	5	2	0	3	0	0	1
505	12	männlich	rechts	Braun	1	{TAB}	1	{TAB}	{TAB}	378	Block2	auf	1	{-i}	{-i}	492	5	1	5	1	1	1	1	1	1	5	rechts	28.7	2	ja	4	1	1	72.5	86.25	13.75	6	5	2	0	3	0	0	1
505	12	männlich	rechts	Braun	2	{TAB}	1	{TAB}	{TAB}	333	Block2	ab	1	{-i}	{-i}	545	5	1	5	1	2	1	2	1	1	5	rechts	28.7	2	ja	4	1	1	72.5	86.25	13.75	6	5	2	0	3	0	0	1
505	12	männlich	rechts	Braun	3	{TAB}	1	{TAB}	{TAB}	400	Block2	über	1	{-i}	{-i}	533	5	1	5	1	1	1	1	1	1	5	rechts	28.7	2	ja	4	1	1	72.5	86.25	13.75	6	5	2	0	3	0	0	1
505	12	männlich	rechts	Braun	2	{TAB}	1	{TAB}	{TAB}	324	Block2	ab	1	{-i}	{-i}	494	5	1	5	1	2	1	2	1	1	5	rechts	28.7	2	ja	4	1	1	72.5	86.25	13.75	6	5	2	0	3	0	0	1
505	12	männlich	rechts	Orange	1	{END}	1	{END}	{END}	449	Block2	auf	1	{-i}	{-i}	525	5	1	5	1	2	2	1	1	1	5	rechts	28.7	2	ja	4	1	1	72.5	86.25	13.75	6	5	2	0	3	0	0	1
505	12	männlich	rechts	Orange	1	{END}	1	{END}	{END}	381	Block2	auf	1	{-i}	{-i}	628	5	1	5	1	2	2	1	1	1	5	rechts	28.7	2	ja	4	1	1	72.5	86.25	13.75	6	5	2	0	3	0	0	1
505	12	männlich	rechts	Orange	4	{END}	1	{END}	{END}	341	Block2	unter	1	{-i}	{-i}	595	5	1	5	1	1	2	2	1	1	5	rechts	28.7	2	ja	4	1	1	72.5	86.25	13.75	6	5	2	0	3	0	0	1
505	12	männlich	rechts	Braun	3	{TAB}	1	{TAB}	{TAB}	350	Block2	über	1	{-i}	{-i}	621	5	1	5	1	1	1	1	1	1	5	rechts	28.7	2	ja	4	1	1	72.5	86.25	13.75	6	5	2	0	3	0	0	1
505	12	männlich	rechts	Blau	4	{TAB}	1	{TAB}	{TAB}	414	Block2	unter	1	{-i}	{-i}	429	5	1	5	1	2	1	2	1	1	5	rechts	28.7	2	ja	4	1	1	72.5	86.25	13.75	6	5	2	0	3	0	0	1
505	12	männlich	rechts	Blau	4	{TAB}	1	{TAB}	{TAB}	338	Block2	unter	1	{-i}	{-i}	435	5	1	5	1	2	1	2	1	1	5	rechts	28.7	2	ja	4	1	1	72.5	86.25	13.75	6	5	2	0	3	0	0	1
505	12	männlich	rechts	Blau	3	{TAB}	1	{TAB}	{TAB}	593	Block2	über	1	{-i}	{-i}	674	5	1	5	1	1	1	1	1	1	5	rechts	28.7	2	ja	4	1	1	72.5	86.25	13.75	6	5	2	0	3	0	0	1
505	12	männlich	rechts	Blau	2	{TAB}	1	{TAB}	{TAB}	321	Block2	ab	1	{-i}	{-i}	840	5	1	5	1	2	1	2	1	1	5	rechts	28.7	2	ja	4	1	1	72.5	86.25	13.75	6	5	2	0	3	0	0	1
505	12	männlich	rechts	Braun	2	{TAB}	1	{TAB}	{TAB}	288	Block2	ab	1	{-i}	{-i}	466	5	1	5	1	2	1	2	1	1	5	rechts	28.7	2	ja	4	1	1	72.5	86.25	13.75	6	5	2	0	3	0	0	1
505	12	männlich	rechts	Blau	3	{TAB}	1	{TAB}	{TAB}	339	Block2	über	1	{-i}	{-i}	402	5	1	5	1	1	1	1	1	1	5	rechts	28.7	2	ja	4	1	1	72.5	86.25	13.75	6	5	2	0	3	0	0	1
505	12	männlich	rechts	Blau	2	{TAB}	1	{TAB}	{TAB}	319	Block2	ab	1	{-i}	{-i}	323	5	1	5	1	2	1	2	1	1	5	rechts	28.7	2	ja	4	1	1	72.5	86.25	13.75	6	5	2	0	3	0	0	1
505	12	männlich	rechts	Orange	2	{END}	1	{END}	{END}	723	Block2	ab	1	{-i}	{-i}	343	5	1	5	1	1	2	2	1	1	5	rechts	28.7	2	ja	4	1	1	72.5	86.25	13.75	6	5	2	0	3	0	0	1
505	12	männlich	rechts	Lila	1	{END}	1	{END}	{END}	612	Block2	auf	1	{-i}	{-i}	437	5	1	5	1	2	2	1	1	1	5	rechts	28.7	2	ja	4	1	1	72.5	86.25	13.75	6	5	2	0	3	0	0	1
505	12	männlich	rechts	Blau	1	{TAB}	1	{TAB}	{TAB}	438	Block2	auf	1	{-i}	{-i}	498	5	1	5	1	1	1	1	1	1	5	rechts	28.7	2	ja	4	1	1	72.5	86.25	13.75	6	5	2	0	3	0	0	1
505	12	männlich	rechts	Blau	3	{TAB}	1	{TAB}	{TAB}	347	Block2	über	1	{-i}	{-i}	427	5	1	5	1	1	1	1	1	1	5	rechts	28.7	2	ja	4	1	1	72.5	86.25	13.75	6	5	2	0	3	0	0	1
505	12	männlich	rechts	Orange	3	{END}	1	{END}	{END}	328	Block2	über	1	{-i}	{-i}	507	5	1	5	1	2	2	1	1	1	5	rechts	28.7	2	ja	4	1	1	72.5	86.25	13.75	6	5	2	0	3	0	0	1
505	12	männlich	rechts	Orange	4	{END}	1	{END}	{END}	347	Block2	unter	1	{-i}	{-i}	353	5	1	5	1	1	2	2	1	1	5	rechts	28.7	2	ja	4	1	1	72.5	86.25	13.75	6	5	2	0	3	0	0	1
505	12	männlich	rechts	Blau	2	{TAB}	1	{TAB}	{TAB}	345	Block2	ab	1	{-i}	{-i}	475	5	1	5	1	2	1	2	1	1	5	rechts	28.7	2	ja	4	1	1	72.5	86.25	13.75	6	5	2	0	3	0	0	1
505	12	männlich	rechts	Blau	3	{TAB}	1	{TAB}	{TAB}	500	Block2	über	1	{-i}	{-i}	553	5	1	5	1	1	1	1	1	1	5	rechts	28.7	2	ja	4	1	1	72.5	86.25	13.75	6	5	2	0	3	0	0	1
505	12	männlich	rechts	Orange	2	{END}	1	{END}	{END}	809	Block2	ab	1	{-i}	{-i}	558	5	1	5	1	1	2	2	1	1	5	rechts	28.7	2	ja	4	1	1	72.5	86.25	13.75	6	5	2	0	3	0	0	1
505	12	männlich	rechts	Blau	1	{TAB}	1	{TAB}	{TAB}	362	Block2	auf	1	{-i}	{-i}	600	5	1	5	1	1	1	1	1	1	5	rechts	28.7	2	ja	4	1	1	72.5	86.25	13.75	6	5	2	0	3	0	0	1
505	12	männlich	rechts	Braun	1	{TAB}	1	{TAB}	{TAB}	825	Block2	auf	1	{-i}	{-i}	873	5	1	5	1	1	1	1	1	1	5	rechts	28.7	2	ja	4	1	1	72.5	86.25	13.75	6	5	2	0	3	0	0	1
505	12	männlich	rechts	Braun	1	{TAB}	1	{TAB}	{TAB}	368	Block2	auf	1	{-i}	{-i}	615	5	1	5	1	1	1	1	1	1	5	rechts	28.7	2	ja	4	1	1	72.5	86.25	13.75	6	5	2	0	3	0	0	1
505	12	männlich	rechts	Braun	2	{TAB}	1	{TAB}	{TAB}	410	Block2	ab	1	{-i}	{-i}	551	5	1	5	1	2	1	2	1	1	5	rechts	28.7	2	ja	4	1	1	72.5	86.25	13.75	6	5	2	0	3	0	0	1
505	12	männlich	rechts	Lila	3	{END}	1	{END}	{END}	268	Block2	über	1	{-i}	{-i}	503	5	1	5	1	2	2	1	1	1	5	rechts	28.7	2	ja	4	1	1	72.5	86.25	13.75	6	5	2	0	3	0	0	1
505	12	männlich	rechts	Lila	3	{END}	1	{END}	{END}	285	Block2	über	1	{-i}	{-i}	454	5	1	5	1	2	2	1	1	1	5	rechts	28.7	2	ja	4	1	1	72.5	86.25	13.75	6	5	2	0	3	0	0	1
505	12	männlich	rechts	Lila	1	{END}	1	{END}	{END}	412	Block2	auf	1	{-i}	{-i}	511	5	1	5	1	2	2	1	1	1	5	rechts	28.7	2	ja	4	1	1	72.5	86.25	13.75	6	5	2	0	3	0	0	1
505	12	männlich	rechts	Lila	4	{END}	1	{END}	{END}	505	Block2	unter	1	{-i}	{-i}	458	5	1	5	1	1	2	2	1	1	5	rechts	28.7	2	ja	4	1	1	72.5	86.25	13.75	6	5	2	0	3	0	0	1
505	12	männlich	rechts	Lila	2	{END}	1	{END}	{END}	382	Block2	ab	1	{-i}	{-i}	747	5	1	5	1	1	2	2	1	1	5	rechts	28.7	2	ja	4	1	1	72.5	86.25	13.75	6	5	2	0	3	0	0	1
505	12	männlich	rechts	Lila	2	{END}	1	{END}	{END}	389	Block2	ab	1	{-i}	{-i}	637	5	1	5	1	1	2	2	1	1	5	rechts	28.7	2	ja	4	1	1	72.5	86.25	13.75	6	5	2	0	3	0	0	1
505	12	männlich	rechts	Blau	4	{TAB}	1	{TAB}	{TAB}	333	Block2	unter	1	{-i}	{-i}	371	5	1	5	1	2	1	2	1	1	5	rechts	28.7	2	ja	4	1	1	72.5	86.25	13.75	6	5	2	0	3	0	0	1
505	12	männlich	rechts	Lila	2	{END}	1	{END}	{END}	569	Block2	ab	1	{-i}	{-i}	549	5	1	5	1	1	2	2	1	1	5	rechts	28.7	2	ja	4	1	1	72.5	86.25	13.75	6	5	2	0	3	0	0	1
505	12	männlich	rechts	Braun	1	{TAB}	1	{TAB}	{TAB}	678	Block2	auf	1	{-i}	{-i}	488	5	1	5	1	1	1	1	1	1	5	rechts	28.7	2	ja	4	1	1	72.5	86.25	13.75	6	5	2	0	3	0	0	1
505	12	männlich	rechts	Lila	4	{END}	1	{END}	{END}	433	Block2	unter	1	{-i}	{-i}	890	5	1	5	1	1	2	2	1	1	5	rechts	28.7	2	ja	4	1	1	72.5	86.25	13.75	6	5	2	0	3	0	0	1
505	12	männlich	rechts	Orange	2	{END}	1	{END}	{END}	357	Block2	ab	1	{-i}	{-i}	828	5	1	5	1	1	2	2	1	1	5	rechts	28.7	2	ja	4	1	1	72.5	86.25	13.75	6	5	2	0	3	0	0	1
505	12	männlich	rechts	Lila	1	{END}	1	{END}	{END}	423	Block2	auf	1	{-i}	{-i}	589	5	1	5	1	2	2	1	1	1	5	rechts	28.7	2	ja	4	1	1	72.5	86.25	13.75	6	5	2	0	3	0	0	1
505	12	männlich	rechts	Orange	4	{END}	1	{END}	{END}	450	Block2	unter	1	{-i}	{-i}	484	5	1	5	1	1	2	2	1	1	5	rechts	28.7	2	ja	4	1	1	72.5	86.25	13.75	6	5	2	0	3	0	0	1
505	12	männlich	rechts	Braun	3	{TAB}	1	{TAB}	{TAB}	356	Block2	über	1	{-i}	{-i}	454	5	1	5	1	1	1	1	1	1	5	rechts	28.7	2	ja	4	1	1	72.5	86.25	13.75	6	5	2	0	3	0	0	1
505	12	männlich	rechts	Orange	1	{END}	1	{END}	{END}	401	Block2	auf	1	{-i}	{-i}	508	5	1	5	1	2	2	1	1	1	5	rechts	28.7	2	ja	4	1	1	72.5	86.25	13.75	6	5	2	0	3	0	0	1
505	12	männlich	rechts	Orange	3	{END}	0	{END}	{TAB}	480	Block2	über	1	{-i}	{-i}	715	5	0	5	1	2	2	1	1	1	5	rechts	28.7	2	ja	4	1	1	72.5	86.25	13.75	6	5	2	0	3	0	0	1
506	11	männlich	rechts	Blau	3	{TAB}	1	{TAB}	{TAB}	332	Block1	über	1	{-i}	{-i}	644	6	1	5	1	1	1	1	1	1	5	rechts	29.16	2	-88	3	3	-88	58.75	73.75	15	10	5	2	1	2	0	8	16
506	11	männlich	rechts	Orange	3	{END}	1	{END}	{END}	369	Block1	über	1	{-i}	{-i}	475	6	1	5	1	2	2	1	1	1	5	rechts	29.16	2	-88	3	3	-88	58.75	73.75	15	10	5	2	1	2	0	8	16
506	11	männlich	rechts	Blau	4	{TAB}	1	{TAB}	{TAB}	391	Block1	unter	1	{-i}	{-i}	955	6	1	5	1	2	1	2	1	1	5	rechts	29.16	2	-88	3	3	-88	58.75	73.75	15	10	5	2	1	2	0	8	16
506	11	männlich	rechts	Blau	4	{TAB}	1	{TAB}	{TAB}	336	Block1	unter	1	{-i}	{-i}	756	6	1	5	1	2	1	2	1	1	5	rechts	29.16	2	-88	3	3	-88	58.75	73.75	15	10	5	2	1	2	0	8	16
506	11	männlich	rechts	Orange	1	{END}	1	{END}	{END}	341	Block1	auf	1	{-i}	{-i}	903	6	1	5	1	2	2	1	1	1	5	rechts	29.16	2	-88	3	3	-88	58.75	73.75	15	10	5	2	1	2	0	8	16
506	11	männlich	rechts	Braun	2	{END}	1	{END}	{END}	350	Block1	ab	1	{-i}	{-i}	580	6	1	5	1	1	2	2	1	1	5	rechts	29.16	2	-88	3	3	-88	58.75	73.75	15	10	5	2	1	2	0	8	16
506	11	männlich	rechts	Lila	4	{TAB}	1	{TAB}	{TAB}	778	Block1	unter	1	{-i}	{-i}	1349	6	1	5	1	2	1	2	1	1	5	rechts	29.16	2	-88	3	3	-88	58.75	73.75	15	10	5	2	1	2	0	8	16
506	11	männlich	rechts	Orange	4	{END}	1	{END}	{END}	228	Block1	unter	1	{-i}	{-i}	761	6	1	5	1	1	2	2	1	1	5	rechts	29.16	2	-88	3	3	-88	58.75	73.75	15	10	5	2	1	2	0	8	16
506	11	männlich	rechts	Blau	2	{TAB}	1	{TAB}	{TAB}	296	Block1	ab	1	{-i}	{-i}	839	6	1	5	1	2	1	2	1	1	5	rechts	29.16	2	-88	3	3	-88	58.75	73.75	15	10	5	2	1	2	0	8	16
506	11	männlich	rechts	Blau	3	{TAB}	1	{TAB}	{TAB}	268	Block1	über	1	{-i}	{-i}	761	6	1	5	1	1	1	1	1	1	5	rechts	29.16	2	-88	3	3	-88	58.75	73.75	15	10	5	2	1	2	0	8	16
506	11	männlich	rechts	Braun	3	{END}	1	{END}	{END}	506	Block1	über	1	{-i}	{-i}	1017	6	1	5	1	2	2	1	1	1	5	rechts	29.16	2	-88	3	3	-88	58.75	73.75	15	10	5	2	1	2	0	8	16
506	11	männlich	rechts	Orange	2	{END}	1	{END}	{END}	1755	Block1	ab	1	{-i}	{-i}	1075	6	1	5	1	1	2	2	1	1	5	rechts	29.16	2	-88	3	3	-88	58.75	73.75	15	10	5	2	1	2	0	8	16
506	11	männlich	rechts	Lila	1	{TAB}	1	{TAB}	{TAB}	287	Block1	auf	1	{-i}	{-i}	2094	6	1	5	1	1	1	1	1	1	5	rechts	29.16	2	-88	3	3	-88	58.75	73.75	15	10	5	2	1	2	0	8	16
506	11	männlich	rechts	Blau	1	{TAB}	1	{TAB}	{TAB}	745	Block1	auf	1	{-i}	{-i}	816	6	1	5	1	1	1	1	1	1	5	rechts	29.16	2	-88	3	3	-88	58.75	73.75	15	10	5	2	1	2	0	8	16
506	11	männlich	rechts	Blau	3	{TAB}	1	{TAB}	{TAB}	352	Block1	über	1	{-i}	{-i}	657	6	1	5	1	1	1	1	1	1	5	rechts	29.16	2	-88	3	3	-88	58.75	73.75	15	10	5	2	1	2	0	8	16
506	11	männlich	rechts	Blau	4	{TAB}	1	{TAB}	{TAB}	397	Block1	unter	1	{-i}	{-i}	671	6	1	5	1	2	1	2	1	1	5	rechts	29.16	2	-88	3	3	-88	58.75	73.75	15	10	5	2	1	2	0	8	16
506	11	männlich	rechts	Blau	1	{TAB}	1	{TAB}	{TAB}	343	Block1	auf	1	{-i}	{-i}	706	6	1	5	1	1	1	1	1	1	5	rechts	29.16	2	-88	3	3	-88	58.75	73.75	15	10	5	2	1	2	0	8	16
506	11	männlich	rechts	Braun	1	{END}	1	{END}	{END}	259	Block1	auf	1	{-i}	{-i}	1150	6	1	5	1	2	2	1	1	1	5	rechts	29.16	2	-88	3	3	-88	58.75	73.75	15	10	5	2	1	2	0	8	16
506	11	männlich	rechts	Orange	2	{END}	1	{END}	{END}	274	Block1	ab	1	{-i}	{-i}	2197	6	1	5	1	1	2	2	1	1	5	rechts	29.16	2	-88	3	3	-88	58.75	73.75	15	10	5	2	1	2	0	8	16
506	11	männlich	rechts	Lila	3	{TAB}	1	{TAB}	{TAB}	305	Block1	über	1	{-i}	{-i}	1548	6	1	5	1	1	1	1	1	1	5	rechts	29.16	2	-88	3	3	-88	58.75	73.75	15	10	5	2	1	2	0	8	16
506	11	männlich	rechts	Braun	2	{END}	1	{END}	{END}	358	Block1	ab	1	{-i}	{-i}	1934	6	1	5	1	1	2	2	1	1	5	rechts	29.16	2	-88	3	3	-88	58.75	73.75	15	10	5	2	1	2	0	8	16
506	11	männlich	rechts	Blau	2	{TAB}	1	{TAB}	{TAB}	264	Block1	ab	1	{-i}	{-i}	915	6	1	5	1	2	1	2	1	1	5	rechts	29.16	2	-88	3	3	-88	58.75	73.75	15	10	5	2	1	2	0	8	16
506	11	männlich	rechts	Blau	1	{TAB}	1	{TAB}	{TAB}	287	Block1	auf	1	{-i}	{-i}	490	6	1	5	1	1	1	1	1	1	5	rechts	29.16	2	-88	3	3	-88	58.75	73.75	15	10	5	2	1	2	0	8	16
506	11	männlich	rechts	Braun	1	{END}	1	{END}	{END}	1942	Block1	auf	1	{-i}	{-i}	1336	6	1	5	1	2	2	1	1	1	5	rechts	29.16	2	-88	3	3	-88	58.75	73.75	15	10	5	2	1	2	0	8	16
506	11	männlich	rechts	Blau	2	{TAB}	1	{TAB}	{TAB}	332	Block1	ab	1	{-i}	{-i}	769	6	1	5	1	2	1	2	1	1	5	rechts	29.16	2	-88	3	3	-88	58.75	73.75	15	10	5	2	1	2	0	8	16
506	11	männlich	rechts	Braun	4	{END}	1	{END}	{END}	215	Block1	unter	1	{-i}	{-i}	2468	6	1	5	1	1	2	2	1	1	5	rechts	29.16	2	-88	3	3	-88	58.75	73.75	15	10	5	2	1	2	0	8	16
506	11	männlich	rechts	Lila	3	{TAB}	1	{TAB}	{TAB}	293	Block1	über	1	{-i}	{-i}	670	6	1	5	1	1	1	1	1	1	5	rechts	29.16	2	-88	3	3	-88	58.75	73.75	15	10	5	2	1	2	0	8	16
506	11	männlich	rechts	Orange	2	{END}	1	{END}	{END}	883	Block1	ab	1	{-i}	{-i}	469	6	1	5	1	1	2	2	1	1	5	rechts	29.16	2	-88	3	3	-88	58.75	73.75	15	10	5	2	1	2	0	8	16
506	11	männlich	rechts	Blau	2	{TAB}	1	{TAB}	{TAB}	288	Block1	ab	1	{-i}	{-i}	690	6	1	5	1	2	1	2	1	1	5	rechts	29.16	2	-88	3	3	-88	58.75	73.75	15	10	5	2	1	2	0	8	16
506	11	männlich	rechts	Braun	3	{END}	1	{END}	{END}	287	Block1	über	1	{-i}	{-i}	2069	6	1	5	1	2	2	1	1	1	5	rechts	29.16	2	-88	3	3	-88	58.75	73.75	15	10	5	2	1	2	0	8	16
506	11	männlich	rechts	Braun	1	{END}	1	{END}	{END}	646	Block1	auf	1	{-i}	{-i}	1120	6	1	5	1	2	2	1	1	1	5	rechts	29.16	2	-88	3	3	-88	58.75	73.75	15	10	5	2	1	2	0	8	16
506	11	männlich	rechts	Lila	2	{TAB}	1	{TAB}	{TAB}	273	Block1	ab	1	{-i}	{-i}	1289	6	1	5	1	2	1	2	1	1	5	rechts	29.16	2	-88	3	3	-88	58.75	73.75	15	10	5	2	1	2	0	8	16
506	11	männlich	rechts	Orange	3	{END}	1	{END}	{END}	343	Block1	über	1	{-i}	{-i}	1370	6	1	5	1	2	2	1	1	1	5	rechts	29.16	2	-88	3	3	-88	58.75	73.75	15	10	5	2	1	2	0	8	16
506	11	männlich	rechts	Blau	4	{TAB}	1	{TAB}	{TAB}	345	Block1	unter	1	{-i}	{-i}	766	6	1	5	1	2	1	2	1	1	5	rechts	29.16	2	-88	3	3	-88	58.75	73.75	15	10	5	2	1	2	0	8	16
506	11	männlich	rechts	Lila	3	{TAB}	1	{TAB}	{TAB}	236	Block1	über	1	{-i}	{-i}	1268	6	1	5	1	1	1	1	1	1	5	rechts	29.16	2	-88	3	3	-88	58.75	73.75	15	10	5	2	1	2	0	8	16
506	11	männlich	rechts	Orange	1	{END}	1	{END}	{END}	257	Block1	auf	1	{-i}	{-i}	1223	6	1	5	1	2	2	1	1	1	5	rechts	29.16	2	-88	3	3	-88	58.75	73.75	15	10	5	2	1	2	0	8	16
506	11	männlich	rechts	Lila	1	{TAB}	1	{TAB}	{TAB}	637	Block1	auf	1	{-i}	{-i}	961	6	1	5	1	1	1	1	1	1	5	rechts	29.16	2	-88	3	3	-88	58.75	73.75	15	10	5	2	1	2	0	8	16
506	11	männlich	rechts	Braun	4	{END}	1	{END}	{END}	440	Block1	unter	1	{-i}	{-i}	2569	6	1	5	1	1	2	2	1	1	5	rechts	29.16	2	-88	3	3	-88	58.75	73.75	15	10	5	2	1	2	0	8	16
506	11	männlich	rechts	Braun	3	{END}	1	{END}	{END}	398	Block1	über	1	{-i}	{-i}	1196	6	1	5	1	2	2	1	1	1	5	rechts	29.16	2	-88	3	3	-88	58.75	73.75	15	10	5	2	1	2	0	8	16
506	11	männlich	rechts	Lila	3	{TAB}	1	{TAB}	{TAB}	288	Block1	über	1	{-i}	{-i}	582	6	1	5	1	1	1	1	1	1	5	rechts	29.16	2	-88	3	3	-88	58.75	73.75	15	10	5	2	1	2	0	8	16
506	11	männlich	rechts	Braun	1	{END}	1	{END}	{END}	290	Block1	auf	1	{-i}	{-i}	1074	6	1	5	1	2	2	1	1	1	5	rechts	29.16	2	-88	3	3	-88	58.75	73.75	15	10	5	2	1	2	0	8	16
506	11	männlich	rechts	Braun	3	{END}	1	{END}	{END}	296	Block1	über	1	{-i}	{-i}	507	6	1	5	1	2	2	1	1	1	5	rechts	29.16	2	-88	3	3	-88	58.75	73.75	15	10	5	2	1	2	0	8	16
506	11	männlich	rechts	Blau	3	{TAB}	1	{TAB}	{TAB}	260	Block1	über	1	{-i}	{-i}	753	6	1	5	1	1	1	1	1	1	5	rechts	29.16	2	-88	3	3	-88	58.75	73.75	15	10	5	2	1	2	0	8	16
506	11	männlich	rechts	Blau	4	{TAB}	1	{TAB}	{TAB}	257	Block1	unter	1	{-i}	{-i}	641	6	1	5	1	2	1	2	1	1	5	rechts	29.16	2	-88	3	3	-88	58.75	73.75	15	10	5	2	1	2	0	8	16
506	11	männlich	rechts	Orange	3	{END}	1	{END}	{END}	283	Block1	über	1	{-i}	{-i}	2147	6	1	5	1	2	2	1	1	1	5	rechts	29.16	2	-88	3	3	-88	58.75	73.75	15	10	5	2	1	2	0	8	16
506	11	männlich	rechts	Orange	4	{END}	1	{END}	{END}	700	Block1	unter	1	{-i}	{-i}	827	6	1	5	1	1	2	2	1	1	5	rechts	29.16	2	-88	3	3	-88	58.75	73.75	15	10	5	2	1	2	0	8	16
506	11	männlich	rechts	Orange	1	{END}	1	{END}	{END}	324	Block1	auf	1	{-i}	{-i}	993	6	1	5	1	2	2	1	1	1	5	rechts	29.16	2	-88	3	3	-88	58.75	73.75	15	10	5	2	1	2	0	8	16
506	11	männlich	rechts	Lila	4	{TAB}	1	{TAB}	{TAB}	232	Block1	unter	1	{-i}	{-i}	932	6	1	5	1	2	1	2	1	1	5	rechts	29.16	2	-88	3	3	-88	58.75	73.75	15	10	5	2	1	2	0	8	16
506	11	männlich	rechts	Blau	2	{TAB}	1	{TAB}	{TAB}	306	Block1	ab	1	{-i}	{-i}	667	6	1	5	1	2	1	2	1	1	5	rechts	29.16	2	-88	3	3	-88	58.75	73.75	15	10	5	2	1	2	0	8	16
506	11	männlich	rechts	Orange	4	{END}	1	{END}	{END}	775	Block1	unter	1	{-i}	{-i}	506	6	1	5	1	1	2	2	1	1	5	rechts	29.16	2	-88	3	3	-88	58.75	73.75	15	10	5	2	1	2	0	8	16
506	11	männlich	rechts	Lila	1	{TAB}	1	{TAB}	{TAB}	300	Block1	auf	1	{-i}	{-i}	985	6	1	5	1	1	1	1	1	1	5	rechts	29.16	2	-88	3	3	-88	58.75	73.75	15	10	5	2	1	2	0	8	16
506	11	männlich	rechts	Blau	3	{TAB}	1	{TAB}	{TAB}	599	Block1	über	1	{-i}	{-i}	731	6	1	5	1	1	1	1	1	1	5	rechts	29.16	2	-88	3	3	-88	58.75	73.75	15	10	5	2	1	2	0	8	16
506	11	männlich	rechts	Braun	3	{END}	1	{END}	{END}	685	Block1	über	1	{-i}	{-i}	844	6	1	5	1	2	2	1	1	1	5	rechts	29.16	2	-88	3	3	-88	58.75	73.75	15	10	5	2	1	2	0	8	16
506	11	männlich	rechts	Braun	2	{END}	1	{END}	{END}	280	Block1	ab	1	{-i}	{-i}	591	6	1	5	1	1	2	2	1	1	5	rechts	29.16	2	-88	3	3	-88	58.75	73.75	15	10	5	2	1	2	0	8	16
506	11	männlich	rechts	Braun	1	{END}	1	{END}	{END}	270	Block1	auf	1	{-i}	{-i}	497	6	1	5	1	2	2	1	1	1	5	rechts	29.16	2	-88	3	3	-88	58.75	73.75	15	10	5	2	1	2	0	8	16
506	11	männlich	rechts	Orange	3	{END}	1	{END}	{END}	249	Block1	über	1	{-i}	{-i}	384	6	1	5	1	2	2	1	1	1	5	rechts	29.16	2	-88	3	3	-88	58.75	73.75	15	10	5	2	1	2	0	8	16
506	11	männlich	rechts	Lila	2	{TAB}	1	{TAB}	{TAB}	312	Block1	ab	1	{-i}	{-i}	1039	6	1	5	1	2	1	2	1	1	5	rechts	29.16	2	-88	3	3	-88	58.75	73.75	15	10	5	2	1	2	0	8	16
506	11	männlich	rechts	Braun	4	{END}	1	{END}	{END}	288	Block1	unter	1	{-i}	{-i}	840	6	1	5	1	1	2	2	1	1	5	rechts	29.16	2	-88	3	3	-88	58.75	73.75	15	10	5	2	1	2	0	8	16
506	11	männlich	rechts	Orange	4	{END}	1	{END}	{END}	343	Block1	unter	1	{-i}	{-i}	689	6	1	5	1	1	2	2	1	1	5	rechts	29.16	2	-88	3	3	-88	58.75	73.75	15	10	5	2	1	2	0	8	16
506	11	männlich	rechts	Braun	2	{END}	1	{END}	{END}	221	Block1	ab	1	{-i}	{-i}	670	6	1	5	1	1	2	2	1	1	5	rechts	29.16	2	-88	3	3	-88	58.75	73.75	15	10	5	2	1	2	0	8	16
506	11	männlich	rechts	Blau	1	{TAB}	1	{TAB}	{TAB}	276	Block1	auf	1	{-i}	{-i}	744	6	1	5	1	1	1	1	1	1	5	rechts	29.16	2	-88	3	3	-88	58.75	73.75	15	10	5	2	1	2	0	8	16
506	11	männlich	rechts	Orange	2	{END}	1	{END}	{END}	373	Block2	ab	1	{-i}	{-i}	554	6	1	5	1	1	2	2	1	1	5	rechts	29.16	2	-88	3	3	-88	58.75	73.75	15	10	5	2	1	2	0	8	16
506	11	männlich	rechts	Blau	3	{TAB}	1	{TAB}	{TAB}	604	Block2	über	1	{-i}	{-i}	371	6	1	5	1	1	1	1	1	1	5	rechts	29.16	2	-88	3	3	-88	58.75	73.75	15	10	5	2	1	2	0	8	16
506	11	männlich	rechts	Blau	4	{TAB}	1	{TAB}	{TAB}	309	Block2	unter	1	{-i}	{-i}	545	6	1	5	1	2	1	2	1	1	5	rechts	29.16	2	-88	3	3	-88	58.75	73.75	15	10	5	2	1	2	0	8	16
506	11	männlich	rechts	Blau	3	{TAB}	1	{TAB}	{TAB}	272	Block2	über	1	{-i}	{-i}	549	6	1	5	1	1	1	1	1	1	5	rechts	29.16	2	-88	3	3	-88	58.75	73.75	15	10	5	2	1	2	0	8	16
506	11	männlich	rechts	Blau	1	{TAB}	1	{TAB}	{TAB}	317	Block2	auf	1	{-i}	{-i}	562	6	1	5	1	1	1	1	1	1	5	rechts	29.16	2	-88	3	3	-88	58.75	73.75	15	10	5	2	1	2	0	8	16
506	11	männlich	rechts	Braun	4	{END}	1	{END}	{END}	356	Block2	unter	1	{-i}	{-i}	636	6	1	5	1	1	2	2	1	1	5	rechts	29.16	2	-88	3	3	-88	58.75	73.75	15	10	5	2	1	2	0	8	16
506	11	männlich	rechts	Lila	1	{TAB}	1	{TAB}	{TAB}	267	Block2	auf	1	{-i}	{-i}	1251	6	1	5	1	1	1	1	1	1	5	rechts	29.16	2	-88	3	3	-88	58.75	73.75	15	10	5	2	1	2	0	8	16
506	11	männlich	rechts	Braun	2	{END}	1	{END}	{END}	305	Block2	ab	1	{-i}	{-i}	741	6	1	5	1	1	2	2	1	1	5	rechts	29.16	2	-88	3	3	-88	58.75	73.75	15	10	5	2	1	2	0	8	16
506	11	männlich	rechts	Lila	4	{TAB}	1	{TAB}	{TAB}	300	Block2	unter	1	{-i}	{-i}	1119	6	1	5	1	2	1	2	1	1	5	rechts	29.16	2	-88	3	3	-88	58.75	73.75	15	10	5	2	1	2	0	8	16
506	11	männlich	rechts	Braun	3	{END}	1	{END}	{END}	318	Block2	über	1	{-i}	{-i}	613	6	1	5	1	2	2	1	1	1	5	rechts	29.16	2	-88	3	3	-88	58.75	73.75	15	10	5	2	1	2	0	8	16
506	11	männlich	rechts	Orange	4	{END}	1	{END}	{END}	638	Block2	unter	1	{-i}	{-i}	629	6	1	5	1	1	2	2	1	1	5	rechts	29.16	2	-88	3	3	-88	58.75	73.75	15	10	5	2	1	2	0	8	16
506	11	männlich	rechts	Lila	4	{TAB}	1	{TAB}	{TAB}	299	Block2	unter	1	{-i}	{-i}	1010	6	1	5	1	2	1	2	1	1	5	rechts	29.16	2	-88	3	3	-88	58.75	73.75	15	10	5	2	1	2	0	8	16
506	11	männlich	rechts	Lila	1	{TAB}	1	{TAB}	{TAB}	303	Block2	auf	1	{-i}	{-i}	963	6	1	5	1	1	1	1	1	1	5	rechts	29.16	2	-88	3	3	-88	58.75	73.75	15	10	5	2	1	2	0	8	16
506	11	männlich	rechts	Braun	4	{END}	1	{END}	{END}	266	Block2	unter	1	{-i}	{-i}	751	6	1	5	1	1	2	2	1	1	5	rechts	29.16	2	-88	3	3	-88	58.75	73.75	15	10	5	2	1	2	0	8	16
506	11	männlich	rechts	Braun	3	{END}	1	{END}	{END}	262	Block2	über	1	{-i}	{-i}	588	6	1	5	1	2	2	1	1	1	5	rechts	29.16	2	-88	3	3	-88	58.75	73.75	15	10	5	2	1	2	0	8	16
506	11	männlich	rechts	Orange	3	{END}	1	{END}	{END}	307	Block2	über	1	{-i}	{-i}	776	6	1	5	1	2	2	1	1	1	5	rechts	29.16	2	-88	3	3	-88	58.75	73.75	15	10	5	2	1	2	0	8	16
506	11	männlich	rechts	Orange	2	{END}	1	{END}	{END}	311	Block2	ab	1	{-i}	{-i}	515	6	1	5	1	1	2	2	1	1	5	rechts	29.16	2	-88	3	3	-88	58.75	73.75	15	10	5	2	1	2	0	8	16
506	11	männlich	rechts	Orange	1	{END}	1	{END}	{END}	511	Block2	auf	1	{-i}	{-i}	439	6	1	5	1	2	2	1	1	1	5	rechts	29.16	2	-88	3	3	-88	58.75	73.75	15	10	5	2	1	2	0	8	16
506	11	männlich	rechts	Blau	1	{TAB}	1	{TAB}	{TAB}	366	Block2	auf	1	{-i}	{-i}	671	6	1	5	1	1	1	1	1	1	5	rechts	29.16	2	-88	3	3	-88	58.75	73.75	15	10	5	2	1	2	0	8	16
506	11	männlich	rechts	Braun	2	{END}	1	{END}	{END}	303	Block2	ab	1	{-i}	{-i}	756	6	1	5	1	1	2	2	1	1	5	rechts	29.16	2	-88	3	3	-88	58.75	73.75	15	10	5	2	1	2	0	8	16
506	11	männlich	rechts	Lila	4	{TAB}	1	{TAB}	{TAB}	929	Block2	unter	1	{-i}	{-i}	1656	6	1	5	1	2	1	2	1	1	5	rechts	29.16	2	-88	3	3	-88	58.75	73.75	15	10	5	2	1	2	0	8	16
506	11	männlich	rechts	Blau	4	{TAB}	1	{TAB}	{TAB}	337	Block2	unter	1	{-i}	{-i}	674	6	1	5	1	2	1	2	1	1	5	rechts	29.16	2	-88	3	3	-88	58.75	73.75	15	10	5	2	1	2	0	8	16
506	11	männlich	rechts	Lila	2	{TAB}	1	{TAB}	{TAB}	319	Block2	ab	1	{-i}	{-i}	1720	6	1	5	1	2	1	2	1	1	5	rechts	29.16	2	-88	3	3	-88	58.75	73.75	15	10	5	2	1	2	0	8	16
506	11	männlich	rechts	Braun	1	{END}	1	{END}	{END}	713	Block2	auf	1	{-i}	{-i}	1190	6	1	5	1	2	2	1	1	1	5	rechts	29.16	2	-88	3	3	-88	58.75	73.75	15	10	5	2	1	2	0	8	16
506	11	männlich	rechts	Orange	2	{END}	1	{END}	{END}	317	Block2	ab	1	{-i}	{-i}	778	6	1	5	1	1	2	2	1	1	5	rechts	29.16	2	-88	3	3	-88	58.75	73.75	15	10	5	2	1	2	0	8	16
506	11	männlich	rechts	Orange	1	{END}	1	{END}	{END}	337	Block2	auf	1	{-i}	{-i}	524	6	1	5	1	2	2	1	1	1	5	rechts	29.16	2	-88	3	3	-88	58.75	73.75	15	10	5	2	1	2	0	8	16
506	11	männlich	rechts	Lila	1	{TAB}	1	{TAB}	{TAB}	547	Block2	auf	1	{-i}	{-i}	552	6	1	5	1	1	1	1	1	1	5	rechts	29.16	2	-88	3	3	-88	58.75	73.75	15	10	5	2	1	2	0	8	16
506	11	männlich	rechts	Orange	3	{END}	1	{END}	{END}	239	Block2	über	1	{-i}	{-i}	682	6	1	5	1	2	2	1	1	1	5	rechts	29.16	2	-88	3	3	-88	58.75	73.75	15	10	5	2	1	2	0	8	16
506	11	männlich	rechts	Braun	4	{END}	1	{END}	{END}	264	Block2	unter	1	{-i}	{-i}	898	6	1	5	1	1	2	2	1	1	5	rechts	29.16	2	-88	3	3	-88	58.75	73.75	15	10	5	2	1	2	0	8	16
506	11	männlich	rechts	Orange	1	{END}	1	{END}	{END}	400	Block2	auf	1	{-i}	{-i}	906	6	1	5	1	2	2	1	1	1	5	rechts	29.16	2	-88	3	3	-88	58.75	73.75	15	10	5	2	1	2	0	8	16
506	11	männlich	rechts	Blau	2	{TAB}	1	{TAB}	{TAB}	315	Block2	ab	1	{-i}	{-i}	884	6	1	5	1	2	1	2	1	1	5	rechts	29.16	2	-88	3	3	-88	58.75	73.75	15	10	5	2	1	2	0	8	16
506	11	männlich	rechts	Orange	3	{END}	1	{END}	{END}	248	Block2	über	1	{-i}	{-i}	690	6	1	5	1	2	2	1	1	1	5	rechts	29.16	2	-88	3	3	-88	58.75	73.75	15	10	5	2	1	2	0	8	16
506	11	männlich	rechts	Lila	3	{TAB}	1	{TAB}	{TAB}	253	Block2	über	1	{-i}	{-i}	994	6	1	5	1	1	1	1	1	1	5	rechts	29.16	2	-88	3	3	-88	58.75	73.75	15	10	5	2	1	2	0	8	16
506	11	männlich	rechts	Braun	2	{END}	1	{END}	{END}	309	Block2	ab	1	{-i}	{-i}	911	6	1	5	1	1	2	2	1	1	5	rechts	29.16	2	-88	3	3	-88	58.75	73.75	15	10	5	2	1	2	0	8	16
506	11	männlich	rechts	Orange	2	{END}	1	{END}	{END}	312	Block2	ab	1	{-i}	{-i}	790	6	1	5	1	1	2	2	1	1	5	rechts	29.16	2	-88	3	3	-88	58.75	73.75	15	10	5	2	1	2	0	8	16
506	11	männlich	rechts	Blau	1	{TAB}	1	{TAB}	{TAB}	251	Block2	auf	1	{-i}	{-i}	776	6	1	5	1	1	1	1	1	1	5	rechts	29.16	2	-88	3	3	-88	58.75	73.75	15	10	5	2	1	2	0	8	16
506	11	männlich	rechts	Lila	1	{TAB}	1	{TAB}	{TAB}	708	Block2	auf	1	{-i}	{-i}	1052	6	1	5	1	1	1	1	1	1	5	rechts	29.16	2	-88	3	3	-88	58.75	73.75	15	10	5	2	1	2	0	8	16
506	11	männlich	rechts	Braun	1	{END}	1	{END}	{END}	296	Block2	auf	1	{-i}	{-i}	782	6	1	5	1	2	2	1	1	1	5	rechts	29.16	2	-88	3	3	-88	58.75	73.75	15	10	5	2	1	2	0	8	16
506	11	männlich	rechts	Blau	3	{TAB}	1	{TAB}	{TAB}	273	Block2	über	1	{-i}	{-i}	625	6	1	5	1	1	1	1	1	1	5	rechts	29.16	2	-88	3	3	-88	58.75	73.75	15	10	5	2	1	2	0	8	16
506	11	männlich	rechts	Lila	3	{TAB}	1	{TAB}	{TAB}	1982	Block2	über	1	{-i}	{-i}	979	6	1	5	1	1	1	1	1	1	5	rechts	29.16	2	-88	3	3	-88	58.75	73.75	15	10	5	2	1	2	0	8	16
506	11	männlich	rechts	Orange	2	{END}	1	{END}	{END}	227	Block2	ab	1	{-i}	{-i}	552	6	1	5	1	1	2	2	1	1	5	rechts	29.16	2	-88	3	3	-88	58.75	73.75	15	10	5	2	1	2	0	8	16
506	11	männlich	rechts	Blau	4	{TAB}	1	{TAB}	{TAB}	277	Block2	unter	1	{-i}	{-i}	620	6	1	5	1	2	1	2	1	1	5	rechts	29.16	2	-88	3	3	-88	58.75	73.75	15	10	5	2	1	2	0	8	16
506	11	männlich	rechts	Orange	1	{END}	1	{END}	{END}	368	Block2	auf	1	{-i}	{-i}	782	6	1	5	1	2	2	1	1	1	5	rechts	29.16	2	-88	3	3	-88	58.75	73.75	15	10	5	2	1	2	0	8	16
506	11	männlich	rechts	Braun	4	{END}	1	{END}	{END}	839	Block2	unter	1	{-i}	{-i}	1054	6	1	5	1	1	2	2	1	1	5	rechts	29.16	2	-88	3	3	-88	58.75	73.75	15	10	5	2	1	2	0	8	16
506	11	männlich	rechts	Blau	2	{TAB}	1	{TAB}	{TAB}	297	Block2	ab	1	{-i}	{-i}	691	6	1	5	1	2	1	2	1	1	5	rechts	29.16	2	-88	3	3	-88	58.75	73.75	15	10	5	2	1	2	0	8	16
506	11	männlich	rechts	Orange	1	{END}	1	{END}	{END}	765	Block2	auf	1	{-i}	{-i}	761	6	1	5	1	2	2	1	1	1	5	rechts	29.16	2	-88	3	3	-88	58.75	73.75	15	10	5	2	1	2	0	8	16
506	11	männlich	rechts	Blau	1	{TAB}	1	{TAB}	{TAB}	296	Block2	auf	1	{-i}	{-i}	716	6	1	5	1	1	1	1	1	1	5	rechts	29.16	2	-88	3	3	-88	58.75	73.75	15	10	5	2	1	2	0	8	16
506	11	männlich	rechts	Blau	2	{TAB}	1	{TAB}	{TAB}	342	Block2	ab	1	{-i}	{-i}	704	6	1	5	1	2	1	2	1	1	5	rechts	29.16	2	-88	3	3	-88	58.75	73.75	15	10	5	2	1	2	0	8	16
506	11	männlich	rechts	Orange	4	{END}	1	{END}	{END}	318	Block2	unter	1	{-i}	{-i}	613	6	1	5	1	1	2	2	1	1	5	rechts	29.16	2	-88	3	3	-88	58.75	73.75	15	10	5	2	1	2	0	8	16
506	11	männlich	rechts	Braun	2	{END}	1	{END}	{END}	310	Block2	ab	1	{-i}	{-i}	621	6	1	5	1	1	2	2	1	1	5	rechts	29.16	2	-88	3	3	-88	58.75	73.75	15	10	5	2	1	2	0	8	16
506	11	männlich	rechts	Braun	2	{END}	1	{END}	{END}	394	Block2	ab	1	{-i}	{-i}	484	6	1	5	1	1	2	2	1	1	5	rechts	29.16	2	-88	3	3	-88	58.75	73.75	15	10	5	2	1	2	0	8	16
506	11	männlich	rechts	Braun	1	{END}	1	{END}	{END}	652	Block2	auf	1	{-i}	{-i}	711	6	1	5	1	2	2	1	1	1	5	rechts	29.16	2	-88	3	3	-88	58.75	73.75	15	10	5	2	1	2	0	8	16
506	11	männlich	rechts	Orange	3	{END}	1	{END}	{END}	242	Block2	über	1	{-i}	{-i}	984	6	1	5	1	2	2	1	1	1	5	rechts	29.16	2	-88	3	3	-88	58.75	73.75	15	10	5	2	1	2	0	8	16
506	11	männlich	rechts	Lila	2	{TAB}	1	{TAB}	{TAB}	1532	Block2	ab	1	{-i}	{-i}	661	6	1	5	1	2	1	2	1	1	5	rechts	29.16	2	-88	3	3	-88	58.75	73.75	15	10	5	2	1	2	0	8	16
506	11	männlich	rechts	Blau	4	{TAB}	1	{TAB}	{TAB}	304	Block2	unter	1	{-i}	{-i}	756	6	1	5	1	2	1	2	1	1	5	rechts	29.16	2	-88	3	3	-88	58.75	73.75	15	10	5	2	1	2	0	8	16
506	11	männlich	rechts	Braun	3	{END}	1	{END}	{END}	417	Block2	über	1	{-i}	{-i}	608	6	1	5	1	2	2	1	1	1	5	rechts	29.16	2	-88	3	3	-88	58.75	73.75	15	10	5	2	1	2	0	8	16
506	11	männlich	rechts	Orange	4	{END}	1	{END}	{END}	372	Block2	unter	1	{-i}	{-i}	644	6	1	5	1	1	2	2	1	1	5	rechts	29.16	2	-88	3	3	-88	58.75	73.75	15	10	5	2	1	2	0	8	16
506	11	männlich	rechts	Lila	3	{TAB}	1	{TAB}	{TAB}	680	Block2	über	1	{-i}	{-i}	674	6	1	5	1	1	1	1	1	1	5	rechts	29.16	2	-88	3	3	-88	58.75	73.75	15	10	5	2	1	2	0	8	16
506	11	männlich	rechts	Braun	3	{END}	1	{END}	{END}	497	Block2	über	1	{-i}	{-i}	658	6	1	5	1	2	2	1	1	1	5	rechts	29.16	2	-88	3	3	-88	58.75	73.75	15	10	5	2	1	2	0	8	16
506	11	männlich	rechts	Orange	4	{END}	1	{END}	{END}	387	Block2	unter	1	{-i}	{-i}	618	6	1	5	1	1	2	2	1	1	5	rechts	29.16	2	-88	3	3	-88	58.75	73.75	15	10	5	2	1	2	0	8	16
506	11	männlich	rechts	Blau	4	{TAB}	1	{TAB}	{TAB}	278	Block2	unter	1	{-i}	{-i}	680	6	1	5	1	2	1	2	1	1	5	rechts	29.16	2	-88	3	3	-88	58.75	73.75	15	10	5	2	1	2	0	8	16
506	11	männlich	rechts	Lila	2	{TAB}	1	{TAB}	{TAB}	822	Block2	ab	1	{-i}	{-i}	680	6	1	5	1	2	1	2	1	1	5	rechts	29.16	2	-88	3	3	-88	58.75	73.75	15	10	5	2	1	2	0	8	16
506	11	männlich	rechts	Lila	2	{TAB}	1	{TAB}	{TAB}	305	Block2	ab	1	{-i}	{-i}	692	6	1	5	1	2	1	2	1	1	5	rechts	29.16	2	-88	3	3	-88	58.75	73.75	15	10	5	2	1	2	0	8	16
506	11	männlich	rechts	Orange	3	{END}	1	{END}	{END}	476	Block2	über	1	{-i}	{-i}	794	6	1	5	1	2	2	1	1	1	5	rechts	29.16	2	-88	3	3	-88	58.75	73.75	15	10	5	2	1	2	0	8	16
506	11	männlich	rechts	Blau	3	{TAB}	1	{TAB}	{TAB}	318	Block2	über	1	{-i}	{-i}	629	6	1	5	1	1	1	1	1	1	5	rechts	29.16	2	-88	3	3	-88	58.75	73.75	15	10	5	2	1	2	0	8	16
506	11	männlich	rechts	Blau	3	{TAB}	1	{TAB}	{TAB}	465	Block2	über	1	{-i}	{-i}	757	6	1	5	1	1	1	1	1	1	5	rechts	29.16	2	-88	3	3	-88	58.75	73.75	15	10	5	2	1	2	0	8	16
506	11	männlich	rechts	Braun	1	{END}	1	{END}	{END}	447	Block2	auf	1	{-i}	{-i}	731	6	1	5	1	2	2	1	1	1	5	rechts	29.16	2	-88	3	3	-88	58.75	73.75	15	10	5	2	1	2	0	8	16
506	11	männlich	rechts	Lila	1	{TAB}	1	{TAB}	{TAB}	301	Block2	auf	1	{-i}	{-i}	937	6	1	5	1	1	1	1	1	1	5	rechts	29.16	2	-88	3	3	-88	58.75	73.75	15	10	5	2	1	2	0	8	16
506	11	männlich	rechts	Braun	3	{END}	1	{END}	{END}	316	Block2	über	1	{-i}	{-i}	670	6	1	5	1	2	2	1	1	1	5	rechts	29.16	2	-88	3	3	-88	58.75	73.75	15	10	5	2	1	2	0	8	16
506	11	männlich	rechts	Lila	4	{TAB}	1	{TAB}	{TAB}	285	Block2	unter	1	{-i}	{-i}	812	6	1	5	1	2	1	2	1	1	5	rechts	29.16	2	-88	3	3	-88	58.75	73.75	15	10	5	2	1	2	0	8	16
506	11	männlich	rechts	Braun	4	{END}	1	{END}	{END}	345	Block2	unter	1	{-i}	{-i}	774	6	1	5	1	1	2	2	1	1	5	rechts	29.16	2	-88	3	3	-88	58.75	73.75	15	10	5	2	1	2	0	8	16
506	11	männlich	rechts	Blau	2	{TAB}	1	{TAB}	{TAB}	342	Block2	ab	1	{-i}	{-i}	712	6	1	5	1	2	1	2	1	1	5	rechts	29.16	2	-88	3	3	-88	58.75	73.75	15	10	5	2	1	2	0	8	16
506	11	männlich	rechts	Braun	1	{END}	1	{END}	{END}	629	Block2	auf	1	{-i}	{-i}	621	6	1	5	1	2	2	1	1	1	5	rechts	29.16	2	-88	3	3	-88	58.75	73.75	15	10	5	2	1	2	0	8	16
506	11	männlich	rechts	Blau	1	{TAB}	1	{TAB}	{TAB}	311	Block2	auf	1	{-i}	{-i}	889	6	1	5	1	1	1	1	1	1	5	rechts	29.16	2	-88	3	3	-88	58.75	73.75	15	10	5	2	1	2	0	8	16
506	11	männlich	rechts	Orange	4	{END}	1	{END}	{END}	337	Block2	unter	1	{-i}	{-i}	1747	6	1	5	1	1	2	2	1	1	5	rechts	29.16	2	-88	3	3	-88	58.75	73.75	15	10	5	2	1	2	0	8	16
506	11	männlich	rechts	Blau	1	{TAB}	1	{TAB}	{TAB}	2011	Block1	auf	1	{-i}	{-i}	7408	6	-88	5	1	1	1	1	1	1	5	rechts	29.16	2	-88	3	3	-88	58.75	73.75	15	10	5	2	1	2	0	8	16
506	11	männlich	rechts	Lila	1	{TAB}	0	{TAB}	{END}	338	Block1	auf	1	{-i}	{-i}	750	6	0	5	1	1	1	1	1	1	5	rechts	29.16	2	-88	3	3	-88	58.75	73.75	15	10	5	2	1	2	0	8	16
506	11	männlich	rechts	Orange	1	{END}	0	{END}	{TAB}	293	Block1	auf	1	{-i}	{-i}	1377	6	0	5	1	2	2	1	1	1	5	rechts	29.16	2	-88	3	3	-88	58.75	73.75	15	10	5	2	1	2	0	8	16
506	11	männlich	rechts	Lila	3	{TAB}	0	{TAB}	{END}	746	Block1	über	1	{-i}	{-i}	900	6	0	5	1	1	1	1	1	1	5	rechts	29.16	2	-88	3	3	-88	58.75	73.75	15	10	5	2	1	2	0	8	16
506	11	männlich	rechts	Lila	2	{TAB}	0	{TAB}	{END}	254	Block1	ab	1	{-i}	{-i}	1246	6	0	5	1	2	1	2	1	1	5	rechts	29.16	2	-88	3	3	-88	58.75	73.75	15	10	5	2	1	2	0	8	16
506	11	männlich	rechts	Orange	1	{END}	0	{END}	{TAB}	263	Block1	auf	1	{-i}	{-i}	1138	6	0	5	1	2	2	1	1	1	5	rechts	29.16	2	-88	3	3	-88	58.75	73.75	15	10	5	2	1	2	0	8	16
506	11	männlich	rechts	Orange	4	{END}	0	{END}	{TAB}	327	Block1	unter	1	{-i}	{-i}	1811	6	0	5	1	1	2	2	1	1	5	rechts	29.16	2	-88	3	3	-88	58.75	73.75	15	10	5	2	1	2	0	8	16
506	11	männlich	rechts	Orange	2	{END}	1	{END}	{END}	401	Block1	ab	1	{-i}	{-i}	3659	6	-88	5	1	1	2	2	1	1	5	rechts	29.16	2	-88	3	3	-88	58.75	73.75	15	10	5	2	1	2	0	8	16
506	11	männlich	rechts	Orange	3	{END}	0	{END}	{TAB}	306	Block1	über	1	{-i}	{-i}	2454	6	0	5	1	2	2	1	1	1	5	rechts	29.16	2	-88	3	3	-88	58.75	73.75	15	10	5	2	1	2	0	8	16
506	11	männlich	rechts	Lila	2	{TAB}	0	{TAB}	{END}	567	Block1	ab	1	{-i}	{-i}	1320	6	0	5	1	2	1	2	1	1	5	rechts	29.16	2	-88	3	3	-88	58.75	73.75	15	10	5	2	1	2	0	8	16
506	11	männlich	rechts	Lila	1	{TAB}	0	{TAB}	{END}	1348	Block1	auf	1	{-i}	{-i}	936	6	0	5	1	1	1	1	1	1	5	rechts	29.16	2	-88	3	3	-88	58.75	73.75	15	10	5	2	1	2	0	8	16
506	11	männlich	rechts	Orange	2	{END}	0	{END}	{TAB}	443	Block1	ab	1	{-i}	{-i}	1051	6	0	5	1	1	2	2	1	1	5	rechts	29.16	2	-88	3	3	-88	58.75	73.75	15	10	5	2	1	2	0	8	16
506	11	männlich	rechts	Lila	2	{TAB}	0	{TAB}	{END}	628	Block1	ab	1	{-i}	{-i}	3138	6	-88	5	1	2	1	2	1	1	5	rechts	29.16	2	-88	3	3	-88	58.75	73.75	15	10	5	2	1	2	0	8	16
506	11	männlich	rechts	Lila	4	{TAB}	0	{TAB}	{END}	1490	Block1	unter	1	{-i}	{-i}	2387	6	0	5	1	2	1	2	1	1	5	rechts	29.16	2	-88	3	3	-88	58.75	73.75	15	10	5	2	1	2	0	8	16
506	11	männlich	rechts	Braun	4	{END}	0	{END}	{TAB}	281	Block1	unter	1	{-i}	{-i}	1040	6	0	5	1	1	2	2	1	1	5	rechts	29.16	2	-88	3	3	-88	58.75	73.75	15	10	5	2	1	2	0	8	16
506	11	männlich	rechts	Lila	4	{TAB}	1	{TAB}	{TAB}	2831	Block1	unter	1	{-i}	{-i}	574	6	-88	5	1	2	1	2	1	1	5	rechts	29.16	2	-88	3	3	-88	58.75	73.75	15	10	5	2	1	2	0	8	16
506	11	männlich	rechts	Lila	4	{TAB}	0	{TAB}	{END}	338	Block1	unter	1	{-i}	{-i}	4482	6	-88	5	1	2	1	2	1	1	5	rechts	29.16	2	-88	3	3	-88	58.75	73.75	15	10	5	2	1	2	0	8	16
506	11	männlich	rechts	Braun	2	{END}	0	{END}	{TAB}	296	Block1	ab	1	{-i}	{-i}	1422	6	0	5	1	1	2	2	1	1	5	rechts	29.16	2	-88	3	3	-88	58.75	73.75	15	10	5	2	1	2	0	8	16
506	11	männlich	rechts	Braun	4	{END}	0	{END}	{TAB}	277	Block1	unter	1	{-i}	{-i}	795	6	0	5	1	1	2	2	1	1	5	rechts	29.16	2	-88	3	3	-88	58.75	73.75	15	10	5	2	1	2	0	8	16
506	11	männlich	rechts	Blau	2	{TAB}	1	{TAB}	{TAB}	437	Block2	ab	1	{-i}	{-i}	3837	6	-88	5	1	2	1	2	1	1	5	rechts	29.16	2	-88	3	3	-88	58.75	73.75	15	10	5	2	1	2	0	8	16
506	11	männlich	rechts	Lila	2	{TAB}	0	{TAB}	{END}	374	Block2	ab	1	{-i}	{-i}	622	6	0	5	1	2	1	2	1	1	5	rechts	29.16	2	-88	3	3	-88	58.75	73.75	15	10	5	2	1	2	0	8	16
506	11	männlich	rechts	Lila	3	{TAB}	0	{TAB}	{END}	4525	Block2	über	1	{-i}	{-i}	654	6	-88	5	1	1	1	1	1	1	5	rechts	29.16	2	-88	3	3	-88	58.75	73.75	15	10	5	2	1	2	0	8	16
506	11	männlich	rechts	Lila	3	{TAB}	0	{TAB}	{END}	358	Block2	über	1	{-i}	{-i}	663	6	0	5	1	1	1	1	1	1	5	rechts	29.16	2	-88	3	3	-88	58.75	73.75	15	10	5	2	1	2	0	8	16
506	11	männlich	rechts	Lila	4	{TAB}	1	{TAB}	{TAB}	2835	Block2	unter	1	{-i}	{-i}	710	6	-88	5	1	2	1	2	1	1	5	rechts	29.16	2	-88	3	3	-88	58.75	73.75	15	10	5	2	1	2	0	8	16
507	12	männlich	links	Blau	4	{TAB}	1	{TAB}	{TAB}	278	Block1	unter	1	{-i}	{-i}	1096	1	1	5	1	2	1	2	1	1	5	links	-88	2	ja	3	1	3	28.75	53.75	25	2	1	1	0	0	0	3	0
507	12	männlich	links	Lila	4	{END}	1	{END}	{END}	315	Block1	unter	1	{-i}	{-i}	1050	1	1	5	1	1	2	2	1	1	5	links	-88	2	ja	3	1	3	28.75	53.75	25	2	1	1	0	0	0	3	0
507	12	männlich	links	Lila	4	{END}	1	{END}	{END}	301	Block1	unter	1	{-i}	{-i}	1218	1	1	5	1	1	2	2	1	1	5	links	-88	2	ja	3	1	3	28.75	53.75	25	2	1	1	0	0	0	3	0
507	12	männlich	links	Braun	2	{END}	1	{END}	{END}	260	Block1	ab	1	{-i}	{-i}	1674	1	1	5	1	1	2	2	1	1	5	links	-88	2	ja	3	1	3	28.75	53.75	25	2	1	1	0	0	0	3	0
507	12	männlich	links	Orange	2	{TAB}	1	{TAB}	{TAB}	285	Block1	ab	1	{-i}	{-i}	961	1	1	5	1	2	1	2	1	1	5	links	-88	2	ja	3	1	3	28.75	53.75	25	2	1	1	0	0	0	3	0
507	12	männlich	links	Blau	2	{TAB}	1	{TAB}	{TAB}	248	Block1	ab	1	{-i}	{-i}	2343	1	1	5	1	2	1	2	1	1	5	links	-88	2	ja	3	1	3	28.75	53.75	25	2	1	1	0	0	0	3	0
507	12	männlich	links	Braun	2	{END}	1	{END}	{END}	263	Block1	ab	1	{-i}	{-i}	1952	1	1	5	1	1	2	2	1	1	5	links	-88	2	ja	3	1	3	28.75	53.75	25	2	1	1	0	0	0	3	0
507	12	männlich	links	Lila	1	{END}	1	{END}	{END}	334	Block1	auf	1	{-i}	{-i}	2590	1	1	5	1	2	2	1	1	1	5	links	-88	2	ja	3	1	3	28.75	53.75	25	2	1	1	0	0	0	3	0
507	12	männlich	links	Blau	3	{TAB}	1	{TAB}	{TAB}	249	Block1	über	1	{-i}	{-i}	691	1	1	5	1	1	1	1	1	1	5	links	-88	2	ja	3	1	3	28.75	53.75	25	2	1	1	0	0	0	3	0
507	12	männlich	links	Orange	3	{TAB}	1	{TAB}	{TAB}	273	Block1	über	1	{-i}	{-i}	1970	1	1	5	1	1	1	1	1	1	5	links	-88	2	ja	3	1	3	28.75	53.75	25	2	1	1	0	0	0	3	0
507	12	männlich	links	Blau	1	{TAB}	1	{TAB}	{TAB}	290	Block1	auf	1	{-i}	{-i}	983	1	1	5	1	1	1	1	1	1	5	links	-88	2	ja	3	1	3	28.75	53.75	25	2	1	1	0	0	0	3	0
507	12	männlich	links	Braun	2	{END}	1	{END}	{END}	276	Block1	ab	1	{-i}	{-i}	1192	1	1	5	1	1	2	2	1	1	5	links	-88	2	ja	3	1	3	28.75	53.75	25	2	1	1	0	0	0	3	0
507	12	männlich	links	Blau	3	{TAB}	1	{TAB}	{TAB}	247	Block1	über	1	{-i}	{-i}	797	1	1	5	1	1	1	1	1	1	5	links	-88	2	ja	3	1	3	28.75	53.75	25	2	1	1	0	0	0	3	0
507	12	männlich	links	Blau	1	{TAB}	1	{TAB}	{TAB}	272	Block1	auf	1	{-i}	{-i}	1504	1	1	5	1	1	1	1	1	1	5	links	-88	2	ja	3	1	3	28.75	53.75	25	2	1	1	0	0	0	3	0
507	12	männlich	links	Blau	2	{TAB}	1	{TAB}	{TAB}	259	Block1	ab	1	{-i}	{-i}	618	1	1	5	1	2	1	2	1	1	5	links	-88	2	ja	3	1	3	28.75	53.75	25	2	1	1	0	0	0	3	0
507	12	männlich	links	Braun	1	{END}	1	{END}	{END}	253	Block1	auf	1	{-i}	{-i}	1684	1	1	5	1	2	2	1	1	1	5	links	-88	2	ja	3	1	3	28.75	53.75	25	2	1	1	0	0	0	3	0
507	12	männlich	links	Lila	3	{END}	1	{END}	{END}	302	Block1	über	1	{-i}	{-i}	1775	1	1	5	1	2	2	1	1	1	5	links	-88	2	ja	3	1	3	28.75	53.75	25	2	1	1	0	0	0	3	0
507	12	männlich	links	Orange	4	{TAB}	1	{TAB}	{TAB}	247	Block1	unter	1	{-i}	{-i}	714	1	1	5	1	2	1	2	1	1	5	links	-88	2	ja	3	1	3	28.75	53.75	25	2	1	1	0	0	0	3	0
507	12	männlich	links	Lila	4	{END}	1	{END}	{END}	276	Block1	unter	1	{-i}	{-i}	1159	1	1	5	1	1	2	2	1	1	5	links	-88	2	ja	3	1	3	28.75	53.75	25	2	1	1	0	0	0	3	0
507	12	männlich	links	Orange	1	{TAB}	1	{TAB}	{TAB}	269	Block1	auf	1	{-i}	{-i}	837	1	1	5	1	1	1	1	1	1	5	links	-88	2	ja	3	1	3	28.75	53.75	25	2	1	1	0	0	0	3	0
507	12	männlich	links	Orange	2	{TAB}	1	{TAB}	{TAB}	385	Block1	ab	1	{-i}	{-i}	1205	1	1	5	1	2	1	2	1	1	5	links	-88	2	ja	3	1	3	28.75	53.75	25	2	1	1	0	0	0	3	0
507	12	männlich	links	Blau	1	{TAB}	1	{TAB}	{TAB}	434	Block1	auf	1	{-i}	{-i}	774	1	1	5	1	1	1	1	1	1	5	links	-88	2	ja	3	1	3	28.75	53.75	25	2	1	1	0	0	0	3	0
507	12	männlich	links	Orange	3	{TAB}	1	{TAB}	{TAB}	259	Block1	über	1	{-i}	{-i}	2396	1	1	5	1	1	1	1	1	1	5	links	-88	2	ja	3	1	3	28.75	53.75	25	2	1	1	0	0	0	3	0
507	12	männlich	links	Lila	2	{END}	1	{END}	{END}	261	Block1	ab	1	{-i}	{-i}	2505	1	1	5	1	1	2	2	1	1	5	links	-88	2	ja	3	1	3	28.75	53.75	25	2	1	1	0	0	0	3	0
507	12	männlich	links	Braun	4	{END}	1	{END}	{END}	389	Block1	unter	1	{-i}	{-i}	2016	1	1	5	1	1	2	2	1	1	5	links	-88	2	ja	3	1	3	28.75	53.75	25	2	1	1	0	0	0	3	0
507	12	männlich	links	Braun	3	{END}	1	{END}	{END}	230	Block1	über	1	{-i}	{-i}	1976	1	1	5	1	2	2	1	1	1	5	links	-88	2	ja	3	1	3	28.75	53.75	25	2	1	1	0	0	0	3	0
507	12	männlich	links	Blau	3	{TAB}	1	{TAB}	{TAB}	258	Block1	über	1	{-i}	{-i}	625	1	1	5	1	1	1	1	1	1	5	links	-88	2	ja	3	1	3	28.75	53.75	25	2	1	1	0	0	0	3	0
507	12	männlich	links	Lila	2	{END}	1	{END}	{END}	739	Block1	ab	1	{-i}	{-i}	892	1	1	5	1	1	2	2	1	1	5	links	-88	2	ja	3	1	3	28.75	53.75	25	2	1	1	0	0	0	3	0
507	12	männlich	links	Orange	4	{TAB}	1	{TAB}	{TAB}	283	Block1	unter	1	{-i}	{-i}	627	1	1	5	1	2	1	2	1	1	5	links	-88	2	ja	3	1	3	28.75	53.75	25	2	1	1	0	0	0	3	0
507	12	männlich	links	Lila	2	{END}	1	{END}	{END}	271	Block1	ab	1	{-i}	{-i}	1635	1	1	5	1	1	2	2	1	1	5	links	-88	2	ja	3	1	3	28.75	53.75	25	2	1	1	0	0	0	3	0
507	12	männlich	links	Blau	2	{TAB}	1	{TAB}	{TAB}	206	Block1	ab	1	{-i}	{-i}	2167	1	1	5	1	2	1	2	1	1	5	links	-88	2	ja	3	1	3	28.75	53.75	25	2	1	1	0	0	0	3	0
507	12	männlich	links	Lila	1	{END}	1	{END}	{END}	233	Block1	auf	1	{-i}	{-i}	999	1	1	5	1	2	2	1	1	1	5	links	-88	2	ja	3	1	3	28.75	53.75	25	2	1	1	0	0	0	3	0
507	12	männlich	links	Orange	4	{TAB}	1	{TAB}	{TAB}	291	Block1	unter	1	{-i}	{-i}	842	1	1	5	1	2	1	2	1	1	5	links	-88	2	ja	3	1	3	28.75	53.75	25	2	1	1	0	0	0	3	0
507	12	männlich	links	Blau	4	{TAB}	1	{TAB}	{TAB}	333	Block1	unter	1	{-i}	{-i}	1301	1	1	5	1	2	1	2	1	1	5	links	-88	2	ja	3	1	3	28.75	53.75	25	2	1	1	0	0	0	3	0
507	12	männlich	links	Lila	3	{END}	1	{END}	{END}	293	Block1	über	1	{-i}	{-i}	1119	1	1	5	1	2	2	1	1	1	5	links	-88	2	ja	3	1	3	28.75	53.75	25	2	1	1	0	0	0	3	0
507	12	männlich	links	Braun	2	{END}	1	{END}	{END}	252	Block1	ab	1	{-i}	{-i}	1301	1	1	5	1	1	2	2	1	1	5	links	-88	2	ja	3	1	3	28.75	53.75	25	2	1	1	0	0	0	3	0
507	12	männlich	links	Braun	3	{END}	1	{END}	{END}	316	Block1	über	1	{-i}	{-i}	2580	1	1	5	1	2	2	1	1	1	5	links	-88	2	ja	3	1	3	28.75	53.75	25	2	1	1	0	0	0	3	0
507	12	männlich	links	Orange	1	{TAB}	1	{TAB}	{TAB}	302	Block1	auf	1	{-i}	{-i}	912	1	1	5	1	1	1	1	1	1	5	links	-88	2	ja	3	1	3	28.75	53.75	25	2	1	1	0	0	0	3	0
507	12	männlich	links	Lila	3	{END}	1	{END}	{END}	350	Block1	über	1	{-i}	{-i}	1742	1	1	5	1	2	2	1	1	1	5	links	-88	2	ja	3	1	3	28.75	53.75	25	2	1	1	0	0	0	3	0
507	12	männlich	links	Lila	1	{END}	1	{END}	{END}	274	Block1	auf	1	{-i}	{-i}	917	1	1	5	1	2	2	1	1	1	5	links	-88	2	ja	3	1	3	28.75	53.75	25	2	1	1	0	0	0	3	0
507	12	männlich	links	Lila	4	{END}	1	{END}	{END}	311	Block1	unter	1	{-i}	{-i}	731	1	1	5	1	1	2	2	1	1	5	links	-88	2	ja	3	1	3	28.75	53.75	25	2	1	1	0	0	0	3	0
507	12	männlich	links	Blau	4	{TAB}	1	{TAB}	{TAB}	325	Block1	unter	1	{-i}	{-i}	1658	1	1	5	1	2	1	2	1	1	5	links	-88	2	ja	3	1	3	28.75	53.75	25	2	1	1	0	0	0	3	0
507	12	männlich	links	Blau	4	{TAB}	1	{TAB}	{TAB}	293	Block1	unter	1	{-i}	{-i}	811	1	1	5	1	2	1	2	1	1	5	links	-88	2	ja	3	1	3	28.75	53.75	25	2	1	1	0	0	0	3	0
507	12	männlich	links	Blau	3	{TAB}	1	{TAB}	{TAB}	319	Block1	über	1	{-i}	{-i}	1561	1	1	5	1	1	1	1	1	1	5	links	-88	2	ja	3	1	3	28.75	53.75	25	2	1	1	0	0	0	3	0
507	12	männlich	links	Orange	1	{TAB}	1	{TAB}	{TAB}	297	Block1	auf	1	{-i}	{-i}	766	1	1	5	1	1	1	1	1	1	5	links	-88	2	ja	3	1	3	28.75	53.75	25	2	1	1	0	0	0	3	0
507	12	männlich	links	Orange	2	{TAB}	1	{TAB}	{TAB}	341	Block1	ab	1	{-i}	{-i}	745	1	1	5	1	2	1	2	1	1	5	links	-88	2	ja	3	1	3	28.75	53.75	25	2	1	1	0	0	0	3	0
507	12	männlich	links	Orange	4	{TAB}	1	{TAB}	{TAB}	324	Block1	unter	1	{-i}	{-i}	636	1	1	5	1	2	1	2	1	1	5	links	-88	2	ja	3	1	3	28.75	53.75	25	2	1	1	0	0	0	3	0
507	12	männlich	links	Orange	4	{TAB}	1	{TAB}	{TAB}	354	Block1	unter	1	{-i}	{-i}	617	1	1	5	1	2	1	2	1	1	5	links	-88	2	ja	3	1	3	28.75	53.75	25	2	1	1	0	0	0	3	0
507	12	männlich	links	Blau	2	{TAB}	1	{TAB}	{TAB}	251	Block1	ab	1	{-i}	{-i}	967	1	1	5	1	2	1	2	1	1	5	links	-88	2	ja	3	1	3	28.75	53.75	25	2	1	1	0	0	0	3	0
507	12	männlich	links	Lila	3	{END}	1	{END}	{END}	265	Block1	über	1	{-i}	{-i}	907	1	1	5	1	2	2	1	1	1	5	links	-88	2	ja	3	1	3	28.75	53.75	25	2	1	1	0	0	0	3	0
507	12	männlich	links	Braun	4	{END}	1	{END}	{END}	290	Block1	unter	1	{-i}	{-i}	1100	1	1	5	1	1	2	2	1	1	5	links	-88	2	ja	3	1	3	28.75	53.75	25	2	1	1	0	0	0	3	0
507	12	männlich	links	Braun	1	{END}	1	{END}	{END}	271	Block1	auf	1	{-i}	{-i}	1137	1	1	5	1	2	2	1	1	1	5	links	-88	2	ja	3	1	3	28.75	53.75	25	2	1	1	0	0	0	3	0
507	12	männlich	links	Orange	1	{TAB}	1	{TAB}	{TAB}	307	Block1	auf	1	{-i}	{-i}	735	1	1	5	1	1	1	1	1	1	5	links	-88	2	ja	3	1	3	28.75	53.75	25	2	1	1	0	0	0	3	0
507	12	männlich	links	Lila	1	{END}	1	{END}	{END}	279	Block1	auf	1	{-i}	{-i}	1345	1	1	5	1	2	2	1	1	1	5	links	-88	2	ja	3	1	3	28.75	53.75	25	2	1	1	0	0	0	3	0
507	12	männlich	links	Lila	2	{END}	1	{END}	{END}	250	Block1	ab	1	{-i}	{-i}	1805	1	1	5	1	1	2	2	1	1	5	links	-88	2	ja	3	1	3	28.75	53.75	25	2	1	1	0	0	0	3	0
507	12	männlich	links	Lila	3	{END}	1	{END}	{END}	259	Block1	über	1	{-i}	{-i}	859	1	1	5	1	2	2	1	1	1	5	links	-88	2	ja	3	1	3	28.75	53.75	25	2	1	1	0	0	0	3	0
507	12	männlich	links	Braun	4	{END}	1	{END}	{END}	270	Block1	unter	1	{-i}	{-i}	1277	1	1	5	1	1	2	2	1	1	5	links	-88	2	ja	3	1	3	28.75	53.75	25	2	1	1	0	0	0	3	0
507	12	männlich	links	Lila	1	{END}	1	{END}	{END}	243	Block1	auf	1	{-i}	{-i}	1349	1	1	5	1	2	2	1	1	1	5	links	-88	2	ja	3	1	3	28.75	53.75	25	2	1	1	0	0	0	3	0
507	12	männlich	links	Braun	1	{END}	1	{END}	{END}	344	Block1	auf	1	{-i}	{-i}	1139	1	1	5	1	2	2	1	1	1	5	links	-88	2	ja	3	1	3	28.75	53.75	25	2	1	1	0	0	0	3	0
507	12	männlich	links	Orange	2	{TAB}	1	{TAB}	{TAB}	297	Block1	ab	1	{-i}	{-i}	815	1	1	5	1	2	1	2	1	1	5	links	-88	2	ja	3	1	3	28.75	53.75	25	2	1	1	0	0	0	3	0
507	12	männlich	links	Braun	1	{END}	1	{END}	{END}	353	Block1	auf	1	{-i}	{-i}	1056	1	1	5	1	2	2	1	1	1	5	links	-88	2	ja	3	1	3	28.75	53.75	25	2	1	1	0	0	0	3	0
507	12	männlich	links	Orange	3	{TAB}	1	{TAB}	{TAB}	274	Block1	über	1	{-i}	{-i}	675	1	1	5	1	1	1	1	1	1	5	links	-88	2	ja	3	1	3	28.75	53.75	25	2	1	1	0	0	0	3	0
507	12	männlich	links	Blau	1	{TAB}	1	{TAB}	{TAB}	314	Block1	auf	1	{-i}	{-i}	792	1	1	5	1	1	1	1	1	1	5	links	-88	2	ja	3	1	3	28.75	53.75	25	2	1	1	0	0	0	3	0
507	12	männlich	links	Braun	3	{END}	1	{END}	{END}	648	Block1	über	1	{-i}	{-i}	981	1	1	5	1	2	2	1	1	1	5	links	-88	2	ja	3	1	3	28.75	53.75	25	2	1	1	0	0	0	3	0
507	12	männlich	links	Braun	1	{END}	1	{END}	{END}	269	Block1	auf	1	{-i}	{-i}	887	1	1	5	1	2	2	1	1	1	5	links	-88	2	ja	3	1	3	28.75	53.75	25	2	1	1	0	0	0	3	0
507	12	männlich	links	Braun	4	{END}	1	{END}	{END}	292	Block1	unter	1	{-i}	{-i}	752	1	1	5	1	1	2	2	1	1	5	links	-88	2	ja	3	1	3	28.75	53.75	25	2	1	1	0	0	0	3	0
507	12	männlich	links	Orange	2	{TAB}	1	{TAB}	{TAB}	258	Block1	ab	1	{-i}	{-i}	767	1	1	5	1	2	1	2	1	1	5	links	-88	2	ja	3	1	3	28.75	53.75	25	2	1	1	0	0	0	3	0
507	12	männlich	links	Blau	2	{TAB}	1	{TAB}	{TAB}	229	Block1	ab	1	{-i}	{-i}	1342	1	1	5	1	2	1	2	1	1	5	links	-88	2	ja	3	1	3	28.75	53.75	25	2	1	1	0	0	0	3	0
507	12	männlich	links	Lila	4	{END}	1	{END}	{END}	292	Block1	unter	1	{-i}	{-i}	1209	1	1	5	1	1	2	2	1	1	5	links	-88	2	ja	3	1	3	28.75	53.75	25	2	1	1	0	0	0	3	0
507	12	männlich	links	Orange	3	{TAB}	1	{TAB}	{TAB}	226	Block1	über	1	{-i}	{-i}	725	1	1	5	1	1	1	1	1	1	5	links	-88	2	ja	3	1	3	28.75	53.75	25	2	1	1	0	0	0	3	0
507	12	männlich	links	Blau	4	{TAB}	1	{TAB}	{TAB}	199	Block1	unter	1	{-i}	{-i}	713	1	1	5	1	2	1	2	1	1	5	links	-88	2	ja	3	1	3	28.75	53.75	25	2	1	1	0	0	0	3	0
507	12	männlich	links	Blau	3	{TAB}	1	{TAB}	{TAB}	306	Block1	über	1	{-i}	{-i}	584	1	1	5	1	1	1	1	1	1	5	links	-88	2	ja	3	1	3	28.75	53.75	25	2	1	1	0	0	0	3	0
507	12	männlich	links	Braun	2	{END}	1	{END}	{END}	244	Block1	ab	1	{-i}	{-i}	1159	1	1	5	1	1	2	2	1	1	5	links	-88	2	ja	3	1	3	28.75	53.75	25	2	1	1	0	0	0	3	0
507	12	männlich	links	Braun	3	{END}	1	{END}	{END}	285	Block1	über	1	{-i}	{-i}	629	1	1	5	1	2	2	1	1	1	5	links	-88	2	ja	3	1	3	28.75	53.75	25	2	1	1	0	0	0	3	0
507	12	männlich	links	Braun	4	{END}	1	{END}	{END}	273	Block1	unter	1	{-i}	{-i}	923	1	1	5	1	1	2	2	1	1	5	links	-88	2	ja	3	1	3	28.75	53.75	25	2	1	1	0	0	0	3	0
507	12	männlich	links	Orange	3	{TAB}	1	{TAB}	{TAB}	303	Block1	über	1	{-i}	{-i}	971	1	1	5	1	1	1	1	1	1	5	links	-88	2	ja	3	1	3	28.75	53.75	25	2	1	1	0	0	0	3	0
507	12	männlich	links	Braun	3	{END}	1	{END}	{END}	272	Block1	über	1	{-i}	{-i}	790	1	1	5	1	2	2	1	1	1	5	links	-88	2	ja	3	1	3	28.75	53.75	25	2	1	1	0	0	0	3	0
507	12	männlich	links	Lila	2	{END}	1	{END}	{END}	305	Block1	ab	1	{-i}	{-i}	990	1	1	5	1	1	2	2	1	1	5	links	-88	2	ja	3	1	3	28.75	53.75	25	2	1	1	0	0	0	3	0
507	12	männlich	links	Orange	1	{TAB}	1	{TAB}	{TAB}	284	Block2	auf	1	{-i}	{-i}	569	1	1	5	1	1	1	1	1	1	5	links	-88	2	ja	3	1	3	28.75	53.75	25	2	1	1	0	0	0	3	0
507	12	männlich	links	Lila	1	{END}	1	{END}	{END}	278	Block2	auf	1	{-i}	{-i}	962	1	1	5	1	2	2	1	1	1	5	links	-88	2	ja	3	1	3	28.75	53.75	25	2	1	1	0	0	0	3	0
507	12	männlich	links	Orange	4	{TAB}	1	{TAB}	{TAB}	254	Block2	unter	1	{-i}	{-i}	629	1	1	5	1	2	1	2	1	1	5	links	-88	2	ja	3	1	3	28.75	53.75	25	2	1	1	0	0	0	3	0
507	12	männlich	links	Braun	3	{END}	1	{END}	{END}	295	Block2	über	1	{-i}	{-i}	879	1	1	5	1	2	2	1	1	1	5	links	-88	2	ja	3	1	3	28.75	53.75	25	2	1	1	0	0	0	3	0
507	12	männlich	links	Orange	3	{TAB}	1	{TAB}	{TAB}	279	Block2	über	1	{-i}	{-i}	647	1	1	5	1	1	1	1	1	1	5	links	-88	2	ja	3	1	3	28.75	53.75	25	2	1	1	0	0	0	3	0
507	12	männlich	links	Braun	1	{END}	1	{END}	{END}	277	Block2	auf	1	{-i}	{-i}	728	1	1	5	1	2	2	1	1	1	5	links	-88	2	ja	3	1	3	28.75	53.75	25	2	1	1	0	0	0	3	0
507	12	männlich	links	Lila	2	{END}	1	{END}	{END}	263	Block2	ab	1	{-i}	{-i}	938	1	1	5	1	1	2	2	1	1	5	links	-88	2	ja	3	1	3	28.75	53.75	25	2	1	1	0	0	0	3	0
507	12	männlich	links	Blau	1	{TAB}	1	{TAB}	{TAB}	290	Block2	auf	1	{-i}	{-i}	676	1	1	5	1	1	1	1	1	1	5	links	-88	2	ja	3	1	3	28.75	53.75	25	2	1	1	0	0	0	3	0
507	12	männlich	links	Blau	1	{TAB}	1	{TAB}	{TAB}	287	Block2	auf	1	{-i}	{-i}	1287	1	1	5	1	1	1	1	1	1	5	links	-88	2	ja	3	1	3	28.75	53.75	25	2	1	1	0	0	0	3	0
507	12	männlich	links	Lila	3	{END}	1	{END}	{END}	398	Block2	über	1	{-i}	{-i}	837	1	1	5	1	2	2	1	1	1	5	links	-88	2	ja	3	1	3	28.75	53.75	25	2	1	1	0	0	0	3	0
507	12	männlich	links	Lila	4	{END}	1	{END}	{END}	275	Block2	unter	1	{-i}	{-i}	2869	1	1	5	1	1	2	2	1	1	5	links	-88	2	ja	3	1	3	28.75	53.75	25	2	1	1	0	0	0	3	0
507	12	männlich	links	Blau	1	{TAB}	1	{TAB}	{TAB}	367	Block2	auf	1	{-i}	{-i}	755	1	1	5	1	1	1	1	1	1	5	links	-88	2	ja	3	1	3	28.75	53.75	25	2	1	1	0	0	0	3	0
507	12	männlich	links	Blau	1	{TAB}	1	{TAB}	{TAB}	303	Block2	auf	1	{-i}	{-i}	655	1	1	5	1	1	1	1	1	1	5	links	-88	2	ja	3	1	3	28.75	53.75	25	2	1	1	0	0	0	3	0
507	12	männlich	links	Lila	4	{END}	1	{END}	{END}	611	Block2	unter	1	{-i}	{-i}	793	1	1	5	1	1	2	2	1	1	5	links	-88	2	ja	3	1	3	28.75	53.75	25	2	1	1	0	0	0	3	0
507	12	männlich	links	Braun	2	{END}	1	{END}	{END}	852	Block2	ab	1	{-i}	{-i}	1258	1	1	5	1	1	2	2	1	1	5	links	-88	2	ja	3	1	3	28.75	53.75	25	2	1	1	0	0	0	3	0
507	12	männlich	links	Lila	1	{END}	1	{END}	{END}	256	Block2	auf	1	{-i}	{-i}	806	1	1	5	1	2	2	1	1	1	5	links	-88	2	ja	3	1	3	28.75	53.75	25	2	1	1	0	0	0	3	0
507	12	männlich	links	Blau	2	{TAB}	1	{TAB}	{TAB}	311	Block2	ab	1	{-i}	{-i}	681	1	1	5	1	2	1	2	1	1	5	links	-88	2	ja	3	1	3	28.75	53.75	25	2	1	1	0	0	0	3	0
507	12	männlich	links	Orange	4	{TAB}	1	{TAB}	{TAB}	298	Block2	unter	1	{-i}	{-i}	974	1	1	5	1	2	1	2	1	1	5	links	-88	2	ja	3	1	3	28.75	53.75	25	2	1	1	0	0	0	3	0
507	12	männlich	links	Lila	3	{END}	1	{END}	{END}	314	Block2	über	1	{-i}	{-i}	833	1	1	5	1	2	2	1	1	1	5	links	-88	2	ja	3	1	3	28.75	53.75	25	2	1	1	0	0	0	3	0
507	12	männlich	links	Orange	3	{TAB}	1	{TAB}	{TAB}	265	Block2	über	1	{-i}	{-i}	567	1	1	5	1	1	1	1	1	1	5	links	-88	2	ja	3	1	3	28.75	53.75	25	2	1	1	0	0	0	3	0
507	12	männlich	links	Blau	3	{TAB}	1	{TAB}	{TAB}	229	Block2	über	1	{-i}	{-i}	845	1	1	5	1	1	1	1	1	1	5	links	-88	2	ja	3	1	3	28.75	53.75	25	2	1	1	0	0	0	3	0
507	12	männlich	links	Braun	2	{END}	1	{END}	{END}	270	Block2	ab	1	{-i}	{-i}	821	1	1	5	1	1	2	2	1	1	5	links	-88	2	ja	3	1	3	28.75	53.75	25	2	1	1	0	0	0	3	0
507	12	männlich	links	Lila	2	{END}	1	{END}	{END}	523	Block2	ab	1	{-i}	{-i}	1192	1	1	5	1	1	2	2	1	1	5	links	-88	2	ja	3	1	3	28.75	53.75	25	2	1	1	0	0	0	3	0
507	12	männlich	links	Braun	1	{END}	1	{END}	{END}	352	Block2	auf	1	{-i}	{-i}	839	1	1	5	1	2	2	1	1	1	5	links	-88	2	ja	3	1	3	28.75	53.75	25	2	1	1	0	0	0	3	0
507	12	männlich	links	Blau	4	{TAB}	1	{TAB}	{TAB}	247	Block2	unter	1	{-i}	{-i}	722	1	1	5	1	2	1	2	1	1	5	links	-88	2	ja	3	1	3	28.75	53.75	25	2	1	1	0	0	0	3	0
507	12	männlich	links	Braun	2	{END}	1	{END}	{END}	312	Block2	ab	1	{-i}	{-i}	1138	1	1	5	1	1	2	2	1	1	5	links	-88	2	ja	3	1	3	28.75	53.75	25	2	1	1	0	0	0	3	0
507	12	männlich	links	Lila	2	{END}	1	{END}	{END}	243	Block2	ab	1	{-i}	{-i}	942	1	1	5	1	1	2	2	1	1	5	links	-88	2	ja	3	1	3	28.75	53.75	25	2	1	1	0	0	0	3	0
507	12	männlich	links	Blau	3	{TAB}	1	{TAB}	{TAB}	275	Block2	über	1	{-i}	{-i}	569	1	1	5	1	1	1	1	1	1	5	links	-88	2	ja	3	1	3	28.75	53.75	25	2	1	1	0	0	0	3	0
507	12	männlich	links	Blau	2	{TAB}	1	{TAB}	{TAB}	218	Block2	ab	1	{-i}	{-i}	1240	1	1	5	1	2	1	2	1	1	5	links	-88	2	ja	3	1	3	28.75	53.75	25	2	1	1	0	0	0	3	0
507	12	männlich	links	Braun	1	{END}	1	{END}	{END}	369	Block2	auf	1	{-i}	{-i}	617	1	1	5	1	2	2	1	1	1	5	links	-88	2	ja	3	1	3	28.75	53.75	25	2	1	1	0	0	0	3	0
507	12	männlich	links	Lila	4	{END}	1	{END}	{END}	289	Block2	unter	1	{-i}	{-i}	1000	1	1	5	1	1	2	2	1	1	5	links	-88	2	ja	3	1	3	28.75	53.75	25	2	1	1	0	0	0	3	0
507	12	männlich	links	Blau	4	{TAB}	1	{TAB}	{TAB}	253	Block2	unter	1	{-i}	{-i}	770	1	1	5	1	2	1	2	1	1	5	links	-88	2	ja	3	1	3	28.75	53.75	25	2	1	1	0	0	0	3	0
507	12	männlich	links	Blau	3	{TAB}	1	{TAB}	{TAB}	284	Block2	über	1	{-i}	{-i}	611	1	1	5	1	1	1	1	1	1	5	links	-88	2	ja	3	1	3	28.75	53.75	25	2	1	1	0	0	0	3	0
507	12	männlich	links	Lila	1	{END}	1	{END}	{END}	297	Block2	auf	1	{-i}	{-i}	932	1	1	5	1	2	2	1	1	1	5	links	-88	2	ja	3	1	3	28.75	53.75	25	2	1	1	0	0	0	3	0
507	12	männlich	links	Orange	3	{TAB}	1	{TAB}	{TAB}	250	Block2	über	1	{-i}	{-i}	850	1	1	5	1	1	1	1	1	1	5	links	-88	2	ja	3	1	3	28.75	53.75	25	2	1	1	0	0	0	3	0
507	12	männlich	links	Lila	4	{END}	1	{END}	{END}	306	Block2	unter	1	{-i}	{-i}	883	1	1	5	1	1	2	2	1	1	5	links	-88	2	ja	3	1	3	28.75	53.75	25	2	1	1	0	0	0	3	0
507	12	männlich	links	Braun	4	{END}	1	{END}	{END}	283	Block2	unter	1	{-i}	{-i}	934	1	1	5	1	1	2	2	1	1	5	links	-88	2	ja	3	1	3	28.75	53.75	25	2	1	1	0	0	0	3	0
507	12	männlich	links	Blau	3	{TAB}	1	{TAB}	{TAB}	365	Block2	über	1	{-i}	{-i}	728	1	1	5	1	1	1	1	1	1	5	links	-88	2	ja	3	1	3	28.75	53.75	25	2	1	1	0	0	0	3	0
507	12	männlich	links	Braun	3	{END}	1	{END}	{END}	287	Block2	über	1	{-i}	{-i}	722	1	1	5	1	2	2	1	1	1	5	links	-88	2	ja	3	1	3	28.75	53.75	25	2	1	1	0	0	0	3	0
507	12	männlich	links	Braun	2	{END}	1	{END}	{END}	328	Block2	ab	1	{-i}	{-i}	1230	1	1	5	1	1	2	2	1	1	5	links	-88	2	ja	3	1	3	28.75	53.75	25	2	1	1	0	0	0	3	0
507	12	männlich	links	Lila	2	{END}	1	{END}	{END}	262	Block2	ab	1	{-i}	{-i}	688	1	1	5	1	1	2	2	1	1	5	links	-88	2	ja	3	1	3	28.75	53.75	25	2	1	1	0	0	0	3	0
507	12	männlich	links	Lila	2	{END}	1	{END}	{END}	222	Block2	ab	1	{-i}	{-i}	672	1	1	5	1	1	2	2	1	1	5	links	-88	2	ja	3	1	3	28.75	53.75	25	2	1	1	0	0	0	3	0
507	12	männlich	links	Orange	1	{TAB}	1	{TAB}	{TAB}	257	Block2	auf	1	{-i}	{-i}	508	1	1	5	1	1	1	1	1	1	5	links	-88	2	ja	3	1	3	28.75	53.75	25	2	1	1	0	0	0	3	0
507	12	männlich	links	Blau	2	{TAB}	1	{TAB}	{TAB}	217	Block2	ab	1	{-i}	{-i}	641	1	1	5	1	2	1	2	1	1	5	links	-88	2	ja	3	1	3	28.75	53.75	25	2	1	1	0	0	0	3	0
507	12	männlich	links	Braun	4	{END}	1	{END}	{END}	227	Block2	unter	1	{-i}	{-i}	643	1	1	5	1	1	2	2	1	1	5	links	-88	2	ja	3	1	3	28.75	53.75	25	2	1	1	0	0	0	3	0
507	12	männlich	links	Lila	1	{END}	1	{END}	{END}	293	Block2	auf	1	{-i}	{-i}	836	1	1	5	1	2	2	1	1	1	5	links	-88	2	ja	3	1	3	28.75	53.75	25	2	1	1	0	0	0	3	0
507	12	männlich	links	Blau	3	{TAB}	1	{TAB}	{TAB}	286	Block2	über	1	{-i}	{-i}	496	1	1	5	1	1	1	1	1	1	5	links	-88	2	ja	3	1	3	28.75	53.75	25	2	1	1	0	0	0	3	0
507	12	männlich	links	Lila	3	{END}	1	{END}	{END}	277	Block2	über	1	{-i}	{-i}	994	1	1	5	1	2	2	1	1	1	5	links	-88	2	ja	3	1	3	28.75	53.75	25	2	1	1	0	0	0	3	0
507	12	männlich	links	Orange	4	{TAB}	1	{TAB}	{TAB}	251	Block2	unter	1	{-i}	{-i}	577	1	1	5	1	2	1	2	1	1	5	links	-88	2	ja	3	1	3	28.75	53.75	25	2	1	1	0	0	0	3	0
507	12	männlich	links	Blau	4	{TAB}	1	{TAB}	{TAB}	237	Block2	unter	1	{-i}	{-i}	603	1	1	5	1	2	1	2	1	1	5	links	-88	2	ja	3	1	3	28.75	53.75	25	2	1	1	0	0	0	3	0
507	12	männlich	links	Orange	1	{TAB}	1	{TAB}	{TAB}	262	Block2	auf	1	{-i}	{-i}	1062	1	1	5	1	1	1	1	1	1	5	links	-88	2	ja	3	1	3	28.75	53.75	25	2	1	1	0	0	0	3	0
507	12	männlich	links	Orange	2	{TAB}	1	{TAB}	{TAB}	306	Block2	ab	1	{-i}	{-i}	950	1	1	5	1	2	1	2	1	1	5	links	-88	2	ja	3	1	3	28.75	53.75	25	2	1	1	0	0	0	3	0
507	12	männlich	links	Lila	4	{END}	1	{END}	{END}	682	Block2	unter	1	{-i}	{-i}	800	1	1	5	1	1	2	2	1	1	5	links	-88	2	ja	3	1	3	28.75	53.75	25	2	1	1	0	0	0	3	0
507	12	männlich	links	Orange	2	{TAB}	1	{TAB}	{TAB}	334	Block2	ab	1	{-i}	{-i}	697	1	1	5	1	2	1	2	1	1	5	links	-88	2	ja	3	1	3	28.75	53.75	25	2	1	1	0	0	0	3	0
507	12	männlich	links	Orange	2	{TAB}	1	{TAB}	{TAB}	299	Block2	ab	1	{-i}	{-i}	543	1	1	5	1	2	1	2	1	1	5	links	-88	2	ja	3	1	3	28.75	53.75	25	2	1	1	0	0	0	3	0
507	12	männlich	links	Lila	3	{END}	1	{END}	{END}	263	Block2	über	1	{-i}	{-i}	813	1	1	5	1	2	2	1	1	1	5	links	-88	2	ja	3	1	3	28.75	53.75	25	2	1	1	0	0	0	3	0
507	12	männlich	links	Orange	4	{TAB}	1	{TAB}	{TAB}	242	Block2	unter	1	{-i}	{-i}	568	1	1	5	1	2	1	2	1	1	5	links	-88	2	ja	3	1	3	28.75	53.75	25	2	1	1	0	0	0	3	0
507	12	männlich	links	Blau	2	{TAB}	1	{TAB}	{TAB}	243	Block2	ab	1	{-i}	{-i}	1108	1	1	5	1	2	1	2	1	1	5	links	-88	2	ja	3	1	3	28.75	53.75	25	2	1	1	0	0	0	3	0
507	12	männlich	links	Braun	4	{END}	1	{END}	{END}	244	Block2	unter	1	{-i}	{-i}	768	1	1	5	1	1	2	2	1	1	5	links	-88	2	ja	3	1	3	28.75	53.75	25	2	1	1	0	0	0	3	0
507	12	männlich	links	Lila	3	{END}	1	{END}	{END}	264	Block2	über	1	{-i}	{-i}	1238	1	1	5	1	2	2	1	1	1	5	links	-88	2	ja	3	1	3	28.75	53.75	25	2	1	1	0	0	0	3	0
507	12	männlich	links	Lila	1	{END}	1	{END}	{END}	245	Block2	auf	1	{-i}	{-i}	762	1	1	5	1	2	2	1	1	1	5	links	-88	2	ja	3	1	3	28.75	53.75	25	2	1	1	0	0	0	3	0
507	12	männlich	links	Orange	2	{TAB}	1	{TAB}	{TAB}	284	Block2	ab	1	{-i}	{-i}	495	1	1	5	1	2	1	2	1	1	5	links	-88	2	ja	3	1	3	28.75	53.75	25	2	1	1	0	0	0	3	0
507	12	männlich	links	Braun	1	{END}	1	{END}	{END}	292	Block2	auf	1	{-i}	{-i}	943	1	1	5	1	2	2	1	1	1	5	links	-88	2	ja	3	1	3	28.75	53.75	25	2	1	1	0	0	0	3	0
507	12	männlich	links	Braun	3	{END}	1	{END}	{END}	313	Block2	über	1	{-i}	{-i}	750	1	1	5	1	2	2	1	1	1	5	links	-88	2	ja	3	1	3	28.75	53.75	25	2	1	1	0	0	0	3	0
507	12	männlich	links	Braun	3	{END}	1	{END}	{END}	308	Block2	über	1	{-i}	{-i}	694	1	1	5	1	2	2	1	1	1	5	links	-88	2	ja	3	1	3	28.75	53.75	25	2	1	1	0	0	0	3	0
507	12	männlich	links	Orange	1	{TAB}	1	{TAB}	{TAB}	288	Block2	auf	1	{-i}	{-i}	656	1	1	5	1	1	1	1	1	1	5	links	-88	2	ja	3	1	3	28.75	53.75	25	2	1	1	0	0	0	3	0
507	12	männlich	links	Orange	2	{TAB}	1	{TAB}	{TAB}	318	Block2	ab	1	{-i}	{-i}	879	1	1	5	1	2	1	2	1	1	5	links	-88	2	ja	3	1	3	28.75	53.75	25	2	1	1	0	0	0	3	0
507	12	männlich	links	Orange	3	{TAB}	1	{TAB}	{TAB}	361	Block2	über	1	{-i}	{-i}	525	1	1	5	1	1	1	1	1	1	5	links	-88	2	ja	3	1	3	28.75	53.75	25	2	1	1	0	0	0	3	0
507	12	männlich	links	Braun	1	{END}	1	{END}	{END}	855	Block2	auf	1	{-i}	{-i}	498	1	1	5	1	2	2	1	1	1	5	links	-88	2	ja	3	1	3	28.75	53.75	25	2	1	1	0	0	0	3	0
507	12	männlich	links	Blau	4	{TAB}	1	{TAB}	{TAB}	302	Block2	unter	1	{-i}	{-i}	1161	1	1	5	1	2	1	2	1	1	5	links	-88	2	ja	3	1	3	28.75	53.75	25	2	1	1	0	0	0	3	0
507	12	männlich	links	Orange	4	{TAB}	1	{TAB}	{TAB}	317	Block2	unter	1	{-i}	{-i}	637	1	1	5	1	2	1	2	1	1	5	links	-88	2	ja	3	1	3	28.75	53.75	25	2	1	1	0	0	0	3	0
507	12	männlich	links	Orange	3	{TAB}	1	{TAB}	{TAB}	267	Block2	über	1	{-i}	{-i}	602	1	1	5	1	1	1	1	1	1	5	links	-88	2	ja	3	1	3	28.75	53.75	25	2	1	1	0	0	0	3	0
507	12	männlich	links	Braun	2	{END}	1	{END}	{END}	286	Block2	ab	1	{-i}	{-i}	745	1	1	5	1	1	2	2	1	1	5	links	-88	2	ja	3	1	3	28.75	53.75	25	2	1	1	0	0	0	3	0
507	12	männlich	links	Braun	4	{END}	1	{END}	{END}	424	Block2	unter	1	{-i}	{-i}	640	1	1	5	1	1	2	2	1	1	5	links	-88	2	ja	3	1	3	28.75	53.75	25	2	1	1	0	0	0	3	0
507	12	männlich	links	Braun	4	{END}	1	{END}	{END}	383	Block2	unter	1	{-i}	{-i}	665	1	1	5	1	1	2	2	1	1	5	links	-88	2	ja	3	1	3	28.75	53.75	25	2	1	1	0	0	0	3	0
507	12	männlich	links	Orange	1	{TAB}	1	{TAB}	{TAB}	346	Block2	auf	1	{-i}	{-i}	758	1	1	5	1	1	1	1	1	1	5	links	-88	2	ja	3	1	3	28.75	53.75	25	2	1	1	0	0	0	3	0
507	12	männlich	links	Blau	2	{TAB}	1	{TAB}	{TAB}	325	Block2	ab	1	{-i}	{-i}	662	1	1	5	1	2	1	2	1	1	5	links	-88	2	ja	3	1	3	28.75	53.75	25	2	1	1	0	0	0	3	0
507	12	männlich	links	Blau	1	{TAB}	1	{TAB}	{TAB}	734	Block2	auf	1	{-i}	{-i}	488	1	1	5	1	1	1	1	1	1	5	links	-88	2	ja	3	1	3	28.75	53.75	25	2	1	1	0	0	0	3	0
507	12	männlich	links	Blau	4	{TAB}	1	{TAB}	{TAB}	392	Block2	unter	1	{-i}	{-i}	449	1	1	5	1	2	1	2	1	1	5	links	-88	2	ja	3	1	3	28.75	53.75	25	2	1	1	0	0	0	3	0
507	12	männlich	links	Orange	1	{TAB}	1	{TAB}	{TAB}	3468	Block1	auf	1	{-i}	{-i}	4814	1	-88	5	1	1	1	1	1	1	5	links	-88	2	ja	3	1	3	28.75	53.75	25	2	1	1	0	0	0	3	0
507	12	männlich	links	Blau	1	{TAB}	1	{TAB}	{TAB}	271	Block1	auf	1	{-i}	{-i}	4917	1	-88	5	1	1	1	1	1	1	5	links	-88	2	ja	3	1	3	28.75	53.75	25	2	1	1	0	0	0	3	0
507	12	männlich	links	Braun	3	{END}	1	{END}	{END}	352	Block2	über	1	{-i}	{-i}	5641	1	-88	5	1	2	2	1	1	1	5	links	-88	2	ja	3	1	3	28.75	53.75	25	2	1	1	0	0	0	3	0
508	11	weiblich	rechts	Orange	2	{TAB}	1	{TAB}	{TAB}	261	Block1	ab	1	{-i}	{-i}	826	2	1	5	1	2	1	2	1	1	5	rechts	56	1	nein	-99	5	-99	70	85	15	14	8	3	2	3	0	3	1
508	11	weiblich	rechts	Braun	1	{END}	1	{END}	{END}	223	Block1	auf	1	{-i}	{-i}	601	2	1	5	1	2	2	1	1	1	5	rechts	56	1	nein	-99	5	-99	70	85	15	14	8	3	2	3	0	3	1
508	11	weiblich	rechts	Lila	3	{TAB}	1	{TAB}	{TAB}	278	Block1	über	1	{-i}	{-i}	979	2	1	5	1	1	1	1	1	1	5	rechts	56	1	nein	-99	5	-99	70	85	15	14	8	3	2	3	0	3	1
508	11	weiblich	rechts	Braun	3	{END}	1	{END}	{END}	188	Block1	über	1	{-i}	{-i}	758	2	1	5	1	2	2	1	1	1	5	rechts	56	1	nein	-99	5	-99	70	85	15	14	8	3	2	3	0	3	1
508	11	weiblich	rechts	Blau	2	{END}	1	{END}	{END}	205	Block1	ab	1	{-i}	{-i}	775	2	1	5	1	1	2	2	1	1	5	rechts	56	1	nein	-99	5	-99	70	85	15	14	8	3	2	3	0	3	1
508	11	weiblich	rechts	Orange	4	{TAB}	1	{TAB}	{TAB}	259	Block1	unter	1	{-i}	{-i}	773	2	1	5	1	2	1	2	1	1	5	rechts	56	1	nein	-99	5	-99	70	85	15	14	8	3	2	3	0	3	1
508	11	weiblich	rechts	Braun	3	{END}	1	{END}	{END}	229	Block1	über	1	{-i}	{-i}	607	2	1	5	1	2	2	1	1	1	5	rechts	56	1	nein	-99	5	-99	70	85	15	14	8	3	2	3	0	3	1
508	11	weiblich	rechts	Blau	2	{END}	1	{END}	{END}	238	Block1	ab	1	{-i}	{-i}	1953	2	1	5	1	1	2	2	1	1	5	rechts	56	1	nein	-99	5	-99	70	85	15	14	8	3	2	3	0	3	1
508	11	weiblich	rechts	Braun	2	{END}	1	{END}	{END}	273	Block1	ab	1	{-i}	{-i}	551	2	1	5	1	1	2	2	1	1	5	rechts	56	1	nein	-99	5	-99	70	85	15	14	8	3	2	3	0	3	1
508	11	weiblich	rechts	Lila	2	{TAB}	1	{TAB}	{TAB}	231	Block1	ab	1	{-i}	{-i}	669	2	1	5	1	2	1	2	1	1	5	rechts	56	1	nein	-99	5	-99	70	85	15	14	8	3	2	3	0	3	1
508	11	weiblich	rechts	Blau	4	{END}	1	{END}	{END}	261	Block1	unter	1	{-i}	{-i}	787	2	1	5	1	1	2	2	1	1	5	rechts	56	1	nein	-99	5	-99	70	85	15	14	8	3	2	3	0	3	1
508	11	weiblich	rechts	Orange	1	{TAB}	1	{TAB}	{TAB}	279	Block1	auf	1	{-i}	{-i}	648	2	1	5	1	1	1	1	1	1	5	rechts	56	1	nein	-99	5	-99	70	85	15	14	8	3	2	3	0	3	1
508	11	weiblich	rechts	Orange	4	{TAB}	1	{TAB}	{TAB}	296	Block1	unter	1	{-i}	{-i}	790	2	1	5	1	2	1	2	1	1	5	rechts	56	1	nein	-99	5	-99	70	85	15	14	8	3	2	3	0	3	1
508	11	weiblich	rechts	Braun	4	{END}	1	{END}	{END}	242	Block1	unter	1	{-i}	{-i}	584	2	1	5	1	1	2	2	1	1	5	rechts	56	1	nein	-99	5	-99	70	85	15	14	8	3	2	3	0	3	1
508	11	weiblich	rechts	Braun	4	{END}	1	{END}	{END}	262	Block1	unter	1	{-i}	{-i}	1154	2	1	5	1	1	2	2	1	1	5	rechts	56	1	nein	-99	5	-99	70	85	15	14	8	3	2	3	0	3	1
508	11	weiblich	rechts	Lila	1	{TAB}	1	{TAB}	{TAB}	248	Block1	auf	1	{-i}	{-i}	762	2	1	5	1	1	1	1	1	1	5	rechts	56	1	nein	-99	5	-99	70	85	15	14	8	3	2	3	0	3	1
508	11	weiblich	rechts	Lila	4	{TAB}	1	{TAB}	{TAB}	266	Block1	unter	1	{-i}	{-i}	672	2	1	5	1	2	1	2	1	1	5	rechts	56	1	nein	-99	5	-99	70	85	15	14	8	3	2	3	0	3	1
508	11	weiblich	rechts	Lila	4	{TAB}	1	{TAB}	{TAB}	215	Block1	unter	1	{-i}	{-i}	430	2	1	5	1	2	1	2	1	1	5	rechts	56	1	nein	-99	5	-99	70	85	15	14	8	3	2	3	0	3	1
508	11	weiblich	rechts	Braun	1	{END}	1	{END}	{END}	301	Block1	auf	1	{-i}	{-i}	615	2	1	5	1	2	2	1	1	1	5	rechts	56	1	nein	-99	5	-99	70	85	15	14	8	3	2	3	0	3	1
508	11	weiblich	rechts	Blau	1	{END}	1	{END}	{END}	229	Block1	auf	1	{-i}	{-i}	1536	2	1	5	1	2	2	1	1	1	5	rechts	56	1	nein	-99	5	-99	70	85	15	14	8	3	2	3	0	3	1
508	11	weiblich	rechts	Blau	2	{END}	1	{END}	{END}	270	Block1	ab	1	{-i}	{-i}	657	2	1	5	1	1	2	2	1	1	5	rechts	56	1	nein	-99	5	-99	70	85	15	14	8	3	2	3	0	3	1
508	11	weiblich	rechts	Orange	3	{TAB}	1	{TAB}	{TAB}	281	Block1	über	1	{-i}	{-i}	922	2	1	5	1	1	1	1	1	1	5	rechts	56	1	nein	-99	5	-99	70	85	15	14	8	3	2	3	0	3	1
508	11	weiblich	rechts	Lila	3	{TAB}	1	{TAB}	{TAB}	262	Block1	über	1	{-i}	{-i}	417	2	1	5	1	1	1	1	1	1	5	rechts	56	1	nein	-99	5	-99	70	85	15	14	8	3	2	3	0	3	1
508	11	weiblich	rechts	Braun	2	{END}	1	{END}	{END}	317	Block1	ab	1	{-i}	{-i}	755	2	1	5	1	1	2	2	1	1	5	rechts	56	1	nein	-99	5	-99	70	85	15	14	8	3	2	3	0	3	1
508	11	weiblich	rechts	Orange	2	{TAB}	1	{TAB}	{TAB}	655	Block1	ab	1	{-i}	{-i}	729	2	1	5	1	2	1	2	1	1	5	rechts	56	1	nein	-99	5	-99	70	85	15	14	8	3	2	3	0	3	1
508	11	weiblich	rechts	Blau	4	{END}	1	{END}	{END}	318	Block1	unter	1	{-i}	{-i}	656	2	1	5	1	1	2	2	1	1	5	rechts	56	1	nein	-99	5	-99	70	85	15	14	8	3	2	3	0	3	1
508	11	weiblich	rechts	Braun	1	{END}	1	{END}	{END}	306	Block1	auf	1	{-i}	{-i}	1022	2	1	5	1	2	2	1	1	1	5	rechts	56	1	nein	-99	5	-99	70	85	15	14	8	3	2	3	0	3	1
508	11	weiblich	rechts	Orange	2	{TAB}	1	{TAB}	{TAB}	187	Block1	ab	1	{-i}	{-i}	2141	2	1	5	1	2	1	2	1	1	5	rechts	56	1	nein	-99	5	-99	70	85	15	14	8	3	2	3	0	3	1
508	11	weiblich	rechts	Braun	2	{END}	1	{END}	{END}	680	Block1	ab	1	{-i}	{-i}	351	2	1	5	1	1	2	2	1	1	5	rechts	56	1	nein	-99	5	-99	70	85	15	14	8	3	2	3	0	3	1
508	11	weiblich	rechts	Blau	3	{END}	1	{END}	{END}	236	Block1	über	1	{-i}	{-i}	857	2	1	5	1	2	2	1	1	1	5	rechts	56	1	nein	-99	5	-99	70	85	15	14	8	3	2	3	0	3	1
508	11	weiblich	rechts	Lila	3	{TAB}	1	{TAB}	{TAB}	890	Block1	über	1	{-i}	{-i}	712	2	1	5	1	1	1	1	1	1	5	rechts	56	1	nein	-99	5	-99	70	85	15	14	8	3	2	3	0	3	1
508	11	weiblich	rechts	Blau	4	{END}	1	{END}	{END}	638	Block1	unter	1	{-i}	{-i}	2372	2	1	5	1	1	2	2	1	1	5	rechts	56	1	nein	-99	5	-99	70	85	15	14	8	3	2	3	0	3	1
508	11	weiblich	rechts	Blau	2	{END}	1	{END}	{END}	274	Block1	ab	1	{-i}	{-i}	585	2	1	5	1	1	2	2	1	1	5	rechts	56	1	nein	-99	5	-99	70	85	15	14	8	3	2	3	0	3	1
508	11	weiblich	rechts	Braun	3	{END}	1	{END}	{END}	260	Block1	über	1	{-i}	{-i}	973	2	1	5	1	2	2	1	1	1	5	rechts	56	1	nein	-99	5	-99	70	85	15	14	8	3	2	3	0	3	1
508	11	weiblich	rechts	Orange	4	{TAB}	1	{TAB}	{TAB}	315	Block1	unter	1	{-i}	{-i}	752	2	1	5	1	2	1	2	1	1	5	rechts	56	1	nein	-99	5	-99	70	85	15	14	8	3	2	3	0	3	1
508	11	weiblich	rechts	Orange	1	{TAB}	1	{TAB}	{TAB}	271	Block1	auf	1	{-i}	{-i}	1247	2	1	5	1	1	1	1	1	1	5	rechts	56	1	nein	-99	5	-99	70	85	15	14	8	3	2	3	0	3	1
508	11	weiblich	rechts	Braun	4	{END}	1	{END}	{END}	309	Block1	unter	1	{-i}	{-i}	746	2	1	5	1	1	2	2	1	1	5	rechts	56	1	nein	-99	5	-99	70	85	15	14	8	3	2	3	0	3	1
508	11	weiblich	rechts	Blau	4	{END}	1	{END}	{END}	536	Block1	unter	1	{-i}	{-i}	1121	2	1	5	1	1	2	2	1	1	5	rechts	56	1	nein	-99	5	-99	70	85	15	14	8	3	2	3	0	3	1
508	11	weiblich	rechts	Orange	2	{TAB}	1	{TAB}	{TAB}	286	Block1	ab	1	{-i}	{-i}	737	2	1	5	1	2	1	2	1	1	5	rechts	56	1	nein	-99	5	-99	70	85	15	14	8	3	2	3	0	3	1
508	11	weiblich	rechts	Blau	1	{END}	1	{END}	{END}	274	Block1	auf	1	{-i}	{-i}	703	2	1	5	1	2	2	1	1	1	5	rechts	56	1	nein	-99	5	-99	70	85	15	14	8	3	2	3	0	3	1
508	11	weiblich	rechts	Lila	3	{TAB}	1	{TAB}	{TAB}	260	Block1	über	1	{-i}	{-i}	757	2	1	5	1	1	1	1	1	1	5	rechts	56	1	nein	-99	5	-99	70	85	15	14	8	3	2	3	0	3	1
508	11	weiblich	rechts	Braun	4	{END}	1	{END}	{END}	365	Block1	unter	1	{-i}	{-i}	767	2	1	5	1	1	2	2	1	1	5	rechts	56	1	nein	-99	5	-99	70	85	15	14	8	3	2	3	0	3	1
508	11	weiblich	rechts	Orange	2	{TAB}	1	{TAB}	{TAB}	188	Block1	ab	1	{-i}	{-i}	837	2	1	5	1	2	1	2	1	1	5	rechts	56	1	nein	-99	5	-99	70	85	15	14	8	3	2	3	0	3	1
508	11	weiblich	rechts	Lila	3	{TAB}	1	{TAB}	{TAB}	239	Block1	über	1	{-i}	{-i}	1048	2	1	5	1	1	1	1	1	1	5	rechts	56	1	nein	-99	5	-99	70	85	15	14	8	3	2	3	0	3	1
508	11	weiblich	rechts	Blau	1	{END}	1	{END}	{END}	302	Block1	auf	1	{-i}	{-i}	999	2	1	5	1	2	2	1	1	1	5	rechts	56	1	nein	-99	5	-99	70	85	15	14	8	3	2	3	0	3	1
508	11	weiblich	rechts	Orange	4	{TAB}	1	{TAB}	{TAB}	238	Block1	unter	1	{-i}	{-i}	1114	2	1	5	1	2	1	2	1	1	5	rechts	56	1	nein	-99	5	-99	70	85	15	14	8	3	2	3	0	3	1
508	11	weiblich	rechts	Lila	1	{TAB}	1	{TAB}	{TAB}	232	Block1	auf	1	{-i}	{-i}	741	2	1	5	1	1	1	1	1	1	5	rechts	56	1	nein	-99	5	-99	70	85	15	14	8	3	2	3	0	3	1
508	11	weiblich	rechts	Blau	1	{END}	1	{END}	{END}	264	Block1	auf	1	{-i}	{-i}	1300	2	1	5	1	2	2	1	1	1	5	rechts	56	1	nein	-99	5	-99	70	85	15	14	8	3	2	3	0	3	1
508	11	weiblich	rechts	Braun	1	{END}	1	{END}	{END}	214	Block1	auf	1	{-i}	{-i}	955	2	1	5	1	2	2	1	1	1	5	rechts	56	1	nein	-99	5	-99	70	85	15	14	8	3	2	3	0	3	1
508	11	weiblich	rechts	Lila	2	{TAB}	1	{TAB}	{TAB}	356	Block1	ab	1	{-i}	{-i}	894	2	1	5	1	2	1	2	1	1	5	rechts	56	1	nein	-99	5	-99	70	85	15	14	8	3	2	3	0	3	1
508	11	weiblich	rechts	Blau	3	{END}	1	{END}	{END}	290	Block1	über	1	{-i}	{-i}	545	2	1	5	1	2	2	1	1	1	5	rechts	56	1	nein	-99	5	-99	70	85	15	14	8	3	2	3	0	3	1
508	11	weiblich	rechts	Orange	3	{TAB}	1	{TAB}	{TAB}	269	Block1	über	1	{-i}	{-i}	794	2	1	5	1	1	1	1	1	1	5	rechts	56	1	nein	-99	5	-99	70	85	15	14	8	3	2	3	0	3	1
508	11	weiblich	rechts	Lila	1	{TAB}	1	{TAB}	{TAB}	227	Block1	auf	1	{-i}	{-i}	825	2	1	5	1	1	1	1	1	1	5	rechts	56	1	nein	-99	5	-99	70	85	15	14	8	3	2	3	0	3	1
508	11	weiblich	rechts	Blau	3	{END}	1	{END}	{END}	270	Block1	über	1	{-i}	{-i}	927	2	1	5	1	2	2	1	1	1	5	rechts	56	1	nein	-99	5	-99	70	85	15	14	8	3	2	3	0	3	1
508	11	weiblich	rechts	Braun	3	{END}	1	{END}	{END}	281	Block1	über	1	{-i}	{-i}	930	2	1	5	1	2	2	1	1	1	5	rechts	56	1	nein	-99	5	-99	70	85	15	14	8	3	2	3	0	3	1
508	11	weiblich	rechts	Orange	3	{TAB}	1	{TAB}	{TAB}	255	Block1	über	1	{-i}	{-i}	769	2	1	5	1	1	1	1	1	1	5	rechts	56	1	nein	-99	5	-99	70	85	15	14	8	3	2	3	0	3	1
508	11	weiblich	rechts	Blau	3	{END}	1	{END}	{END}	281	Block1	über	1	{-i}	{-i}	1070	2	1	5	1	2	2	1	1	1	5	rechts	56	1	nein	-99	5	-99	70	85	15	14	8	3	2	3	0	3	1
508	11	weiblich	rechts	Lila	4	{TAB}	1	{TAB}	{TAB}	265	Block1	unter	1	{-i}	{-i}	1161	2	1	5	1	2	1	2	1	1	5	rechts	56	1	nein	-99	5	-99	70	85	15	14	8	3	2	3	0	3	1
508	11	weiblich	rechts	Braun	1	{END}	1	{END}	{END}	220	Block1	auf	1	{-i}	{-i}	1045	2	1	5	1	2	2	1	1	1	5	rechts	56	1	nein	-99	5	-99	70	85	15	14	8	3	2	3	0	3	1
508	11	weiblich	rechts	Lila	2	{TAB}	1	{TAB}	{TAB}	276	Block1	ab	1	{-i}	{-i}	1144	2	1	5	1	2	1	2	1	1	5	rechts	56	1	nein	-99	5	-99	70	85	15	14	8	3	2	3	0	3	1
508	11	weiblich	rechts	Lila	1	{TAB}	1	{TAB}	{TAB}	298	Block1	auf	1	{-i}	{-i}	672	2	1	5	1	1	1	1	1	1	5	rechts	56	1	nein	-99	5	-99	70	85	15	14	8	3	2	3	0	3	1
508	11	weiblich	rechts	Orange	3	{TAB}	1	{TAB}	{TAB}	271	Block1	über	1	{-i}	{-i}	660	2	1	5	1	1	1	1	1	1	5	rechts	56	1	nein	-99	5	-99	70	85	15	14	8	3	2	3	0	3	1
508	11	weiblich	rechts	Blau	2	{END}	1	{END}	{END}	361	Block1	ab	1	{-i}	{-i}	770	2	1	5	1	1	2	2	1	1	5	rechts	56	1	nein	-99	5	-99	70	85	15	14	8	3	2	3	0	3	1
508	11	weiblich	rechts	Orange	1	{TAB}	1	{TAB}	{TAB}	292	Block1	auf	1	{-i}	{-i}	1336	2	1	5	1	1	1	1	1	1	5	rechts	56	1	nein	-99	5	-99	70	85	15	14	8	3	2	3	0	3	1
508	11	weiblich	rechts	Braun	4	{END}	1	{END}	{END}	304	Block1	unter	1	{-i}	{-i}	1100	2	1	5	1	1	2	2	1	1	5	rechts	56	1	nein	-99	5	-99	70	85	15	14	8	3	2	3	0	3	1
508	11	weiblich	rechts	Blau	3	{END}	1	{END}	{END}	288	Block1	über	1	{-i}	{-i}	1308	2	1	5	1	2	2	1	1	1	5	rechts	56	1	nein	-99	5	-99	70	85	15	14	8	3	2	3	0	3	1
508	11	weiblich	rechts	Lila	2	{TAB}	1	{TAB}	{TAB}	273	Block1	ab	1	{-i}	{-i}	990	2	1	5	1	2	1	2	1	1	5	rechts	56	1	nein	-99	5	-99	70	85	15	14	8	3	2	3	0	3	1
508	11	weiblich	rechts	Lila	1	{TAB}	1	{TAB}	{TAB}	300	Block1	auf	1	{-i}	{-i}	877	2	1	5	1	1	1	1	1	1	5	rechts	56	1	nein	-99	5	-99	70	85	15	14	8	3	2	3	0	3	1
508	11	weiblich	rechts	Orange	3	{TAB}	1	{TAB}	{TAB}	262	Block1	über	1	{-i}	{-i}	656	2	1	5	1	1	1	1	1	1	5	rechts	56	1	nein	-99	5	-99	70	85	15	14	8	3	2	3	0	3	1
508	11	weiblich	rechts	Blau	1	{END}	1	{END}	{END}	311	Block1	auf	1	{-i}	{-i}	761	2	1	5	1	2	2	1	1	1	5	rechts	56	1	nein	-99	5	-99	70	85	15	14	8	3	2	3	0	3	1
508	11	weiblich	rechts	Lila	4	{TAB}	1	{TAB}	{TAB}	254	Block1	unter	1	{-i}	{-i}	819	2	1	5	1	2	1	2	1	1	5	rechts	56	1	nein	-99	5	-99	70	85	15	14	8	3	2	3	0	3	1
508	11	weiblich	rechts	Lila	4	{TAB}	1	{TAB}	{TAB}	264	Block1	unter	1	{-i}	{-i}	830	2	1	5	1	2	1	2	1	1	5	rechts	56	1	nein	-99	5	-99	70	85	15	14	8	3	2	3	0	3	1
508	11	weiblich	rechts	Orange	4	{TAB}	1	{TAB}	{TAB}	280	Block1	unter	1	{-i}	{-i}	1300	2	1	5	1	2	1	2	1	1	5	rechts	56	1	nein	-99	5	-99	70	85	15	14	8	3	2	3	0	3	1
508	11	weiblich	rechts	Braun	2	{END}	1	{END}	{END}	279	Block1	ab	1	{-i}	{-i}	1000	2	1	5	1	1	2	2	1	1	5	rechts	56	1	nein	-99	5	-99	70	85	15	14	8	3	2	3	0	3	1
508	11	weiblich	rechts	Lila	2	{TAB}	1	{TAB}	{TAB}	330	Block1	ab	1	{-i}	{-i}	783	2	1	5	1	2	1	2	1	1	5	rechts	56	1	nein	-99	5	-99	70	85	15	14	8	3	2	3	0	3	1
508	11	weiblich	rechts	Braun	3	{END}	1	{END}	{END}	309	Block1	über	1	{-i}	{-i}	946	2	1	5	1	2	2	1	1	1	5	rechts	56	1	nein	-99	5	-99	70	85	15	14	8	3	2	3	0	3	1
508	11	weiblich	rechts	Blau	4	{END}	1	{END}	{END}	730	Block1	unter	1	{-i}	{-i}	672	2	1	5	1	1	2	2	1	1	5	rechts	56	1	nein	-99	5	-99	70	85	15	14	8	3	2	3	0	3	1
508	11	weiblich	rechts	Orange	1	{TAB}	1	{TAB}	{TAB}	427	Block1	auf	1	{-i}	{-i}	1155	2	1	5	1	1	1	1	1	1	5	rechts	56	1	nein	-99	5	-99	70	85	15	14	8	3	2	3	0	3	1
508	11	weiblich	rechts	Orange	3	{TAB}	1	{TAB}	{TAB}	261	Block2	über	1	{-i}	{-i}	627	2	1	5	1	1	1	1	1	1	5	rechts	56	1	nein	-99	5	-99	70	85	15	14	8	3	2	3	0	3	1
508	11	weiblich	rechts	Braun	4	{END}	1	{END}	{END}	293	Block2	unter	1	{-i}	{-i}	576	2	1	5	1	1	2	2	1	1	5	rechts	56	1	nein	-99	5	-99	70	85	15	14	8	3	2	3	0	3	1
508	11	weiblich	rechts	Orange	2	{TAB}	1	{TAB}	{TAB}	383	Block2	ab	1	{-i}	{-i}	501	2	1	5	1	2	1	2	1	1	5	rechts	56	1	nein	-99	5	-99	70	85	15	14	8	3	2	3	0	3	1
508	11	weiblich	rechts	Blau	4	{END}	1	{END}	{END}	534	Block2	unter	1	{-i}	{-i}	1115	2	1	5	1	1	2	2	1	1	5	rechts	56	1	nein	-99	5	-99	70	85	15	14	8	3	2	3	0	3	1
508	11	weiblich	rechts	Lila	2	{TAB}	1	{TAB}	{TAB}	374	Block2	ab	1	{-i}	{-i}	775	2	1	5	1	2	1	2	1	1	5	rechts	56	1	nein	-99	5	-99	70	85	15	14	8	3	2	3	0	3	1
508	11	weiblich	rechts	Blau	4	{END}	1	{END}	{END}	344	Block2	unter	1	{-i}	{-i}	662	2	1	5	1	1	2	2	1	1	5	rechts	56	1	nein	-99	5	-99	70	85	15	14	8	3	2	3	0	3	1
508	11	weiblich	rechts	Blau	4	{END}	1	{END}	{END}	358	Block2	unter	1	{-i}	{-i}	580	2	1	5	1	1	2	2	1	1	5	rechts	56	1	nein	-99	5	-99	70	85	15	14	8	3	2	3	0	3	1
508	11	weiblich	rechts	Lila	3	{TAB}	1	{TAB}	{TAB}	270	Block2	über	1	{-i}	{-i}	1006	2	1	5	1	1	1	1	1	1	5	rechts	56	1	nein	-99	5	-99	70	85	15	14	8	3	2	3	0	3	1
508	11	weiblich	rechts	Braun	3	{END}	1	{END}	{END}	324	Block2	über	1	{-i}	{-i}	793	2	1	5	1	2	2	1	1	1	5	rechts	56	1	nein	-99	5	-99	70	85	15	14	8	3	2	3	0	3	1
508	11	weiblich	rechts	Orange	3	{TAB}	1	{TAB}	{TAB}	351	Block2	über	1	{-i}	{-i}	1267	2	1	5	1	1	1	1	1	1	5	rechts	56	1	nein	-99	5	-99	70	85	15	14	8	3	2	3	0	3	1
508	11	weiblich	rechts	Lila	1	{TAB}	1	{TAB}	{TAB}	266	Block2	auf	1	{-i}	{-i}	851	2	1	5	1	1	1	1	1	1	5	rechts	56	1	nein	-99	5	-99	70	85	15	14	8	3	2	3	0	3	1
508	11	weiblich	rechts	Braun	2	{END}	1	{END}	{END}	316	Block2	ab	1	{-i}	{-i}	854	2	1	5	1	1	2	2	1	1	5	rechts	56	1	nein	-99	5	-99	70	85	15	14	8	3	2	3	0	3	1
508	11	weiblich	rechts	Lila	4	{TAB}	1	{TAB}	{TAB}	268	Block2	unter	1	{-i}	{-i}	1256	2	1	5	1	2	1	2	1	1	5	rechts	56	1	nein	-99	5	-99	70	85	15	14	8	3	2	3	0	3	1
508	11	weiblich	rechts	Blau	3	{END}	1	{END}	{END}	295	Block2	über	1	{-i}	{-i}	840	2	1	5	1	2	2	1	1	1	5	rechts	56	1	nein	-99	5	-99	70	85	15	14	8	3	2	3	0	3	1
508	11	weiblich	rechts	Braun	2	{END}	1	{END}	{END}	1013	Block2	ab	1	{-i}	{-i}	487	2	1	5	1	1	2	2	1	1	5	rechts	56	1	nein	-99	5	-99	70	85	15	14	8	3	2	3	0	3	1
508	11	weiblich	rechts	Braun	4	{END}	1	{END}	{END}	516	Block2	unter	1	{-i}	{-i}	1783	2	1	5	1	1	2	2	1	1	5	rechts	56	1	nein	-99	5	-99	70	85	15	14	8	3	2	3	0	3	1
508	11	weiblich	rechts	Lila	4	{TAB}	1	{TAB}	{TAB}	270	Block2	unter	1	{-i}	{-i}	648	2	1	5	1	2	1	2	1	1	5	rechts	56	1	nein	-99	5	-99	70	85	15	14	8	3	2	3	0	3	1
508	11	weiblich	rechts	Orange	1	{TAB}	1	{TAB}	{TAB}	276	Block2	auf	1	{-i}	{-i}	674	2	1	5	1	1	1	1	1	1	5	rechts	56	1	nein	-99	5	-99	70	85	15	14	8	3	2	3	0	3	1
508	11	weiblich	rechts	Blau	1	{END}	1	{END}	{END}	295	Block2	auf	1	{-i}	{-i}	880	2	1	5	1	2	2	1	1	1	5	rechts	56	1	nein	-99	5	-99	70	85	15	14	8	3	2	3	0	3	1
508	11	weiblich	rechts	Braun	1	{END}	1	{END}	{END}	425	Block2	auf	1	{-i}	{-i}	703	2	1	5	1	2	2	1	1	1	5	rechts	56	1	nein	-99	5	-99	70	85	15	14	8	3	2	3	0	3	1
508	11	weiblich	rechts	Blau	1	{END}	1	{END}	{END}	376	Block2	auf	1	{-i}	{-i}	789	2	1	5	1	2	2	1	1	1	5	rechts	56	1	nein	-99	5	-99	70	85	15	14	8	3	2	3	0	3	1
508	11	weiblich	rechts	Braun	1	{END}	1	{END}	{END}	383	Block2	auf	1	{-i}	{-i}	848	2	1	5	1	2	2	1	1	1	5	rechts	56	1	nein	-99	5	-99	70	85	15	14	8	3	2	3	0	3	1
508	11	weiblich	rechts	Lila	3	{TAB}	1	{TAB}	{TAB}	309	Block2	über	1	{-i}	{-i}	699	2	1	5	1	1	1	1	1	1	5	rechts	56	1	nein	-99	5	-99	70	85	15	14	8	3	2	3	0	3	1
508	11	weiblich	rechts	Blau	1	{END}	1	{END}	{END}	277	Block2	auf	1	{-i}	{-i}	1105	2	1	5	1	2	2	1	1	1	5	rechts	56	1	nein	-99	5	-99	70	85	15	14	8	3	2	3	0	3	1
508	11	weiblich	rechts	Blau	2	{END}	1	{END}	{END}	273	Block2	ab	1	{-i}	{-i}	1728	2	1	5	1	1	2	2	1	1	5	rechts	56	1	nein	-99	5	-99	70	85	15	14	8	3	2	3	0	3	1
508	11	weiblich	rechts	Braun	1	{END}	1	{END}	{END}	847	Block2	auf	1	{-i}	{-i}	749	2	1	5	1	2	2	1	1	1	5	rechts	56	1	nein	-99	5	-99	70	85	15	14	8	3	2	3	0	3	1
508	11	weiblich	rechts	Orange	3	{TAB}	1	{TAB}	{TAB}	288	Block2	über	1	{-i}	{-i}	1081	2	1	5	1	1	1	1	1	1	5	rechts	56	1	nein	-99	5	-99	70	85	15	14	8	3	2	3	0	3	1
508	11	weiblich	rechts	Braun	2	{END}	1	{END}	{END}	303	Block2	ab	1	{-i}	{-i}	760	2	1	5	1	1	2	2	1	1	5	rechts	56	1	nein	-99	5	-99	70	85	15	14	8	3	2	3	0	3	1
508	11	weiblich	rechts	Lila	2	{TAB}	1	{TAB}	{TAB}	269	Block2	ab	1	{-i}	{-i}	2011	2	1	5	1	2	1	2	1	1	5	rechts	56	1	nein	-99	5	-99	70	85	15	14	8	3	2	3	0	3	1
508	11	weiblich	rechts	Lila	1	{TAB}	1	{TAB}	{TAB}	237	Block2	auf	1	{-i}	{-i}	1185	2	1	5	1	1	1	1	1	1	5	rechts	56	1	nein	-99	5	-99	70	85	15	14	8	3	2	3	0	3	1
508	11	weiblich	rechts	Braun	4	{END}	1	{END}	{END}	238	Block2	unter	1	{-i}	{-i}	760	2	1	5	1	1	2	2	1	1	5	rechts	56	1	nein	-99	5	-99	70	85	15	14	8	3	2	3	0	3	1
508	11	weiblich	rechts	Orange	1	{TAB}	1	{TAB}	{TAB}	229	Block2	auf	1	{-i}	{-i}	1126	2	1	5	1	1	1	1	1	1	5	rechts	56	1	nein	-99	5	-99	70	85	15	14	8	3	2	3	0	3	1
508	11	weiblich	rechts	Blau	2	{END}	1	{END}	{END}	371	Block2	ab	1	{-i}	{-i}	697	2	1	5	1	1	2	2	1	1	5	rechts	56	1	nein	-99	5	-99	70	85	15	14	8	3	2	3	0	3	1
508	11	weiblich	rechts	Blau	2	{END}	1	{END}	{END}	751	Block2	ab	1	{-i}	{-i}	1028	2	1	5	1	1	2	2	1	1	5	rechts	56	1	nein	-99	5	-99	70	85	15	14	8	3	2	3	0	3	1
508	11	weiblich	rechts	Blau	1	{END}	1	{END}	{END}	556	Block2	auf	1	{-i}	{-i}	439	2	1	5	1	2	2	1	1	1	5	rechts	56	1	nein	-99	5	-99	70	85	15	14	8	3	2	3	0	3	1
508	11	weiblich	rechts	Braun	3	{END}	1	{END}	{END}	347	Block2	über	1	{-i}	{-i}	665	2	1	5	1	2	2	1	1	1	5	rechts	56	1	nein	-99	5	-99	70	85	15	14	8	3	2	3	0	3	1
508	11	weiblich	rechts	Orange	1	{TAB}	1	{TAB}	{TAB}	356	Block2	auf	1	{-i}	{-i}	686	2	1	5	1	1	1	1	1	1	5	rechts	56	1	nein	-99	5	-99	70	85	15	14	8	3	2	3	0	3	1
508	11	weiblich	rechts	Orange	4	{TAB}	1	{TAB}	{TAB}	294	Block2	unter	1	{-i}	{-i}	496	2	1	5	1	2	1	2	1	1	5	rechts	56	1	nein	-99	5	-99	70	85	15	14	8	3	2	3	0	3	1
508	11	weiblich	rechts	Lila	3	{TAB}	1	{TAB}	{TAB}	704	Block2	über	1	{-i}	{-i}	582	2	1	5	1	1	1	1	1	1	5	rechts	56	1	nein	-99	5	-99	70	85	15	14	8	3	2	3	0	3	1
508	11	weiblich	rechts	Braun	3	{END}	1	{END}	{END}	435	Block2	über	1	{-i}	{-i}	725	2	1	5	1	2	2	1	1	1	5	rechts	56	1	nein	-99	5	-99	70	85	15	14	8	3	2	3	0	3	1
508	11	weiblich	rechts	Orange	2	{TAB}	1	{TAB}	{TAB}	314	Block2	ab	1	{-i}	{-i}	1382	2	1	5	1	2	1	2	1	1	5	rechts	56	1	nein	-99	5	-99	70	85	15	14	8	3	2	3	0	3	1
508	11	weiblich	rechts	Blau	2	{END}	1	{END}	{END}	301	Block2	ab	1	{-i}	{-i}	878	2	1	5	1	1	2	2	1	1	5	rechts	56	1	nein	-99	5	-99	70	85	15	14	8	3	2	3	0	3	1
508	11	weiblich	rechts	Orange	3	{TAB}	1	{TAB}	{TAB}	330	Block2	über	1	{-i}	{-i}	713	2	1	5	1	1	1	1	1	1	5	rechts	56	1	nein	-99	5	-99	70	85	15	14	8	3	2	3	0	3	1
508	11	weiblich	rechts	Orange	1	{TAB}	1	{TAB}	{TAB}	772	Block2	auf	1	{-i}	{-i}	498	2	1	5	1	1	1	1	1	1	5	rechts	56	1	nein	-99	5	-99	70	85	15	14	8	3	2	3	0	3	1
508	11	weiblich	rechts	Braun	4	{END}	1	{END}	{END}	300	Block2	unter	1	{-i}	{-i}	917	2	1	5	1	1	2	2	1	1	5	rechts	56	1	nein	-99	5	-99	70	85	15	14	8	3	2	3	0	3	1
508	11	weiblich	rechts	Lila	2	{TAB}	1	{TAB}	{TAB}	280	Block2	ab	1	{-i}	{-i}	1048	2	1	5	1	2	1	2	1	1	5	rechts	56	1	nein	-99	5	-99	70	85	15	14	8	3	2	3	0	3	1
508	11	weiblich	rechts	Blau	3	{END}	1	{END}	{END}	376	Block2	über	1	{-i}	{-i}	1288	2	1	5	1	2	2	1	1	1	5	rechts	56	1	nein	-99	5	-99	70	85	15	14	8	3	2	3	0	3	1
508	11	weiblich	rechts	Lila	1	{TAB}	1	{TAB}	{TAB}	371	Block2	auf	1	{-i}	{-i}	1112	2	1	5	1	1	1	1	1	1	5	rechts	56	1	nein	-99	5	-99	70	85	15	14	8	3	2	3	0	3	1
508	11	weiblich	rechts	Orange	3	{TAB}	1	{TAB}	{TAB}	272	Block2	über	1	{-i}	{-i}	1388	2	1	5	1	1	1	1	1	1	5	rechts	56	1	nein	-99	5	-99	70	85	15	14	8	3	2	3	0	3	1
508	11	weiblich	rechts	Lila	2	{TAB}	1	{TAB}	{TAB}	353	Block2	ab	1	{-i}	{-i}	771	2	1	5	1	2	1	2	1	1	5	rechts	56	1	nein	-99	5	-99	70	85	15	14	8	3	2	3	0	3	1
508	11	weiblich	rechts	Blau	2	{END}	1	{END}	{END}	379	Block2	ab	1	{-i}	{-i}	637	2	1	5	1	1	2	2	1	1	5	rechts	56	1	nein	-99	5	-99	70	85	15	14	8	3	2	3	0	3	1
508	11	weiblich	rechts	Orange	2	{TAB}	1	{TAB}	{TAB}	427	Block2	ab	1	{-i}	{-i}	992	2	1	5	1	2	1	2	1	1	5	rechts	56	1	nein	-99	5	-99	70	85	15	14	8	3	2	3	0	3	1
508	11	weiblich	rechts	Lila	1	{TAB}	1	{TAB}	{TAB}	290	Block2	auf	1	{-i}	{-i}	743	2	1	5	1	1	1	1	1	1	5	rechts	56	1	nein	-99	5	-99	70	85	15	14	8	3	2	3	0	3	1
508	11	weiblich	rechts	Blau	1	{END}	1	{END}	{END}	252	Block2	auf	1	{-i}	{-i}	826	2	1	5	1	2	2	1	1	1	5	rechts	56	1	nein	-99	5	-99	70	85	15	14	8	3	2	3	0	3	1
508	11	weiblich	rechts	Orange	4	{TAB}	1	{TAB}	{TAB}	276	Block2	unter	1	{-i}	{-i}	1172	2	1	5	1	2	1	2	1	1	5	rechts	56	1	nein	-99	5	-99	70	85	15	14	8	3	2	3	0	3	1
508	11	weiblich	rechts	Orange	2	{TAB}	1	{TAB}	{TAB}	333	Block2	ab	1	{-i}	{-i}	560	2	1	5	1	2	1	2	1	1	5	rechts	56	1	nein	-99	5	-99	70	85	15	14	8	3	2	3	0	3	1
508	11	weiblich	rechts	Orange	1	{TAB}	1	{TAB}	{TAB}	355	Block2	auf	1	{-i}	{-i}	644	2	1	5	1	1	1	1	1	1	5	rechts	56	1	nein	-99	5	-99	70	85	15	14	8	3	2	3	0	3	1
508	11	weiblich	rechts	Blau	3	{END}	1	{END}	{END}	442	Block2	über	1	{-i}	{-i}	911	2	1	5	1	2	2	1	1	1	5	rechts	56	1	nein	-99	5	-99	70	85	15	14	8	3	2	3	0	3	1
508	11	weiblich	rechts	Lila	4	{TAB}	1	{TAB}	{TAB}	308	Block2	unter	1	{-i}	{-i}	746	2	1	5	1	2	1	2	1	1	5	rechts	56	1	nein	-99	5	-99	70	85	15	14	8	3	2	3	0	3	1
508	11	weiblich	rechts	Lila	3	{TAB}	1	{TAB}	{TAB}	294	Block2	über	1	{-i}	{-i}	856	2	1	5	1	1	1	1	1	1	5	rechts	56	1	nein	-99	5	-99	70	85	15	14	8	3	2	3	0	3	1
508	11	weiblich	rechts	Lila	4	{TAB}	1	{TAB}	{TAB}	373	Block2	unter	1	{-i}	{-i}	775	2	1	5	1	2	1	2	1	1	5	rechts	56	1	nein	-99	5	-99	70	85	15	14	8	3	2	3	0	3	1
508	11	weiblich	rechts	Braun	2	{END}	1	{END}	{END}	521	Block2	ab	1	{-i}	{-i}	910	2	1	5	1	1	2	2	1	1	5	rechts	56	1	nein	-99	5	-99	70	85	15	14	8	3	2	3	0	3	1
508	11	weiblich	rechts	Blau	4	{END}	1	{END}	{END}	597	Block2	unter	1	{-i}	{-i}	1233	2	1	5	1	1	2	2	1	1	5	rechts	56	1	nein	-99	5	-99	70	85	15	14	8	3	2	3	0	3	1
508	11	weiblich	rechts	Blau	3	{END}	1	{END}	{END}	432	Block2	über	1	{-i}	{-i}	590	2	1	5	1	2	2	1	1	1	5	rechts	56	1	nein	-99	5	-99	70	85	15	14	8	3	2	3	0	3	1
508	11	weiblich	rechts	Orange	2	{TAB}	1	{TAB}	{TAB}	334	Block2	ab	1	{-i}	{-i}	915	2	1	5	1	2	1	2	1	1	5	rechts	56	1	nein	-99	5	-99	70	85	15	14	8	3	2	3	0	3	1
508	11	weiblich	rechts	Blau	3	{END}	1	{END}	{END}	376	Block2	über	1	{-i}	{-i}	582	2	1	5	1	2	2	1	1	1	5	rechts	56	1	nein	-99	5	-99	70	85	15	14	8	3	2	3	0	3	1
508	11	weiblich	rechts	Braun	2	{END}	1	{END}	{END}	373	Block2	ab	1	{-i}	{-i}	1376	2	1	5	1	1	2	2	1	1	5	rechts	56	1	nein	-99	5	-99	70	85	15	14	8	3	2	3	0	3	1
508	11	weiblich	rechts	Orange	4	{TAB}	1	{TAB}	{TAB}	501	Block2	unter	1	{-i}	{-i}	1373	2	1	5	1	2	1	2	1	1	5	rechts	56	1	nein	-99	5	-99	70	85	15	14	8	3	2	3	0	3	1
508	11	weiblich	rechts	Braun	1	{END}	1	{END}	{END}	364	Block2	auf	1	{-i}	{-i}	794	2	1	5	1	2	2	1	1	1	5	rechts	56	1	nein	-99	5	-99	70	85	15	14	8	3	2	3	0	3	1
508	11	weiblich	rechts	Braun	3	{END}	1	{END}	{END}	304	Block2	über	1	{-i}	{-i}	989	2	1	5	1	2	2	1	1	1	5	rechts	56	1	nein	-99	5	-99	70	85	15	14	8	3	2	3	0	3	1
508	11	weiblich	rechts	Orange	4	{TAB}	1	{TAB}	{TAB}	342	Block2	unter	1	{-i}	{-i}	596	2	1	5	1	2	1	2	1	1	5	rechts	56	1	nein	-99	5	-99	70	85	15	14	8	3	2	3	0	3	1
508	11	weiblich	rechts	Lila	3	{TAB}	1	{TAB}	{TAB}	303	Block2	über	1	{-i}	{-i}	881	2	1	5	1	1	1	1	1	1	5	rechts	56	1	nein	-99	5	-99	70	85	15	14	8	3	2	3	0	3	1
508	11	weiblich	rechts	Lila	2	{TAB}	1	{TAB}	{TAB}	306	Block2	ab	1	{-i}	{-i}	772	2	1	5	1	2	1	2	1	1	5	rechts	56	1	nein	-99	5	-99	70	85	15	14	8	3	2	3	0	3	1
508	11	weiblich	rechts	Lila	1	{TAB}	1	{TAB}	{TAB}	332	Block2	auf	1	{-i}	{-i}	686	2	1	5	1	1	1	1	1	1	5	rechts	56	1	nein	-99	5	-99	70	85	15	14	8	3	2	3	0	3	1
508	11	weiblich	rechts	Braun	1	{END}	1	{END}	{END}	456	Block2	auf	1	{-i}	{-i}	1220	2	1	5	1	2	2	1	1	1	5	rechts	56	1	nein	-99	5	-99	70	85	15	14	8	3	2	3	0	3	1
508	11	weiblich	rechts	Orange	4	{TAB}	1	{TAB}	{TAB}	341	Block2	unter	1	{-i}	{-i}	1513	2	1	5	1	2	1	2	1	1	5	rechts	56	1	nein	-99	5	-99	70	85	15	14	8	3	2	3	0	3	1
508	11	weiblich	rechts	Braun	3	{END}	1	{END}	{END}	503	Block2	über	1	{-i}	{-i}	617	2	1	5	1	2	2	1	1	1	5	rechts	56	1	nein	-99	5	-99	70	85	15	14	8	3	2	3	0	3	1
508	11	weiblich	rechts	Braun	4	{END}	1	{END}	{END}	479	Block2	unter	1	{-i}	{-i}	940	2	1	5	1	1	2	2	1	1	5	rechts	56	1	nein	-99	5	-99	70	85	15	14	8	3	2	3	0	3	1
508	11	weiblich	rechts	Orange	1	{TAB}	0	{TAB}	{END}	20357	Block1	auf	1	{-i}	{-i}	70	2	-88	5	1	1	1	1	1	1	5	rechts	56	1	nein	-99	5	-99	70	85	15	14	8	3	2	3	0	3	1
508	11	weiblich	rechts	Braun	2	{END}	1	{END}	{END}	414	Block1	ab	1	{-i}	{-i}	3128	2	-88	5	1	1	2	2	1	1	5	rechts	56	1	nein	-99	5	-99	70	85	15	14	8	3	2	3	0	3	1
508	11	weiblich	rechts	Blau	4	{END}	1	{END}	{END}	538	Block2	unter	1	{-i}	{-i}	3076	2	-88	5	1	1	2	2	1	1	5	rechts	56	1	nein	-99	5	-99	70	85	15	14	8	3	2	3	0	3	1
508	11	weiblich	rechts	Lila	4	{TAB}	0	{TAB}	{END}	533	Block2	unter	1	{-i}	{-i}	448	2	0	5	1	2	1	2	1	1	5	rechts	56	1	nein	-99	5	-99	70	85	15	14	8	3	2	3	0	3	1
509	11	männlich	rechts	Orange	2	{TAB}	1	{TAB}	{TAB}	168	Block1	ab	1	{-i}	{-i}	1340	3	1	5	1	2	1	2	1	5	5a	rechts	45.76	1	nein	-99	5	-99	68.75	88.75	20	15	9	3	3	3	1	2	13
509	11	männlich	rechts	Blau	2	{END}	1	{END}	{END}	638	Block1	ab	1	{-i}	{-i}	780	3	1	5	1	1	2	2	1	5	5a	rechts	45.76	1	nein	-99	5	-99	68.75	88.75	20	15	9	3	3	3	1	2	13
509	11	männlich	rechts	Braun	2	{TAB}	1	{TAB}	{TAB}	183	Block1	ab	1	{-i}	{-i}	988	3	1	5	1	2	1	2	1	5	5a	rechts	45.76	1	nein	-99	5	-99	68.75	88.75	20	15	9	3	3	3	1	2	13
509	11	männlich	rechts	Orange	2	{TAB}	1	{TAB}	{TAB}	628	Block1	ab	1	{-i}	{-i}	805	3	1	5	1	2	1	2	1	5	5a	rechts	45.76	1	nein	-99	5	-99	68.75	88.75	20	15	9	3	3	3	1	2	13
509	11	männlich	rechts	Braun	1	{TAB}	1	{TAB}	{TAB}	150	Block1	auf	1	{-i}	{-i}	1797	3	1	5	1	1	1	1	1	5	5a	rechts	45.76	1	nein	-99	5	-99	68.75	88.75	20	15	9	3	3	3	1	2	13
509	11	männlich	rechts	Lila	1	{END}	1	{END}	{END}	188	Block1	auf	1	{-i}	{-i}	678	3	1	5	1	2	2	1	1	5	5a	rechts	45.76	1	nein	-99	5	-99	68.75	88.75	20	15	9	3	3	3	1	2	13
509	11	männlich	rechts	Orange	3	{TAB}	1	{TAB}	{TAB}	206	Block1	über	1	{-i}	{-i}	907	3	1	5	1	1	1	1	1	5	5a	rechts	45.76	1	nein	-99	5	-99	68.75	88.75	20	15	9	3	3	3	1	2	13
509	11	männlich	rechts	Orange	4	{TAB}	1	{TAB}	{TAB}	193	Block1	unter	1	{-i}	{-i}	651	3	1	5	1	2	1	2	1	5	5a	rechts	45.76	1	nein	-99	5	-99	68.75	88.75	20	15	9	3	3	3	1	2	13
509	11	männlich	rechts	Orange	3	{TAB}	1	{TAB}	{TAB}	646	Block1	über	1	{-i}	{-i}	736	3	1	5	1	1	1	1	1	5	5a	rechts	45.76	1	nein	-99	5	-99	68.75	88.75	20	15	9	3	3	3	1	2	13
509	11	männlich	rechts	Lila	3	{END}	1	{END}	{END}	189	Block1	über	1	{-i}	{-i}	387	3	1	5	1	2	2	1	1	5	5a	rechts	45.76	1	nein	-99	5	-99	68.75	88.75	20	15	9	3	3	3	1	2	13
509	11	männlich	rechts	Braun	4	{TAB}	1	{TAB}	{TAB}	585	Block1	unter	1	{-i}	{-i}	452	3	1	5	1	2	1	2	1	5	5a	rechts	45.76	1	nein	-99	5	-99	68.75	88.75	20	15	9	3	3	3	1	2	13
509	11	männlich	rechts	Blau	3	{END}	1	{END}	{END}	184	Block1	über	1	{-i}	{-i}	730	3	1	5	1	2	2	1	1	5	5a	rechts	45.76	1	nein	-99	5	-99	68.75	88.75	20	15	9	3	3	3	1	2	13
509	11	männlich	rechts	Blau	4	{END}	1	{END}	{END}	631	Block1	unter	1	{-i}	{-i}	1120	3	1	5	1	1	2	2	1	5	5a	rechts	45.76	1	nein	-99	5	-99	68.75	88.75	20	15	9	3	3	3	1	2	13
509	11	männlich	rechts	Braun	3	{TAB}	1	{TAB}	{TAB}	149	Block1	über	1	{-i}	{-i}	893	3	1	5	1	1	1	1	1	5	5a	rechts	45.76	1	nein	-99	5	-99	68.75	88.75	20	15	9	3	3	3	1	2	13
509	11	männlich	rechts	Lila	3	{END}	1	{END}	{END}	529	Block1	über	1	{-i}	{-i}	723	3	1	5	1	2	2	1	1	5	5a	rechts	45.76	1	nein	-99	5	-99	68.75	88.75	20	15	9	3	3	3	1	2	13
509	11	männlich	rechts	Blau	4	{END}	1	{END}	{END}	453	Block1	unter	1	{-i}	{-i}	1206	3	1	5	1	1	2	2	1	5	5a	rechts	45.76	1	nein	-99	5	-99	68.75	88.75	20	15	9	3	3	3	1	2	13
509	11	männlich	rechts	Orange	1	{TAB}	1	{TAB}	{TAB}	497	Block1	auf	1	{-i}	{-i}	770	3	1	5	1	1	1	1	1	5	5a	rechts	45.76	1	nein	-99	5	-99	68.75	88.75	20	15	9	3	3	3	1	2	13
509	11	männlich	rechts	Lila	4	{END}	1	{END}	{END}	171	Block1	unter	1	{-i}	{-i}	753	3	1	5	1	1	2	2	1	5	5a	rechts	45.76	1	nein	-99	5	-99	68.75	88.75	20	15	9	3	3	3	1	2	13
509	11	männlich	rechts	Braun	1	{TAB}	1	{TAB}	{TAB}	166	Block1	auf	1	{-i}	{-i}	1095	3	1	5	1	1	1	1	1	5	5a	rechts	45.76	1	nein	-99	5	-99	68.75	88.75	20	15	9	3	3	3	1	2	13
509	11	männlich	rechts	Blau	2	{END}	1	{END}	{END}	204	Block1	ab	1	{-i}	{-i}	705	3	1	5	1	1	2	2	1	5	5a	rechts	45.76	1	nein	-99	5	-99	68.75	88.75	20	15	9	3	3	3	1	2	13
509	11	männlich	rechts	Lila	2	{END}	1	{END}	{END}	687	Block1	ab	1	{-i}	{-i}	383	3	1	5	1	1	2	2	1	5	5a	rechts	45.76	1	nein	-99	5	-99	68.75	88.75	20	15	9	3	3	3	1	2	13
509	11	männlich	rechts	Braun	4	{TAB}	1	{TAB}	{TAB}	201	Block1	unter	1	{-i}	{-i}	970	3	1	5	1	2	1	2	1	5	5a	rechts	45.76	1	nein	-99	5	-99	68.75	88.75	20	15	9	3	3	3	1	2	13
509	11	männlich	rechts	Braun	3	{TAB}	1	{TAB}	{TAB}	224	Block1	über	1	{-i}	{-i}	562	3	1	5	1	1	1	1	1	5	5a	rechts	45.76	1	nein	-99	5	-99	68.75	88.75	20	15	9	3	3	3	1	2	13
509	11	männlich	rechts	Orange	3	{TAB}	1	{TAB}	{TAB}	645	Block1	über	1	{-i}	{-i}	1704	3	1	5	1	1	1	1	1	5	5a	rechts	45.76	1	nein	-99	5	-99	68.75	88.75	20	15	9	3	3	3	1	2	13
509	11	männlich	rechts	Lila	4	{END}	1	{END}	{END}	520	Block1	unter	1	{-i}	{-i}	682	3	1	5	1	1	2	2	1	5	5a	rechts	45.76	1	nein	-99	5	-99	68.75	88.75	20	15	9	3	3	3	1	2	13
509	11	männlich	rechts	Braun	4	{TAB}	1	{TAB}	{TAB}	458	Block1	unter	1	{-i}	{-i}	604	3	1	5	1	2	1	2	1	5	5a	rechts	45.76	1	nein	-99	5	-99	68.75	88.75	20	15	9	3	3	3	1	2	13
509	11	männlich	rechts	Orange	1	{TAB}	1	{TAB}	{TAB}	194	Block1	auf	1	{-i}	{-i}	1090	3	1	5	1	1	1	1	1	5	5a	rechts	45.76	1	nein	-99	5	-99	68.75	88.75	20	15	9	3	3	3	1	2	13
509	11	männlich	rechts	Orange	1	{TAB}	1	{TAB}	{TAB}	126	Block1	auf	1	{-i}	{-i}	608	3	1	5	1	1	1	1	1	5	5a	rechts	45.76	1	nein	-99	5	-99	68.75	88.75	20	15	9	3	3	3	1	2	13
509	11	männlich	rechts	Braun	1	{TAB}	1	{TAB}	{TAB}	153	Block1	auf	1	{-i}	{-i}	1129	3	1	5	1	1	1	1	1	5	5a	rechts	45.76	1	nein	-99	5	-99	68.75	88.75	20	15	9	3	3	3	1	2	13
509	11	männlich	rechts	Braun	3	{TAB}	1	{TAB}	{TAB}	135	Block1	über	1	{-i}	{-i}	848	3	1	5	1	1	1	1	1	5	5a	rechts	45.76	1	nein	-99	5	-99	68.75	88.75	20	15	9	3	3	3	1	2	13
509	11	männlich	rechts	Orange	4	{TAB}	1	{TAB}	{TAB}	134	Block1	unter	1	{-i}	{-i}	1446	3	1	5	1	2	1	2	1	5	5a	rechts	45.76	1	nein	-99	5	-99	68.75	88.75	20	15	9	3	3	3	1	2	13
509	11	männlich	rechts	Braun	3	{TAB}	1	{TAB}	{TAB}	221	Block1	über	1	{-i}	{-i}	954	3	1	5	1	1	1	1	1	5	5a	rechts	45.76	1	nein	-99	5	-99	68.75	88.75	20	15	9	3	3	3	1	2	13
509	11	männlich	rechts	Lila	1	{END}	1	{END}	{END}	522	Block1	auf	1	{-i}	{-i}	492	3	1	5	1	2	2	1	1	5	5a	rechts	45.76	1	nein	-99	5	-99	68.75	88.75	20	15	9	3	3	3	1	2	13
509	11	männlich	rechts	Braun	1	{TAB}	1	{TAB}	{TAB}	173	Block1	auf	1	{-i}	{-i}	894	3	1	5	1	1	1	1	1	5	5a	rechts	45.76	1	nein	-99	5	-99	68.75	88.75	20	15	9	3	3	3	1	2	13
509	11	männlich	rechts	Orange	3	{TAB}	1	{TAB}	{TAB}	170	Block1	über	1	{-i}	{-i}	823	3	1	5	1	1	1	1	1	5	5a	rechts	45.76	1	nein	-99	5	-99	68.75	88.75	20	15	9	3	3	3	1	2	13
509	11	männlich	rechts	Braun	4	{TAB}	1	{TAB}	{TAB}	179	Block1	unter	1	{-i}	{-i}	493	3	1	5	1	2	1	2	1	5	5a	rechts	45.76	1	nein	-99	5	-99	68.75	88.75	20	15	9	3	3	3	1	2	13
509	11	männlich	rechts	Lila	1	{END}	1	{END}	{END}	228	Block1	auf	1	{-i}	{-i}	666	3	1	5	1	2	2	1	1	5	5a	rechts	45.76	1	nein	-99	5	-99	68.75	88.75	20	15	9	3	3	3	1	2	13
509	11	männlich	rechts	Lila	2	{END}	1	{END}	{END}	177	Block1	ab	1	{-i}	{-i}	484	3	1	5	1	1	2	2	1	5	5a	rechts	45.76	1	nein	-99	5	-99	68.75	88.75	20	15	9	3	3	3	1	2	13
509	11	männlich	rechts	Blau	1	{END}	1	{END}	{END}	286	Block1	auf	1	{-i}	{-i}	428	3	1	5	1	2	2	1	1	5	5a	rechts	45.76	1	nein	-99	5	-99	68.75	88.75	20	15	9	3	3	3	1	2	13
509	11	männlich	rechts	Blau	1	{END}	1	{END}	{END}	235	Block1	auf	1	{-i}	{-i}	473	3	1	5	1	2	2	1	1	5	5a	rechts	45.76	1	nein	-99	5	-99	68.75	88.75	20	15	9	3	3	3	1	2	13
509	11	männlich	rechts	Blau	1	{END}	1	{END}	{END}	196	Block1	auf	1	{-i}	{-i}	498	3	1	5	1	2	2	1	1	5	5a	rechts	45.76	1	nein	-99	5	-99	68.75	88.75	20	15	9	3	3	3	1	2	13
509	11	männlich	rechts	Orange	2	{TAB}	1	{TAB}	{TAB}	221	Block1	ab	1	{-i}	{-i}	627	3	1	5	1	2	1	2	1	5	5a	rechts	45.76	1	nein	-99	5	-99	68.75	88.75	20	15	9	3	3	3	1	2	13
509	11	männlich	rechts	Orange	4	{TAB}	1	{TAB}	{TAB}	198	Block1	unter	1	{-i}	{-i}	740	3	1	5	1	2	1	2	1	5	5a	rechts	45.76	1	nein	-99	5	-99	68.75	88.75	20	15	9	3	3	3	1	2	13
509	11	männlich	rechts	Lila	2	{END}	1	{END}	{END}	232	Block1	ab	1	{-i}	{-i}	602	3	1	5	1	1	2	2	1	5	5a	rechts	45.76	1	nein	-99	5	-99	68.75	88.75	20	15	9	3	3	3	1	2	13
509	11	männlich	rechts	Orange	1	{TAB}	1	{TAB}	{TAB}	209	Block1	auf	1	{-i}	{-i}	703	3	1	5	1	1	1	1	1	5	5a	rechts	45.76	1	nein	-99	5	-99	68.75	88.75	20	15	9	3	3	3	1	2	13
509	11	männlich	rechts	Braun	2	{TAB}	1	{TAB}	{TAB}	223	Block1	ab	1	{-i}	{-i}	490	3	1	5	1	2	1	2	1	5	5a	rechts	45.76	1	nein	-99	5	-99	68.75	88.75	20	15	9	3	3	3	1	2	13
509	11	männlich	rechts	Blau	3	{END}	1	{END}	{END}	504	Block1	über	1	{-i}	{-i}	391	3	1	5	1	2	2	1	1	5	5a	rechts	45.76	1	nein	-99	5	-99	68.75	88.75	20	15	9	3	3	3	1	2	13
509	11	männlich	rechts	Braun	2	{TAB}	1	{TAB}	{TAB}	176	Block1	ab	1	{-i}	{-i}	1288	3	1	5	1	2	1	2	1	5	5a	rechts	45.76	1	nein	-99	5	-99	68.75	88.75	20	15	9	3	3	3	1	2	13
509	11	männlich	rechts	Braun	1	{TAB}	1	{TAB}	{TAB}	202	Block1	auf	1	{-i}	{-i}	771	3	1	5	1	1	1	1	1	5	5a	rechts	45.76	1	nein	-99	5	-99	68.75	88.75	20	15	9	3	3	3	1	2	13
509	11	männlich	rechts	Blau	1	{END}	1	{END}	{END}	423	Block1	auf	1	{-i}	{-i}	489	3	1	5	1	2	2	1	1	5	5a	rechts	45.76	1	nein	-99	5	-99	68.75	88.75	20	15	9	3	3	3	1	2	13
509	11	männlich	rechts	Orange	3	{TAB}	1	{TAB}	{TAB}	1062	Block1	über	1	{-i}	{-i}	1127	3	1	5	1	1	1	1	1	5	5a	rechts	45.76	1	nein	-99	5	-99	68.75	88.75	20	15	9	3	3	3	1	2	13
509	11	männlich	rechts	Lila	2	{END}	1	{END}	{END}	218	Block1	ab	1	{-i}	{-i}	584	3	1	5	1	1	2	2	1	5	5a	rechts	45.76	1	nein	-99	5	-99	68.75	88.75	20	15	9	3	3	3	1	2	13
509	11	männlich	rechts	Blau	2	{END}	1	{END}	{END}	195	Block1	ab	1	{-i}	{-i}	546	3	1	5	1	1	2	2	1	5	5a	rechts	45.76	1	nein	-99	5	-99	68.75	88.75	20	15	9	3	3	3	1	2	13
509	11	männlich	rechts	Blau	2	{END}	1	{END}	{END}	214	Block1	ab	1	{-i}	{-i}	915	3	1	5	1	1	2	2	1	5	5a	rechts	45.76	1	nein	-99	5	-99	68.75	88.75	20	15	9	3	3	3	1	2	13
509	11	männlich	rechts	Braun	2	{TAB}	1	{TAB}	{TAB}	367	Block1	ab	1	{-i}	{-i}	920	3	1	5	1	2	1	2	1	5	5a	rechts	45.76	1	nein	-99	5	-99	68.75	88.75	20	15	9	3	3	3	1	2	13
509	11	männlich	rechts	Orange	2	{TAB}	1	{TAB}	{TAB}	210	Block1	ab	1	{-i}	{-i}	1011	3	1	5	1	2	1	2	1	5	5a	rechts	45.76	1	nein	-99	5	-99	68.75	88.75	20	15	9	3	3	3	1	2	13
509	11	männlich	rechts	Braun	2	{TAB}	1	{TAB}	{TAB}	236	Block1	ab	1	{-i}	{-i}	566	3	1	5	1	2	1	2	1	5	5a	rechts	45.76	1	nein	-99	5	-99	68.75	88.75	20	15	9	3	3	3	1	2	13
509	11	männlich	rechts	Lila	1	{END}	1	{END}	{END}	541	Block1	auf	1	{-i}	{-i}	747	3	1	5	1	2	2	1	1	5	5a	rechts	45.76	1	nein	-99	5	-99	68.75	88.75	20	15	9	3	3	3	1	2	13
509	11	männlich	rechts	Orange	2	{TAB}	1	{TAB}	{TAB}	203	Block1	ab	1	{-i}	{-i}	952	3	1	5	1	2	1	2	1	5	5a	rechts	45.76	1	nein	-99	5	-99	68.75	88.75	20	15	9	3	3	3	1	2	13
509	11	männlich	rechts	Lila	3	{END}	1	{END}	{END}	180	Block1	über	1	{-i}	{-i}	654	3	1	5	1	2	2	1	1	5	5a	rechts	45.76	1	nein	-99	5	-99	68.75	88.75	20	15	9	3	3	3	1	2	13
509	11	männlich	rechts	Blau	4	{END}	1	{END}	{END}	561	Block1	unter	1	{-i}	{-i}	563	3	1	5	1	1	2	2	1	5	5a	rechts	45.76	1	nein	-99	5	-99	68.75	88.75	20	15	9	3	3	3	1	2	13
509	11	männlich	rechts	Blau	3	{END}	1	{END}	{END}	1024	Block1	über	1	{-i}	{-i}	949	3	1	5	1	2	2	1	1	5	5a	rechts	45.76	1	nein	-99	5	-99	68.75	88.75	20	15	9	3	3	3	1	2	13
509	11	männlich	rechts	Blau	3	{END}	1	{END}	{END}	221	Block1	über	1	{-i}	{-i}	874	3	1	5	1	2	2	1	1	5	5a	rechts	45.76	1	nein	-99	5	-99	68.75	88.75	20	15	9	3	3	3	1	2	13
509	11	männlich	rechts	Blau	4	{END}	1	{END}	{END}	197	Block1	unter	1	{-i}	{-i}	1476	3	1	5	1	1	2	2	1	5	5a	rechts	45.76	1	nein	-99	5	-99	68.75	88.75	20	15	9	3	3	3	1	2	13
509	11	männlich	rechts	Braun	4	{TAB}	1	{TAB}	{TAB}	803	Block1	unter	1	{-i}	{-i}	644	3	1	5	1	2	1	2	1	5	5a	rechts	45.76	1	nein	-99	5	-99	68.75	88.75	20	15	9	3	3	3	1	2	13
509	11	männlich	rechts	Braun	3	{TAB}	1	{TAB}	{TAB}	200	Block1	über	1	{-i}	{-i}	1347	3	1	5	1	1	1	1	1	5	5a	rechts	45.76	1	nein	-99	5	-99	68.75	88.75	20	15	9	3	3	3	1	2	13
509	11	männlich	rechts	Lila	3	{END}	1	{END}	{END}	214	Block1	über	1	{-i}	{-i}	600	3	1	5	1	2	2	1	1	5	5a	rechts	45.76	1	nein	-99	5	-99	68.75	88.75	20	15	9	3	3	3	1	2	13
509	11	männlich	rechts	Lila	4	{END}	1	{END}	{END}	259	Block1	unter	1	{-i}	{-i}	514	3	1	5	1	1	2	2	1	5	5a	rechts	45.76	1	nein	-99	5	-99	68.75	88.75	20	15	9	3	3	3	1	2	13
509	11	männlich	rechts	Blau	1	{END}	1	{END}	{END}	237	Block1	auf	1	{-i}	{-i}	715	3	1	5	1	2	2	1	1	5	5a	rechts	45.76	1	nein	-99	5	-99	68.75	88.75	20	15	9	3	3	3	1	2	13
509	11	männlich	rechts	Orange	4	{TAB}	1	{TAB}	{TAB}	582	Block1	unter	1	{-i}	{-i}	401	3	1	5	1	2	1	2	1	5	5a	rechts	45.76	1	nein	-99	5	-99	68.75	88.75	20	15	9	3	3	3	1	2	13
509	11	männlich	rechts	Lila	3	{END}	1	{END}	{END}	475	Block1	über	1	{-i}	{-i}	1311	3	1	5	1	2	2	1	1	5	5a	rechts	45.76	1	nein	-99	5	-99	68.75	88.75	20	15	9	3	3	3	1	2	13
509	11	männlich	rechts	Blau	4	{END}	1	{END}	{END}	229	Block1	unter	1	{-i}	{-i}	739	3	1	5	1	1	2	2	1	5	5a	rechts	45.76	1	nein	-99	5	-99	68.75	88.75	20	15	9	3	3	3	1	2	13
509	11	männlich	rechts	Lila	1	{END}	1	{END}	{END}	925	Block2	auf	1	{-i}	{-i}	688	3	1	5	1	2	2	1	1	5	5a	rechts	45.76	1	nein	-99	5	-99	68.75	88.75	20	15	9	3	3	3	1	2	13
509	11	männlich	rechts	Blau	4	{END}	1	{END}	{END}	238	Block2	unter	1	{-i}	{-i}	568	3	1	5	1	1	2	2	1	5	5a	rechts	45.76	1	nein	-99	5	-99	68.75	88.75	20	15	9	3	3	3	1	2	13
509	11	männlich	rechts	Orange	3	{TAB}	1	{TAB}	{TAB}	165	Block2	über	1	{-i}	{-i}	1194	3	1	5	1	1	1	1	1	5	5a	rechts	45.76	1	nein	-99	5	-99	68.75	88.75	20	15	9	3	3	3	1	2	13
509	11	männlich	rechts	Orange	4	{TAB}	1	{TAB}	{TAB}	190	Block2	unter	1	{-i}	{-i}	401	3	1	5	1	2	1	2	1	5	5a	rechts	45.76	1	nein	-99	5	-99	68.75	88.75	20	15	9	3	3	3	1	2	13
509	11	männlich	rechts	Braun	4	{TAB}	1	{TAB}	{TAB}	440	Block2	unter	1	{-i}	{-i}	781	3	1	5	1	2	1	2	1	5	5a	rechts	45.76	1	nein	-99	5	-99	68.75	88.75	20	15	9	3	3	3	1	2	13
509	11	männlich	rechts	Blau	1	{END}	1	{END}	{END}	646	Block2	auf	1	{-i}	{-i}	548	3	1	5	1	2	2	1	1	5	5a	rechts	45.76	1	nein	-99	5	-99	68.75	88.75	20	15	9	3	3	3	1	2	13
509	11	männlich	rechts	Braun	2	{TAB}	1	{TAB}	{TAB}	167	Block2	ab	1	{-i}	{-i}	788	3	1	5	1	2	1	2	1	5	5a	rechts	45.76	1	nein	-99	5	-99	68.75	88.75	20	15	9	3	3	3	1	2	13
509	11	männlich	rechts	Lila	4	{END}	1	{END}	{END}	196	Block2	unter	1	{-i}	{-i}	514	3	1	5	1	1	2	2	1	5	5a	rechts	45.76	1	nein	-99	5	-99	68.75	88.75	20	15	9	3	3	3	1	2	13
509	11	männlich	rechts	Braun	3	{TAB}	1	{TAB}	{TAB}	420	Block2	über	1	{-i}	{-i}	426	3	1	5	1	1	1	1	1	5	5a	rechts	45.76	1	nein	-99	5	-99	68.75	88.75	20	15	9	3	3	3	1	2	13
509	11	männlich	rechts	Lila	3	{END}	1	{END}	{END}	210	Block2	über	1	{-i}	{-i}	1449	3	1	5	1	2	2	1	1	5	5a	rechts	45.76	1	nein	-99	5	-99	68.75	88.75	20	15	9	3	3	3	1	2	13
509	11	männlich	rechts	Lila	3	{END}	1	{END}	{END}	1221	Block2	über	1	{-i}	{-i}	1213	3	1	5	1	2	2	1	1	5	5a	rechts	45.76	1	nein	-99	5	-99	68.75	88.75	20	15	9	3	3	3	1	2	13
509	11	männlich	rechts	Blau	2	{END}	1	{END}	{END}	119	Block2	ab	1	{-i}	{-i}	1099	3	1	5	1	1	2	2	1	5	5a	rechts	45.76	1	nein	-99	5	-99	68.75	88.75	20	15	9	3	3	3	1	2	13
509	11	männlich	rechts	Lila	3	{END}	1	{END}	{END}	212	Block2	über	1	{-i}	{-i}	714	3	1	5	1	2	2	1	1	5	5a	rechts	45.76	1	nein	-99	5	-99	68.75	88.75	20	15	9	3	3	3	1	2	13
509	11	männlich	rechts	Blau	3	{END}	1	{END}	{END}	188	Block2	über	1	{-i}	{-i}	479	3	1	5	1	2	2	1	1	5	5a	rechts	45.76	1	nein	-99	5	-99	68.75	88.75	20	15	9	3	3	3	1	2	13
509	11	männlich	rechts	Orange	3	{TAB}	1	{TAB}	{TAB}	257	Block2	über	1	{-i}	{-i}	324	3	1	5	1	1	1	1	1	5	5a	rechts	45.76	1	nein	-99	5	-99	68.75	88.75	20	15	9	3	3	3	1	2	13
509	11	männlich	rechts	Lila	3	{END}	1	{END}	{END}	439	Block2	über	1	{-i}	{-i}	768	3	1	5	1	2	2	1	1	5	5a	rechts	45.76	1	nein	-99	5	-99	68.75	88.75	20	15	9	3	3	3	1	2	13
509	11	männlich	rechts	Blau	4	{END}	1	{END}	{END}	465	Block2	unter	1	{-i}	{-i}	643	3	1	5	1	1	2	2	1	5	5a	rechts	45.76	1	nein	-99	5	-99	68.75	88.75	20	15	9	3	3	3	1	2	13
509	11	männlich	rechts	Braun	2	{TAB}	1	{TAB}	{TAB}	691	Block2	ab	1	{-i}	{-i}	433	3	1	5	1	2	1	2	1	5	5a	rechts	45.76	1	nein	-99	5	-99	68.75	88.75	20	15	9	3	3	3	1	2	13
509	11	männlich	rechts	Lila	1	{END}	1	{END}	{END}	214	Block2	auf	1	{-i}	{-i}	879	3	1	5	1	2	2	1	1	5	5a	rechts	45.76	1	nein	-99	5	-99	68.75	88.75	20	15	9	3	3	3	1	2	13
509	11	männlich	rechts	Blau	4	{END}	1	{END}	{END}	193	Block2	unter	1	{-i}	{-i}	930	3	1	5	1	1	2	2	1	5	5a	rechts	45.76	1	nein	-99	5	-99	68.75	88.75	20	15	9	3	3	3	1	2	13
509	11	männlich	rechts	Orange	1	{TAB}	1	{TAB}	{TAB}	226	Block2	auf	1	{-i}	{-i}	911	3	1	5	1	1	1	1	1	5	5a	rechts	45.76	1	nein	-99	5	-99	68.75	88.75	20	15	9	3	3	3	1	2	13
509	11	männlich	rechts	Braun	4	{TAB}	1	{TAB}	{TAB}	167	Block2	unter	1	{-i}	{-i}	1040	3	1	5	1	2	1	2	1	5	5a	rechts	45.76	1	nein	-99	5	-99	68.75	88.75	20	15	9	3	3	3	1	2	13
509	11	männlich	rechts	Braun	4	{TAB}	1	{TAB}	{TAB}	276	Block2	unter	1	{-i}	{-i}	474	3	1	5	1	2	1	2	1	5	5a	rechts	45.76	1	nein	-99	5	-99	68.75	88.75	20	15	9	3	3	3	1	2	13
509	11	männlich	rechts	Orange	2	{TAB}	1	{TAB}	{TAB}	462	Block2	ab	1	{-i}	{-i}	667	3	1	5	1	2	1	2	1	5	5a	rechts	45.76	1	nein	-99	5	-99	68.75	88.75	20	15	9	3	3	3	1	2	13
509	11	männlich	rechts	Braun	2	{TAB}	1	{TAB}	{TAB}	176	Block2	ab	1	{-i}	{-i}	702	3	1	5	1	2	1	2	1	5	5a	rechts	45.76	1	nein	-99	5	-99	68.75	88.75	20	15	9	3	3	3	1	2	13
509	11	männlich	rechts	Orange	3	{TAB}	1	{TAB}	{TAB}	406	Block2	über	1	{-i}	{-i}	698	3	1	5	1	1	1	1	1	5	5a	rechts	45.76	1	nein	-99	5	-99	68.75	88.75	20	15	9	3	3	3	1	2	13
509	11	männlich	rechts	Blau	3	{END}	1	{END}	{END}	194	Block2	über	1	{-i}	{-i}	585	3	1	5	1	2	2	1	1	5	5a	rechts	45.76	1	nein	-99	5	-99	68.75	88.75	20	15	9	3	3	3	1	2	13
509	11	männlich	rechts	Orange	4	{TAB}	1	{TAB}	{TAB}	169	Block2	unter	1	{-i}	{-i}	930	3	1	5	1	2	1	2	1	5	5a	rechts	45.76	1	nein	-99	5	-99	68.75	88.75	20	15	9	3	3	3	1	2	13
509	11	männlich	rechts	Lila	4	{END}	1	{END}	{END}	110	Block2	unter	1	{-i}	{-i}	808	3	1	5	1	1	2	2	1	5	5a	rechts	45.76	1	nein	-99	5	-99	68.75	88.75	20	15	9	3	3	3	1	2	13
509	11	männlich	rechts	Blau	1	{END}	1	{END}	{END}	211	Block2	auf	1	{-i}	{-i}	533	3	1	5	1	2	2	1	1	5	5a	rechts	45.76	1	nein	-99	5	-99	68.75	88.75	20	15	9	3	3	3	1	2	13
509	11	männlich	rechts	Orange	2	{TAB}	1	{TAB}	{TAB}	160	Block2	ab	1	{-i}	{-i}	941	3	1	5	1	2	1	2	1	5	5a	rechts	45.76	1	nein	-99	5	-99	68.75	88.75	20	15	9	3	3	3	1	2	13
509	11	männlich	rechts	Lila	2	{END}	1	{END}	{END}	277	Block2	ab	1	{-i}	{-i}	516	3	1	5	1	1	2	2	1	5	5a	rechts	45.76	1	nein	-99	5	-99	68.75	88.75	20	15	9	3	3	3	1	2	13
509	11	männlich	rechts	Lila	1	{END}	1	{END}	{END}	226	Block2	auf	1	{-i}	{-i}	513	3	1	5	1	2	2	1	1	5	5a	rechts	45.76	1	nein	-99	5	-99	68.75	88.75	20	15	9	3	3	3	1	2	13
509	11	männlich	rechts	Orange	1	{TAB}	1	{TAB}	{TAB}	181	Block2	auf	1	{-i}	{-i}	906	3	1	5	1	1	1	1	1	5	5a	rechts	45.76	1	nein	-99	5	-99	68.75	88.75	20	15	9	3	3	3	1	2	13
509	11	männlich	rechts	Braun	1	{TAB}	1	{TAB}	{TAB}	201	Block2	auf	1	{-i}	{-i}	412	3	1	5	1	1	1	1	1	5	5a	rechts	45.76	1	nein	-99	5	-99	68.75	88.75	20	15	9	3	3	3	1	2	13
509	11	männlich	rechts	Braun	3	{TAB}	1	{TAB}	{TAB}	190	Block2	über	1	{-i}	{-i}	381	3	1	5	1	1	1	1	1	5	5a	rechts	45.76	1	nein	-99	5	-99	68.75	88.75	20	15	9	3	3	3	1	2	13
509	11	männlich	rechts	Lila	4	{END}	1	{END}	{END}	237	Block2	unter	1	{-i}	{-i}	1037	3	1	5	1	1	2	2	1	5	5a	rechts	45.76	1	nein	-99	5	-99	68.75	88.75	20	15	9	3	3	3	1	2	13
509	11	männlich	rechts	Orange	2	{TAB}	1	{TAB}	{TAB}	231	Block2	ab	1	{-i}	{-i}	748	3	1	5	1	2	1	2	1	5	5a	rechts	45.76	1	nein	-99	5	-99	68.75	88.75	20	15	9	3	3	3	1	2	13
509	11	männlich	rechts	Blau	3	{END}	1	{END}	{END}	216	Block2	über	1	{-i}	{-i}	1021	3	1	5	1	2	2	1	1	5	5a	rechts	45.76	1	nein	-99	5	-99	68.75	88.75	20	15	9	3	3	3	1	2	13
509	11	männlich	rechts	Blau	1	{END}	1	{END}	{END}	207	Block2	auf	1	{-i}	{-i}	1108	3	1	5	1	2	2	1	1	5	5a	rechts	45.76	1	nein	-99	5	-99	68.75	88.75	20	15	9	3	3	3	1	2	13
509	11	männlich	rechts	Blau	1	{END}	1	{END}	{END}	541	Block2	auf	1	{-i}	{-i}	659	3	1	5	1	2	2	1	1	5	5a	rechts	45.76	1	nein	-99	5	-99	68.75	88.75	20	15	9	3	3	3	1	2	13
509	11	männlich	rechts	Lila	1	{END}	1	{END}	{END}	171	Block2	auf	1	{-i}	{-i}	525	3	1	5	1	2	2	1	1	5	5a	rechts	45.76	1	nein	-99	5	-99	68.75	88.75	20	15	9	3	3	3	1	2	13
509	11	männlich	rechts	Orange	1	{TAB}	1	{TAB}	{TAB}	158	Block2	auf	1	{-i}	{-i}	1534	3	1	5	1	1	1	1	1	5	5a	rechts	45.76	1	nein	-99	5	-99	68.75	88.75	20	15	9	3	3	3	1	2	13
509	11	männlich	rechts	Braun	1	{TAB}	1	{TAB}	{TAB}	1032	Block2	auf	1	{-i}	{-i}	650	3	1	5	1	1	1	1	1	5	5a	rechts	45.76	1	nein	-99	5	-99	68.75	88.75	20	15	9	3	3	3	1	2	13
509	11	männlich	rechts	Lila	4	{END}	1	{END}	{END}	238	Block2	unter	1	{-i}	{-i}	1057	3	1	5	1	1	2	2	1	5	5a	rechts	45.76	1	nein	-99	5	-99	68.75	88.75	20	15	9	3	3	3	1	2	13
509	11	männlich	rechts	Blau	2	{END}	1	{END}	{END}	276	Block2	ab	1	{-i}	{-i}	1324	3	1	5	1	1	2	2	1	5	5a	rechts	45.76	1	nein	-99	5	-99	68.75	88.75	20	15	9	3	3	3	1	2	13
509	11	männlich	rechts	Blau	3	{END}	1	{END}	{END}	211	Block2	über	1	{-i}	{-i}	1092	3	1	5	1	2	2	1	1	5	5a	rechts	45.76	1	nein	-99	5	-99	68.75	88.75	20	15	9	3	3	3	1	2	13
509	11	männlich	rechts	Lila	1	{END}	1	{END}	{END}	181	Block2	auf	1	{-i}	{-i}	639	3	1	5	1	2	2	1	1	5	5a	rechts	45.76	1	nein	-99	5	-99	68.75	88.75	20	15	9	3	3	3	1	2	13
509	11	männlich	rechts	Braun	4	{TAB}	1	{TAB}	{TAB}	191	Block2	unter	1	{-i}	{-i}	868	3	1	5	1	2	1	2	1	5	5a	rechts	45.76	1	nein	-99	5	-99	68.75	88.75	20	15	9	3	3	3	1	2	13
509	11	männlich	rechts	Lila	2	{END}	1	{END}	{END}	209	Block2	ab	1	{-i}	{-i}	790	3	1	5	1	1	2	2	1	5	5a	rechts	45.76	1	nein	-99	5	-99	68.75	88.75	20	15	9	3	3	3	1	2	13
509	11	männlich	rechts	Orange	3	{TAB}	1	{TAB}	{TAB}	173	Block2	über	1	{-i}	{-i}	1452	3	1	5	1	1	1	1	1	5	5a	rechts	45.76	1	nein	-99	5	-99	68.75	88.75	20	15	9	3	3	3	1	2	13
509	11	männlich	rechts	Braun	1	{TAB}	1	{TAB}	{TAB}	129	Block2	auf	1	{-i}	{-i}	603	3	1	5	1	1	1	1	1	5	5a	rechts	45.76	1	nein	-99	5	-99	68.75	88.75	20	15	9	3	3	3	1	2	13
509	11	männlich	rechts	Blau	3	{END}	1	{END}	{END}	167	Block2	über	1	{-i}	{-i}	821	3	1	5	1	2	2	1	1	5	5a	rechts	45.76	1	nein	-99	5	-99	68.75	88.75	20	15	9	3	3	3	1	2	13
509	11	männlich	rechts	Orange	2	{TAB}	1	{TAB}	{TAB}	127	Block2	ab	1	{-i}	{-i}	1418	3	1	5	1	2	1	2	1	5	5a	rechts	45.76	1	nein	-99	5	-99	68.75	88.75	20	15	9	3	3	3	1	2	13
509	11	männlich	rechts	Orange	2	{TAB}	1	{TAB}	{TAB}	200	Block2	ab	1	{-i}	{-i}	343	3	1	5	1	2	1	2	1	5	5a	rechts	45.76	1	nein	-99	5	-99	68.75	88.75	20	15	9	3	3	3	1	2	13
509	11	männlich	rechts	Braun	3	{TAB}	1	{TAB}	{TAB}	150	Block2	über	1	{-i}	{-i}	867	3	1	5	1	1	1	1	1	5	5a	rechts	45.76	1	nein	-99	5	-99	68.75	88.75	20	15	9	3	3	3	1	2	13
509	11	männlich	rechts	Braun	1	{TAB}	1	{TAB}	{TAB}	155	Block2	auf	1	{-i}	{-i}	533	3	1	5	1	1	1	1	1	5	5a	rechts	45.76	1	nein	-99	5	-99	68.75	88.75	20	15	9	3	3	3	1	2	13
509	11	männlich	rechts	Braun	3	{TAB}	1	{TAB}	{TAB}	515	Block2	über	1	{-i}	{-i}	505	3	1	5	1	1	1	1	1	5	5a	rechts	45.76	1	nein	-99	5	-99	68.75	88.75	20	15	9	3	3	3	1	2	13
509	11	männlich	rechts	Blau	4	{END}	1	{END}	{END}	185	Block2	unter	1	{-i}	{-i}	603	3	1	5	1	1	2	2	1	5	5a	rechts	45.76	1	nein	-99	5	-99	68.75	88.75	20	15	9	3	3	3	1	2	13
509	11	männlich	rechts	Lila	2	{END}	1	{END}	{END}	631	Block2	ab	1	{-i}	{-i}	729	3	1	5	1	1	2	2	1	5	5a	rechts	45.76	1	nein	-99	5	-99	68.75	88.75	20	15	9	3	3	3	1	2	13
509	11	männlich	rechts	Blau	2	{END}	1	{END}	{END}	192	Block2	ab	1	{-i}	{-i}	443	3	1	5	1	1	2	2	1	5	5a	rechts	45.76	1	nein	-99	5	-99	68.75	88.75	20	15	9	3	3	3	1	2	13
509	11	männlich	rechts	Orange	4	{TAB}	1	{TAB}	{TAB}	190	Block2	unter	1	{-i}	{-i}	839	3	1	5	1	2	1	2	1	5	5a	rechts	45.76	1	nein	-99	5	-99	68.75	88.75	20	15	9	3	3	3	1	2	13
509	11	männlich	rechts	Braun	2	{TAB}	1	{TAB}	{TAB}	178	Block2	ab	1	{-i}	{-i}	604	3	1	5	1	2	1	2	1	5	5a	rechts	45.76	1	nein	-99	5	-99	68.75	88.75	20	15	9	3	3	3	1	2	13
509	11	männlich	rechts	Orange	4	{TAB}	1	{TAB}	{TAB}	166	Block2	unter	1	{-i}	{-i}	696	3	1	5	1	2	1	2	1	5	5a	rechts	45.76	1	nein	-99	5	-99	68.75	88.75	20	15	9	3	3	3	1	2	13
509	11	männlich	rechts	Blau	2	{END}	1	{END}	{END}	564	Block2	ab	1	{-i}	{-i}	698	3	1	5	1	1	2	2	1	5	5a	rechts	45.76	1	nein	-99	5	-99	68.75	88.75	20	15	9	3	3	3	1	2	13
509	11	männlich	rechts	Braun	1	{TAB}	1	{TAB}	{TAB}	158	Block2	auf	1	{-i}	{-i}	616	3	1	5	1	1	1	1	1	5	5a	rechts	45.76	1	nein	-99	5	-99	68.75	88.75	20	15	9	3	3	3	1	2	13
509	11	männlich	rechts	Braun	3	{TAB}	1	{TAB}	{TAB}	155	Block2	über	1	{-i}	{-i}	306	3	1	5	1	1	1	1	1	5	5a	rechts	45.76	1	nein	-99	5	-99	68.75	88.75	20	15	9	3	3	3	1	2	13
509	11	männlich	rechts	Blau	2	{END}	1	{END}	{END}	188	Block2	ab	1	{-i}	{-i}	538	3	1	5	1	1	2	2	1	5	5a	rechts	45.76	1	nein	-99	5	-99	68.75	88.75	20	15	9	3	3	3	1	2	13
509	11	männlich	rechts	Orange	3	{TAB}	1	{TAB}	{TAB}	136	Block2	über	1	{-i}	{-i}	729	3	1	5	1	1	1	1	1	5	5a	rechts	45.76	1	nein	-99	5	-99	68.75	88.75	20	15	9	3	3	3	1	2	13
509	11	männlich	rechts	Orange	1	{TAB}	1	{TAB}	{TAB}	117	Block2	auf	1	{-i}	{-i}	587	3	1	5	1	1	1	1	1	5	5a	rechts	45.76	1	nein	-99	5	-99	68.75	88.75	20	15	9	3	3	3	1	2	13
509	11	männlich	rechts	Blau	1	{END}	1	{END}	{END}	397	Block2	auf	1	{-i}	{-i}	739	3	1	5	1	2	2	1	1	5	5a	rechts	45.76	1	nein	-99	5	-99	68.75	88.75	20	15	9	3	3	3	1	2	13
509	11	männlich	rechts	Blau	4	{END}	1	{END}	{END}	174	Block2	unter	1	{-i}	{-i}	788	3	1	5	1	1	2	2	1	5	5a	rechts	45.76	1	nein	-99	5	-99	68.75	88.75	20	15	9	3	3	3	1	2	13
509	11	männlich	rechts	Lila	4	{END}	0	{END}		0	Block2	unter	0	{-i}		0	3	-88	5	1	1	2	2	1	5	5a	rechts	45.76	1	nein	-99	5	-99	68.75	88.75	20	15	9	3	3	3	1	2	13
509	11	männlich	rechts	Lila	1	{END}	0	{END}	{TAB}	390	Block1	auf	1	{-i}	{-i}	955	3	0	5	1	2	2	1	1	5	5a	rechts	45.76	1	nein	-99	5	-99	68.75	88.75	20	15	9	3	3	3	1	2	13
509	11	männlich	rechts	Blau	2	{END}	0	{END}		0	Block1	ab	1	{-i}	{-i}	2758	3	-88	5	1	1	2	2	1	5	5a	rechts	45.76	1	nein	-99	5	-99	68.75	88.75	20	15	9	3	3	3	1	2	13
509	11	männlich	rechts	Orange	1	{TAB}	0	{TAB}	{END}	503	Block1	auf	1	{-i}	{-i}	529	3	0	5	1	1	1	1	1	5	5a	rechts	45.76	1	nein	-99	5	-99	68.75	88.75	20	15	9	3	3	3	1	2	13
509	11	männlich	rechts	Orange	4	{TAB}	0	{TAB}	{END}	168	Block1	unter	1	{-i}	{-i}	1001	3	0	5	1	2	1	2	1	5	5a	rechts	45.76	1	nein	-99	5	-99	68.75	88.75	20	15	9	3	3	3	1	2	13
509	11	männlich	rechts	Lila	2	{END}	0	{END}	{TAB}	175	Block1	ab	1	{-i}	{-i}	442	3	0	5	1	1	2	2	1	5	5a	rechts	45.76	1	nein	-99	5	-99	68.75	88.75	20	15	9	3	3	3	1	2	13
509	11	männlich	rechts	Lila	4	{END}	0	{END}	{TAB}	238	Block1	unter	1	{-i}	{-i}	437	3	0	5	1	1	2	2	1	5	5a	rechts	45.76	1	nein	-99	5	-99	68.75	88.75	20	15	9	3	3	3	1	2	13
509	11	männlich	rechts	Lila	4	{END}	0	{END}	{TAB}	310	Block1	unter	1	{-i}	{-i}	676	3	0	5	1	1	2	2	1	5	5a	rechts	45.76	1	nein	-99	5	-99	68.75	88.75	20	15	9	3	3	3	1	2	13
509	11	männlich	rechts	Blau	3	{END}	0	{END}	{TAB}	157	Block1	über	1	{-i}	{-i}	635	3	0	5	1	2	2	1	1	5	5a	rechts	45.76	1	nein	-99	5	-99	68.75	88.75	20	15	9	3	3	3	1	2	13
509	11	männlich	rechts	Lila	2	{END}	0	{END}	{TAB}	159	Block2	ab	1	{-i}	{-i}	940	3	0	5	1	1	2	2	1	5	5a	rechts	45.76	1	nein	-99	5	-99	68.75	88.75	20	15	9	3	3	3	1	2	13
509	11	männlich	rechts	Lila	3	{END}	1	{END}	{END}	93	Block2	über	1	{-i}	{-i}	1496	3	-99	5	1	2	2	1	1	5	5a	rechts	45.76	1	nein	-99	5	-99	68.75	88.75	20	15	9	3	3	3	1	2	13
509	11	männlich	rechts	Lila	2	{END}	0	{END}	{TAB}	311	Block2	ab	1	{-i}	{-i}	1055	3	0	5	1	1	2	2	1	5	5a	rechts	45.76	1	nein	-99	5	-99	68.75	88.75	20	15	9	3	3	3	1	2	13
509	11	männlich	rechts	Braun	4	{TAB}	0	{TAB}	{END}	268	Block2	unter	1	{-i}	{-i}	574	3	0	5	1	2	1	2	1	5	5a	rechts	45.76	1	nein	-99	5	-99	68.75	88.75	20	15	9	3	3	3	1	2	13
509	11	männlich	rechts	Orange	1	{TAB}	0	{TAB}	{END}	192	Block2	auf	1	{-i}	{-i}	789	3	0	5	1	1	1	1	1	5	5a	rechts	45.76	1	nein	-99	5	-99	68.75	88.75	20	15	9	3	3	3	1	2	13
509	11	männlich	rechts	Braun	2	{TAB}	0	{TAB}	{END}	533	Block2	ab	1	{-i}	{-i}	547	3	0	5	1	2	1	2	1	5	5a	rechts	45.76	1	nein	-99	5	-99	68.75	88.75	20	15	9	3	3	3	1	2	13
509	11	männlich	rechts	Orange	4	{TAB}	0	{TAB}	{END}	141	Block2	unter	1	{-i}	{-i}	1057	3	0	5	1	2	1	2	1	5	5a	rechts	45.76	1	nein	-99	5	-99	68.75	88.75	20	15	9	3	3	3	1	2	13
510	11	männlich	rechts	Braun	1	{TAB}	1	{TAB}	{TAB}	1866	Block1	auf	1	{-i}	{-i}	2046	4	1	5	1	1	1	1	1	5	5a	rechts	41.63	2	ja	4	5	0	47.5	65	17.5	12	8	3	3	2	2	13	29
510	11	männlich	rechts	Blau	4	{END}	1	{END}	{END}	746	Block1	unter	1	{-i}	{-i}	168	4	1	5	1	1	2	2	1	5	5a	rechts	41.63	2	ja	4	5	0	47.5	65	17.5	12	8	3	3	2	2	13	29
510	11	männlich	rechts	Orange	2	{END}	1	{END}	{END}	298	Block1	ab	1	{-i}	{-i}	443	4	1	5	1	1	2	2	1	5	5a	rechts	41.63	2	ja	4	5	0	47.5	65	17.5	12	8	3	3	2	2	13	29
510	11	männlich	rechts	Lila	4	{TAB}	1	{TAB}	{TAB}	575	Block1	unter	1	{-i}	{-i}	423	4	1	5	1	2	1	2	1	5	5a	rechts	41.63	2	ja	4	5	0	47.5	65	17.5	12	8	3	3	2	2	13	29
510	11	männlich	rechts	Lila	1	{TAB}	1	{TAB}	{TAB}	302	Block1	auf	1	{-i}	{-i}	347	4	1	5	1	1	1	1	1	5	5a	rechts	41.63	2	ja	4	5	0	47.5	65	17.5	12	8	3	3	2	2	13	29
510	11	männlich	rechts	Braun	3	{TAB}	1	{TAB}	{TAB}	291	Block1	über	1	{-i}	{-i}	419	4	1	5	1	1	1	1	1	5	5a	rechts	41.63	2	ja	4	5	0	47.5	65	17.5	12	8	3	3	2	2	13	29
510	11	männlich	rechts	Blau	3	{END}	1	{END}	{END}	220	Block1	über	1	{-i}	{-i}	561	4	1	5	1	2	2	1	1	5	5a	rechts	41.63	2	ja	4	5	0	47.5	65	17.5	12	8	3	3	2	2	13	29
510	11	männlich	rechts	Braun	1	{TAB}	1	{TAB}	{TAB}	154	Block1	auf	1	{-i}	{-i}	999	4	1	5	1	1	1	1	1	5	5a	rechts	41.63	2	ja	4	5	0	47.5	65	17.5	12	8	3	3	2	2	13	29
510	11	männlich	rechts	Orange	1	{END}	1	{END}	{END}	177	Block1	auf	1	{-i}	{-i}	616	4	1	5	1	2	2	1	1	5	5a	rechts	41.63	2	ja	4	5	0	47.5	65	17.5	12	8	3	3	2	2	13	29
510	11	männlich	rechts	Blau	1	{END}	1	{END}	{END}	583	Block1	auf	1	{-i}	{-i}	731	4	1	5	1	2	2	1	1	5	5a	rechts	41.63	2	ja	4	5	0	47.5	65	17.5	12	8	3	3	2	2	13	29
510	11	männlich	rechts	Braun	3	{TAB}	1	{TAB}	{TAB}	528	Block1	über	1	{-i}	{-i}	839	4	1	5	1	1	1	1	1	5	5a	rechts	41.63	2	ja	4	5	0	47.5	65	17.5	12	8	3	3	2	2	13	29
510	11	männlich	rechts	Orange	4	{END}	1	{END}	{END}	291	Block1	unter	1	{-i}	{-i}	726	4	1	5	1	1	2	2	1	5	5a	rechts	41.63	2	ja	4	5	0	47.5	65	17.5	12	8	3	3	2	2	13	29
510	11	männlich	rechts	Braun	4	{TAB}	1	{TAB}	{TAB}	313	Block1	unter	1	{-i}	{-i}	491	4	1	5	1	2	1	2	1	5	5a	rechts	41.63	2	ja	4	5	0	47.5	65	17.5	12	8	3	3	2	2	13	29
510	11	männlich	rechts	Blau	2	{END}	1	{END}	{END}	744	Block1	ab	1	{-i}	{-i}	582	4	1	5	1	1	2	2	1	5	5a	rechts	41.63	2	ja	4	5	0	47.5	65	17.5	12	8	3	3	2	2	13	29
510	11	männlich	rechts	Braun	4	{TAB}	1	{TAB}	{TAB}	464	Block1	unter	1	{-i}	{-i}	573	4	1	5	1	2	1	2	1	5	5a	rechts	41.63	2	ja	4	5	0	47.5	65	17.5	12	8	3	3	2	2	13	29
510	11	männlich	rechts	Lila	3	{TAB}	1	{TAB}	{TAB}	792	Block1	über	1	{-i}	{-i}	607	4	1	5	1	1	1	1	1	5	5a	rechts	41.63	2	ja	4	5	0	47.5	65	17.5	12	8	3	3	2	2	13	29
510	11	männlich	rechts	Braun	1	{TAB}	1	{TAB}	{TAB}	266	Block1	auf	1	{-i}	{-i}	675	4	1	5	1	1	1	1	1	5	5a	rechts	41.63	2	ja	4	5	0	47.5	65	17.5	12	8	3	3	2	2	13	29
510	11	männlich	rechts	Blau	3	{END}	1	{END}	{END}	747	Block1	über	1	{-i}	{-i}	576	4	1	5	1	2	2	1	1	5	5a	rechts	41.63	2	ja	4	5	0	47.5	65	17.5	12	8	3	3	2	2	13	29
510	11	männlich	rechts	Orange	3	{END}	1	{END}	{END}	357	Block1	über	1	{-i}	{-i}	712	4	1	5	1	2	2	1	1	5	5a	rechts	41.63	2	ja	4	5	0	47.5	65	17.5	12	8	3	3	2	2	13	29
510	11	männlich	rechts	Blau	1	{END}	1	{END}	{END}	262	Block1	auf	1	{-i}	{-i}	712	4	1	5	1	2	2	1	1	5	5a	rechts	41.63	2	ja	4	5	0	47.5	65	17.5	12	8	3	3	2	2	13	29
510	11	männlich	rechts	Blau	4	{END}	1	{END}	{END}	237	Block1	unter	1	{-i}	{-i}	852	4	1	5	1	1	2	2	1	5	5a	rechts	41.63	2	ja	4	5	0	47.5	65	17.5	12	8	3	3	2	2	13	29
510	11	männlich	rechts	Lila	4	{TAB}	1	{TAB}	{TAB}	462	Block1	unter	1	{-i}	{-i}	306	4	1	5	1	2	1	2	1	5	5a	rechts	41.63	2	ja	4	5	0	47.5	65	17.5	12	8	3	3	2	2	13	29
510	11	männlich	rechts	Orange	1	{END}	1	{END}	{END}	336	Block1	auf	1	{-i}	{-i}	566	4	1	5	1	2	2	1	1	5	5a	rechts	41.63	2	ja	4	5	0	47.5	65	17.5	12	8	3	3	2	2	13	29
510	11	männlich	rechts	Blau	2	{END}	1	{END}	{END}	206	Block1	ab	1	{-i}	{-i}	812	4	1	5	1	1	2	2	1	5	5a	rechts	41.63	2	ja	4	5	0	47.5	65	17.5	12	8	3	3	2	2	13	29
510	11	männlich	rechts	Orange	2	{END}	1	{END}	{END}	204	Block1	ab	1	{-i}	{-i}	503	4	1	5	1	1	2	2	1	5	5a	rechts	41.63	2	ja	4	5	0	47.5	65	17.5	12	8	3	3	2	2	13	29
510	11	männlich	rechts	Braun	2	{TAB}	1	{TAB}	{TAB}	208	Block1	ab	1	{-i}	{-i}	765	4	1	5	1	2	1	2	1	5	5a	rechts	41.63	2	ja	4	5	0	47.5	65	17.5	12	8	3	3	2	2	13	29
510	11	männlich	rechts	Lila	2	{TAB}	1	{TAB}	{TAB}	334	Block1	ab	1	{-i}	{-i}	513	4	1	5	1	2	1	2	1	5	5a	rechts	41.63	2	ja	4	5	0	47.5	65	17.5	12	8	3	3	2	2	13	29
510	11	männlich	rechts	Blau	2	{END}	1	{END}	{END}	154	Block1	ab	1	{-i}	{-i}	642	4	1	5	1	1	2	2	1	5	5a	rechts	41.63	2	ja	4	5	0	47.5	65	17.5	12	8	3	3	2	2	13	29
510	11	männlich	rechts	Lila	2	{TAB}	1	{TAB}	{TAB}	523	Block1	ab	1	{-i}	{-i}	460	4	1	5	1	2	1	2	1	5	5a	rechts	41.63	2	ja	4	5	0	47.5	65	17.5	12	8	3	3	2	2	13	29
510	11	männlich	rechts	Braun	2	{TAB}	1	{TAB}	{TAB}	302	Block1	ab	1	{-i}	{-i}	1061	4	1	5	1	2	1	2	1	5	5a	rechts	41.63	2	ja	4	5	0	47.5	65	17.5	12	8	3	3	2	2	13	29
510	11	männlich	rechts	Braun	1	{TAB}	1	{TAB}	{TAB}	529	Block1	auf	1	{-i}	{-i}	483	4	1	5	1	1	1	1	1	5	5a	rechts	41.63	2	ja	4	5	0	47.5	65	17.5	12	8	3	3	2	2	13	29
510	11	männlich	rechts	Lila	3	{TAB}	1	{TAB}	{TAB}	567	Block1	über	1	{-i}	{-i}	390	4	1	5	1	1	1	1	1	5	5a	rechts	41.63	2	ja	4	5	0	47.5	65	17.5	12	8	3	3	2	2	13	29
510	11	männlich	rechts	Braun	2	{TAB}	1	{TAB}	{TAB}	330	Block1	ab	1	{-i}	{-i}	634	4	1	5	1	2	1	2	1	5	5a	rechts	41.63	2	ja	4	5	0	47.5	65	17.5	12	8	3	3	2	2	13	29
510	11	männlich	rechts	Orange	3	{END}	1	{END}	{END}	1543	Block1	über	1	{-i}	{-i}	1229	4	1	5	1	2	2	1	1	5	5a	rechts	41.63	2	ja	4	5	0	47.5	65	17.5	12	8	3	3	2	2	13	29
510	11	männlich	rechts	Orange	3	{END}	1	{END}	{END}	156	Block1	über	1	{-i}	{-i}	494	4	1	5	1	2	2	1	1	5	5a	rechts	41.63	2	ja	4	5	0	47.5	65	17.5	12	8	3	3	2	2	13	29
510	11	männlich	rechts	Orange	1	{END}	1	{END}	{END}	366	Block1	auf	1	{-i}	{-i}	646	4	1	5	1	2	2	1	1	5	5a	rechts	41.63	2	ja	4	5	0	47.5	65	17.5	12	8	3	3	2	2	13	29
510	11	männlich	rechts	Blau	1	{END}	1	{END}	{END}	430	Block1	auf	1	{-i}	{-i}	521	4	1	5	1	2	2	1	1	5	5a	rechts	41.63	2	ja	4	5	0	47.5	65	17.5	12	8	3	3	2	2	13	29
510	11	männlich	rechts	Braun	3	{TAB}	1	{TAB}	{TAB}	190	Block1	über	1	{-i}	{-i}	629	4	1	5	1	1	1	1	1	5	5a	rechts	41.63	2	ja	4	5	0	47.5	65	17.5	12	8	3	3	2	2	13	29
510	11	männlich	rechts	Lila	3	{TAB}	1	{TAB}	{TAB}	368	Block1	über	1	{-i}	{-i}	565	4	1	5	1	1	1	1	1	5	5a	rechts	41.63	2	ja	4	5	0	47.5	65	17.5	12	8	3	3	2	2	13	29
510	11	männlich	rechts	Orange	3	{END}	1	{END}	{END}	454	Block1	über	1	{-i}	{-i}	330	4	1	5	1	2	2	1	1	5	5a	rechts	41.63	2	ja	4	5	0	47.5	65	17.5	12	8	3	3	2	2	13	29
510	11	männlich	rechts	Lila	3	{TAB}	1	{TAB}	{TAB}	367	Block1	über	1	{-i}	{-i}	531	4	1	5	1	1	1	1	1	5	5a	rechts	41.63	2	ja	4	5	0	47.5	65	17.5	12	8	3	3	2	2	13	29
510	11	männlich	rechts	Orange	1	{END}	1	{END}	{END}	855	Block1	auf	1	{-i}	{-i}	282	4	1	5	1	2	2	1	1	5	5a	rechts	41.63	2	ja	4	5	0	47.5	65	17.5	12	8	3	3	2	2	13	29
510	11	männlich	rechts	Braun	4	{TAB}	1	{TAB}	{TAB}	901	Block1	unter	1	{-i}	{-i}	612	4	1	5	1	2	1	2	1	5	5a	rechts	41.63	2	ja	4	5	0	47.5	65	17.5	12	8	3	3	2	2	13	29
510	11	männlich	rechts	Lila	1	{TAB}	1	{TAB}	{TAB}	447	Block1	auf	1	{-i}	{-i}	805	4	1	5	1	1	1	1	1	5	5a	rechts	41.63	2	ja	4	5	0	47.5	65	17.5	12	8	3	3	2	2	13	29
510	11	männlich	rechts	Orange	4	{END}	1	{END}	{END}	1038	Block1	unter	1	{-i}	{-i}	1078	4	1	5	1	1	2	2	1	5	5a	rechts	41.63	2	ja	4	5	0	47.5	65	17.5	12	8	3	3	2	2	13	29
510	11	männlich	rechts	Blau	2	{END}	1	{END}	{END}	949	Block1	ab	1	{-i}	{-i}	736	4	1	5	1	1	2	2	1	5	5a	rechts	41.63	2	ja	4	5	0	47.5	65	17.5	12	8	3	3	2	2	13	29
510	11	männlich	rechts	Orange	2	{END}	1	{END}	{END}	223	Block1	ab	1	{-i}	{-i}	539	4	1	5	1	1	2	2	1	5	5a	rechts	41.63	2	ja	4	5	0	47.5	65	17.5	12	8	3	3	2	2	13	29
510	11	männlich	rechts	Braun	3	{TAB}	1	{TAB}	{TAB}	196	Block1	über	1	{-i}	{-i}	743	4	1	5	1	1	1	1	1	5	5a	rechts	41.63	2	ja	4	5	0	47.5	65	17.5	12	8	3	3	2	2	13	29
510	11	männlich	rechts	Braun	3	{TAB}	1	{TAB}	{TAB}	309	Block1	über	1	{-i}	{-i}	653	4	1	5	1	1	1	1	1	5	5a	rechts	41.63	2	ja	4	5	0	47.5	65	17.5	12	8	3	3	2	2	13	29
510	11	männlich	rechts	Blau	4	{END}	1	{END}	{END}	583	Block1	unter	1	{-i}	{-i}	498	4	1	5	1	1	2	2	1	5	5a	rechts	41.63	2	ja	4	5	0	47.5	65	17.5	12	8	3	3	2	2	13	29
510	11	männlich	rechts	Orange	4	{END}	1	{END}	{END}	271	Block1	unter	1	{-i}	{-i}	506	4	1	5	1	1	2	2	1	5	5a	rechts	41.63	2	ja	4	5	0	47.5	65	17.5	12	8	3	3	2	2	13	29
510	11	männlich	rechts	Braun	4	{TAB}	1	{TAB}	{TAB}	166	Block1	unter	1	{-i}	{-i}	1410	4	1	5	1	2	1	2	1	5	5a	rechts	41.63	2	ja	4	5	0	47.5	65	17.5	12	8	3	3	2	2	13	29
510	11	männlich	rechts	Orange	1	{END}	1	{END}	{END}	266	Block1	auf	1	{-i}	{-i}	576	4	1	5	1	2	2	1	1	5	5a	rechts	41.63	2	ja	4	5	0	47.5	65	17.5	12	8	3	3	2	2	13	29
510	11	männlich	rechts	Lila	1	{TAB}	1	{TAB}	{TAB}	255	Block1	auf	1	{-i}	{-i}	672	4	1	5	1	1	1	1	1	5	5a	rechts	41.63	2	ja	4	5	0	47.5	65	17.5	12	8	3	3	2	2	13	29
510	11	männlich	rechts	Orange	4	{END}	1	{END}	{END}	633	Block1	unter	1	{-i}	{-i}	533	4	1	5	1	1	2	2	1	5	5a	rechts	41.63	2	ja	4	5	0	47.5	65	17.5	12	8	3	3	2	2	13	29
510	11	männlich	rechts	Lila	3	{TAB}	1	{TAB}	{TAB}	252	Block1	über	1	{-i}	{-i}	586	4	1	5	1	1	1	1	1	5	5a	rechts	41.63	2	ja	4	5	0	47.5	65	17.5	12	8	3	3	2	2	13	29
510	11	männlich	rechts	Braun	2	{TAB}	1	{TAB}	{TAB}	330	Block1	ab	1	{-i}	{-i}	1091	4	1	5	1	2	1	2	1	5	5a	rechts	41.63	2	ja	4	5	0	47.5	65	17.5	12	8	3	3	2	2	13	29
510	11	männlich	rechts	Braun	1	{TAB}	1	{TAB}	{TAB}	208	Block1	auf	1	{-i}	{-i}	1886	4	1	5	1	1	1	1	1	5	5a	rechts	41.63	2	ja	4	5	0	47.5	65	17.5	12	8	3	3	2	2	13	29
510	11	männlich	rechts	Lila	1	{TAB}	1	{TAB}	{TAB}	308	Block1	auf	1	{-i}	{-i}	469	4	1	5	1	1	1	1	1	5	5a	rechts	41.63	2	ja	4	5	0	47.5	65	17.5	12	8	3	3	2	2	13	29
510	11	männlich	rechts	Braun	2	{TAB}	1	{TAB}	{TAB}	246	Block1	ab	1	{-i}	{-i}	679	4	1	5	1	2	1	2	1	5	5a	rechts	41.63	2	ja	4	5	0	47.5	65	17.5	12	8	3	3	2	2	13	29
510	11	männlich	rechts	Orange	2	{END}	1	{END}	{END}	582	Block1	ab	1	{-i}	{-i}	563	4	1	5	1	1	2	2	1	5	5a	rechts	41.63	2	ja	4	5	0	47.5	65	17.5	12	8	3	3	2	2	13	29
510	11	männlich	rechts	Orange	2	{END}	1	{END}	{END}	407	Block1	ab	1	{-i}	{-i}	705	4	1	5	1	1	2	2	1	5	5a	rechts	41.63	2	ja	4	5	0	47.5	65	17.5	12	8	3	3	2	2	13	29
510	11	männlich	rechts	Lila	4	{TAB}	1	{TAB}	{TAB}	529	Block2	unter	1	{-i}	{-i}	650	4	1	5	1	2	1	2	1	5	5a	rechts	41.63	2	ja	4	5	0	47.5	65	17.5	12	8	3	3	2	2	13	29
510	11	männlich	rechts	Lila	1	{TAB}	1	{TAB}	{TAB}	245	Block2	auf	1	{-i}	{-i}	446	4	1	5	1	1	1	1	1	5	5a	rechts	41.63	2	ja	4	5	0	47.5	65	17.5	12	8	3	3	2	2	13	29
510	11	männlich	rechts	Lila	4	{TAB}	1	{TAB}	{TAB}	514	Block2	unter	1	{-i}	{-i}	526	4	1	5	1	2	1	2	1	5	5a	rechts	41.63	2	ja	4	5	0	47.5	65	17.5	12	8	3	3	2	2	13	29
510	11	männlich	rechts	Orange	4	{END}	1	{END}	{END}	289	Block2	unter	1	{-i}	{-i}	584	4	1	5	1	1	2	2	1	5	5a	rechts	41.63	2	ja	4	5	0	47.5	65	17.5	12	8	3	3	2	2	13	29
510	11	männlich	rechts	Braun	3	{TAB}	1	{TAB}	{TAB}	237	Block2	über	1	{-i}	{-i}	587	4	1	5	1	1	1	1	1	5	5a	rechts	41.63	2	ja	4	5	0	47.5	65	17.5	12	8	3	3	2	2	13	29
510	11	männlich	rechts	Orange	2	{END}	1	{END}	{END}	248	Block2	ab	1	{-i}	{-i}	341	4	1	5	1	1	2	2	1	5	5a	rechts	41.63	2	ja	4	5	0	47.5	65	17.5	12	8	3	3	2	2	13	29
510	11	männlich	rechts	Orange	2	{END}	1	{END}	{END}	209	Block2	ab	1	{-i}	{-i}	583	4	1	5	1	1	2	2	1	5	5a	rechts	41.63	2	ja	4	5	0	47.5	65	17.5	12	8	3	3	2	2	13	29
510	11	männlich	rechts	Orange	4	{END}	1	{END}	{END}	281	Block2	unter	1	{-i}	{-i}	434	4	1	5	1	1	2	2	1	5	5a	rechts	41.63	2	ja	4	5	0	47.5	65	17.5	12	8	3	3	2	2	13	29
510	11	männlich	rechts	Blau	2	{END}	1	{END}	{END}	317	Block2	ab	1	{-i}	{-i}	703	4	1	5	1	1	2	2	1	5	5a	rechts	41.63	2	ja	4	5	0	47.5	65	17.5	12	8	3	3	2	2	13	29
510	11	männlich	rechts	Orange	3	{END}	1	{END}	{END}	1819	Block2	über	1	{-i}	{-i}	385	4	1	5	1	2	2	1	1	5	5a	rechts	41.63	2	ja	4	5	0	47.5	65	17.5	12	8	3	3	2	2	13	29
510	11	männlich	rechts	Lila	1	{TAB}	1	{TAB}	{TAB}	205	Block2	auf	1	{-i}	{-i}	537	4	1	5	1	1	1	1	1	5	5a	rechts	41.63	2	ja	4	5	0	47.5	65	17.5	12	8	3	3	2	2	13	29
510	11	männlich	rechts	Lila	3	{TAB}	1	{TAB}	{TAB}	196	Block2	über	1	{-i}	{-i}	1142	4	1	5	1	1	1	1	1	5	5a	rechts	41.63	2	ja	4	5	0	47.5	65	17.5	12	8	3	3	2	2	13	29
510	11	männlich	rechts	Orange	1	{END}	1	{END}	{END}	289	Block2	auf	1	{-i}	{-i}	1173	4	1	5	1	2	2	1	1	5	5a	rechts	41.63	2	ja	4	5	0	47.5	65	17.5	12	8	3	3	2	2	13	29
510	11	männlich	rechts	Orange	3	{END}	1	{END}	{END}	1132	Block2	über	1	{-i}	{-i}	503	4	1	5	1	2	2	1	1	5	5a	rechts	41.63	2	ja	4	5	0	47.5	65	17.5	12	8	3	3	2	2	13	29
510	11	männlich	rechts	Blau	3	{END}	1	{END}	{END}	501	Block2	über	1	{-i}	{-i}	1086	4	1	5	1	2	2	1	1	5	5a	rechts	41.63	2	ja	4	5	0	47.5	65	17.5	12	8	3	3	2	2	13	29
510	11	männlich	rechts	Blau	3	{END}	1	{END}	{END}	328	Block2	über	1	{-i}	{-i}	748	4	1	5	1	2	2	1	1	5	5a	rechts	41.63	2	ja	4	5	0	47.5	65	17.5	12	8	3	3	2	2	13	29
510	11	männlich	rechts	Braun	1	{TAB}	1	{TAB}	{TAB}	201	Block2	auf	1	{-i}	{-i}	1696	4	1	5	1	1	1	1	1	5	5a	rechts	41.63	2	ja	4	5	0	47.5	65	17.5	12	8	3	3	2	2	13	29
510	11	männlich	rechts	Braun	1	{TAB}	1	{TAB}	{TAB}	202	Block2	auf	1	{-i}	{-i}	634	4	1	5	1	1	1	1	1	5	5a	rechts	41.63	2	ja	4	5	0	47.5	65	17.5	12	8	3	3	2	2	13	29
510	11	männlich	rechts	Braun	4	{TAB}	1	{TAB}	{TAB}	706	Block2	unter	1	{-i}	{-i}	1107	4	1	5	1	2	1	2	1	5	5a	rechts	41.63	2	ja	4	5	0	47.5	65	17.5	12	8	3	3	2	2	13	29
510	11	männlich	rechts	Orange	1	{END}	1	{END}	{END}	183	Block2	auf	1	{-i}	{-i}	1287	4	1	5	1	2	2	1	1	5	5a	rechts	41.63	2	ja	4	5	0	47.5	65	17.5	12	8	3	3	2	2	13	29
510	11	männlich	rechts	Blau	2	{END}	1	{END}	{END}	717	Block2	ab	1	{-i}	{-i}	478	4	1	5	1	1	2	2	1	5	5a	rechts	41.63	2	ja	4	5	0	47.5	65	17.5	12	8	3	3	2	2	13	29
510	11	männlich	rechts	Blau	3	{END}	1	{END}	{END}	648	Block2	über	1	{-i}	{-i}	516	4	1	5	1	2	2	1	1	5	5a	rechts	41.63	2	ja	4	5	0	47.5	65	17.5	12	8	3	3	2	2	13	29
510	11	männlich	rechts	Braun	3	{TAB}	1	{TAB}	{TAB}	206	Block2	über	1	{-i}	{-i}	1345	4	1	5	1	1	1	1	1	5	5a	rechts	41.63	2	ja	4	5	0	47.5	65	17.5	12	8	3	3	2	2	13	29
510	11	männlich	rechts	Blau	2	{END}	1	{END}	{END}	249	Block2	ab	1	{-i}	{-i}	832	4	1	5	1	1	2	2	1	5	5a	rechts	41.63	2	ja	4	5	0	47.5	65	17.5	12	8	3	3	2	2	13	29
510	11	männlich	rechts	Braun	2	{TAB}	1	{TAB}	{TAB}	218	Block2	ab	1	{-i}	{-i}	792	4	1	5	1	2	1	2	1	5	5a	rechts	41.63	2	ja	4	5	0	47.5	65	17.5	12	8	3	3	2	2	13	29
510	11	männlich	rechts	Orange	4	{END}	1	{END}	{END}	384	Block2	unter	1	{-i}	{-i}	482	4	1	5	1	1	2	2	1	5	5a	rechts	41.63	2	ja	4	5	0	47.5	65	17.5	12	8	3	3	2	2	13	29
510	11	männlich	rechts	Braun	2	{TAB}	1	{TAB}	{TAB}	409	Block2	ab	1	{-i}	{-i}	600	4	1	5	1	2	1	2	1	5	5a	rechts	41.63	2	ja	4	5	0	47.5	65	17.5	12	8	3	3	2	2	13	29
510	11	männlich	rechts	Braun	4	{TAB}	1	{TAB}	{TAB}	272	Block2	unter	1	{-i}	{-i}	1354	4	1	5	1	2	1	2	1	5	5a	rechts	41.63	2	ja	4	5	0	47.5	65	17.5	12	8	3	3	2	2	13	29
510	11	männlich	rechts	Lila	2	{TAB}	1	{TAB}	{TAB}	181	Block2	ab	1	{-i}	{-i}	910	4	1	5	1	2	1	2	1	5	5a	rechts	41.63	2	ja	4	5	0	47.5	65	17.5	12	8	3	3	2	2	13	29
510	11	männlich	rechts	Lila	2	{TAB}	1	{TAB}	{TAB}	248	Block2	ab	1	{-i}	{-i}	1430	4	1	5	1	2	1	2	1	5	5a	rechts	41.63	2	ja	4	5	0	47.5	65	17.5	12	8	3	3	2	2	13	29
510	11	männlich	rechts	Lila	2	{TAB}	1	{TAB}	{TAB}	232	Block2	ab	1	{-i}	{-i}	1695	4	1	5	1	2	1	2	1	5	5a	rechts	41.63	2	ja	4	5	0	47.5	65	17.5	12	8	3	3	2	2	13	29
510	11	männlich	rechts	Orange	2	{END}	1	{END}	{END}	968	Block2	ab	1	{-i}	{-i}	616	4	1	5	1	1	2	2	1	5	5a	rechts	41.63	2	ja	4	5	0	47.5	65	17.5	12	8	3	3	2	2	13	29
510	11	männlich	rechts	Orange	1	{END}	1	{END}	{END}	544	Block2	auf	1	{-i}	{-i}	2343	4	1	5	1	2	2	1	1	5	5a	rechts	41.63	2	ja	4	5	0	47.5	65	17.5	12	8	3	3	2	2	13	29
510	11	männlich	rechts	Orange	4	{END}	1	{END}	{END}	399	Block2	unter	1	{-i}	{-i}	972	4	1	5	1	1	2	2	1	5	5a	rechts	41.63	2	ja	4	5	0	47.5	65	17.5	12	8	3	3	2	2	13	29
510	11	männlich	rechts	Blau	1	{END}	1	{END}	{END}	294	Block2	auf	1	{-i}	{-i}	2191	4	1	5	1	2	2	1	1	5	5a	rechts	41.63	2	ja	4	5	0	47.5	65	17.5	12	8	3	3	2	2	13	29
510	11	männlich	rechts	Blau	2	{END}	1	{END}	{END}	847	Block2	ab	1	{-i}	{-i}	821	4	1	5	1	1	2	2	1	5	5a	rechts	41.63	2	ja	4	5	0	47.5	65	17.5	12	8	3	3	2	2	13	29
510	11	männlich	rechts	Braun	3	{TAB}	1	{TAB}	{TAB}	222	Block2	über	1	{-i}	{-i}	671	4	1	5	1	1	1	1	1	5	5a	rechts	41.63	2	ja	4	5	0	47.5	65	17.5	12	8	3	3	2	2	13	29
510	11	männlich	rechts	Braun	4	{TAB}	1	{TAB}	{TAB}	253	Block2	unter	1	{-i}	{-i}	695	4	1	5	1	2	1	2	1	5	5a	rechts	41.63	2	ja	4	5	0	47.5	65	17.5	12	8	3	3	2	2	13	29
510	11	männlich	rechts	Orange	3	{END}	1	{END}	{END}	323	Block2	über	1	{-i}	{-i}	460	4	1	5	1	2	2	1	1	5	5a	rechts	41.63	2	ja	4	5	0	47.5	65	17.5	12	8	3	3	2	2	13	29
510	11	männlich	rechts	Lila	3	{TAB}	1	{TAB}	{TAB}	210	Block2	über	1	{-i}	{-i}	534	4	1	5	1	1	1	1	1	5	5a	rechts	41.63	2	ja	4	5	0	47.5	65	17.5	12	8	3	3	2	2	13	29
510	11	männlich	rechts	Braun	3	{TAB}	1	{TAB}	{TAB}	174	Block2	über	1	{-i}	{-i}	920	4	1	5	1	1	1	1	1	5	5a	rechts	41.63	2	ja	4	5	0	47.5	65	17.5	12	8	3	3	2	2	13	29
510	11	männlich	rechts	Lila	2	{TAB}	1	{TAB}	{TAB}	175	Block2	ab	1	{-i}	{-i}	731	4	1	5	1	2	1	2	1	5	5a	rechts	41.63	2	ja	4	5	0	47.5	65	17.5	12	8	3	3	2	2	13	29
510	11	männlich	rechts	Braun	3	{TAB}	1	{TAB}	{TAB}	280	Block2	über	1	{-i}	{-i}	457	4	1	5	1	1	1	1	1	5	5a	rechts	41.63	2	ja	4	5	0	47.5	65	17.5	12	8	3	3	2	2	13	29
510	11	männlich	rechts	Orange	2	{END}	1	{END}	{END}	266	Block2	ab	1	{-i}	{-i}	534	4	1	5	1	1	2	2	1	5	5a	rechts	41.63	2	ja	4	5	0	47.5	65	17.5	12	8	3	3	2	2	13	29
510	11	männlich	rechts	Lila	3	{TAB}	1	{TAB}	{TAB}	177	Block2	über	1	{-i}	{-i}	624	4	1	5	1	1	1	1	1	5	5a	rechts	41.63	2	ja	4	5	0	47.5	65	17.5	12	8	3	3	2	2	13	29
510	11	männlich	rechts	Blau	4	{END}	1	{END}	{END}	900	Block2	unter	1	{-i}	{-i}	387	4	1	5	1	1	2	2	1	5	5a	rechts	41.63	2	ja	4	5	0	47.5	65	17.5	12	8	3	3	2	2	13	29
510	11	männlich	rechts	Lila	3	{TAB}	1	{TAB}	{TAB}	444	Block2	über	1	{-i}	{-i}	586	4	1	5	1	1	1	1	1	5	5a	rechts	41.63	2	ja	4	5	0	47.5	65	17.5	12	8	3	3	2	2	13	29
510	11	männlich	rechts	Braun	2	{TAB}	1	{TAB}	{TAB}	509	Block2	ab	1	{-i}	{-i}	412	4	1	5	1	2	1	2	1	5	5a	rechts	41.63	2	ja	4	5	0	47.5	65	17.5	12	8	3	3	2	2	13	29
510	11	männlich	rechts	Lila	4	{TAB}	1	{TAB}	{TAB}	356	Block2	unter	1	{-i}	{-i}	403	4	1	5	1	2	1	2	1	5	5a	rechts	41.63	2	ja	4	5	0	47.5	65	17.5	12	8	3	3	2	2	13	29
510	11	männlich	rechts	Braun	1	{TAB}	1	{TAB}	{TAB}	1126	Block2	auf	1	{-i}	{-i}	447	4	1	5	1	1	1	1	1	5	5a	rechts	41.63	2	ja	4	5	0	47.5	65	17.5	12	8	3	3	2	2	13	29
510	11	männlich	rechts	Braun	1	{TAB}	1	{TAB}	{TAB}	241	Block2	auf	1	{-i}	{-i}	699	4	1	5	1	1	1	1	1	5	5a	rechts	41.63	2	ja	4	5	0	47.5	65	17.5	12	8	3	3	2	2	13	29
510	11	männlich	rechts	Braun	2	{TAB}	1	{TAB}	{TAB}	368	Block2	ab	1	{-i}	{-i}	640	4	1	5	1	2	1	2	1	5	5a	rechts	41.63	2	ja	4	5	0	47.5	65	17.5	12	8	3	3	2	2	13	29
510	11	männlich	rechts	Lila	4	{TAB}	1	{TAB}	{TAB}	248	Block2	unter	1	{-i}	{-i}	964	4	1	5	1	2	1	2	1	5	5a	rechts	41.63	2	ja	4	5	0	47.5	65	17.5	12	8	3	3	2	2	13	29
510	11	männlich	rechts	Braun	4	{TAB}	1	{TAB}	{TAB}	690	Block2	unter	1	{-i}	{-i}	767	4	1	5	1	2	1	2	1	5	5a	rechts	41.63	2	ja	4	5	0	47.5	65	17.5	12	8	3	3	2	2	13	29
510	11	männlich	rechts	Orange	4	{END}	1	{END}	{END}	1491	Block1	unter	0	{-i}		0	4	-88	5	1	1	2	2	1	5	5a	rechts	41.63	2	ja	4	5	0	47.5	65	17.5	12	8	3	3	2	2	13	29
510	11	männlich	rechts	Lila	3	{TAB}	1	{TAB}	{TAB}	1378	Block2	über	0	{-i}		0	4	-88	5	1	1	1	1	1	5	5a	rechts	41.63	2	ja	4	5	0	47.5	65	17.5	12	8	3	3	2	2	13	29
510	11	männlich	rechts	Blau	4	{END}	1	{END}	{END}	980	Block2	unter	0	{-i}		0	4	-88	5	1	1	2	2	1	5	5a	rechts	41.63	2	ja	4	5	0	47.5	65	17.5	12	8	3	3	2	2	13	29
510	11	männlich	rechts	Orange	3	{END}	1	{END}	{END}	114	Block2	über	0	{-i}		0	4	-88	5	1	2	2	1	1	5	5a	rechts	41.63	2	ja	4	5	0	47.5	65	17.5	12	8	3	3	2	2	13	29
510	11	männlich	rechts	Lila	1	{TAB}	0	{TAB}		0	Block2	auf	0	{-i}		0	4	-88	5	1	1	1	1	1	5	5a	rechts	41.63	2	ja	4	5	0	47.5	65	17.5	12	8	3	3	2	2	13	29
510	11	männlich	rechts	Blau	1	{END}	1	{END}	{END}	32	Block2	auf	0	{-i}		0	4	-88	5	1	2	2	1	1	5	5a	rechts	41.63	2	ja	4	5	0	47.5	65	17.5	12	8	3	3	2	2	13	29
510	11	männlich	rechts	Blau	4	{END}	0	{END}	{TAB}	881	Block1	unter	1	{-i}	{-i}	749	4	0	5	1	1	2	2	1	5	5a	rechts	41.63	2	ja	4	5	0	47.5	65	17.5	12	8	3	3	2	2	13	29
510	11	männlich	rechts	Orange	3	{END}	0	{END}	{TAB}	551	Block1	über	1	{-i}	{-i}	398	4	0	5	1	2	2	1	1	5	5a	rechts	41.63	2	ja	4	5	0	47.5	65	17.5	12	8	3	3	2	2	13	29
510	11	männlich	rechts	Lila	4	{TAB}	0	{TAB}	{END}	173	Block1	unter	1	{-i}	{-i}	986	4	0	5	1	2	1	2	1	5	5a	rechts	41.63	2	ja	4	5	0	47.5	65	17.5	12	8	3	3	2	2	13	29
510	11	männlich	rechts	Blau	4	{END}	0	{END}	{TAB}	264	Block1	unter	1	{-i}	{-i}	333	4	0	5	1	1	2	2	1	5	5a	rechts	41.63	2	ja	4	5	0	47.5	65	17.5	12	8	3	3	2	2	13	29
510	11	männlich	rechts	Lila	4	{TAB}	0	{TAB}		0	Block1	unter	1	{-i}	{-i}	888	4	-88	5	1	2	1	2	1	5	5a	rechts	41.63	2	ja	4	5	0	47.5	65	17.5	12	8	3	3	2	2	13	29
510	11	männlich	rechts	Lila	4	{TAB}	0	{TAB}	{END}	237	Block1	unter	1	{-i}	{-i}	820	4	0	5	1	2	1	2	1	5	5a	rechts	41.63	2	ja	4	5	0	47.5	65	17.5	12	8	3	3	2	2	13	29
510	11	männlich	rechts	Blau	3	{END}	1	{END}	{END}	29	Block1	über	1	{-i}	{-i}	1135	4	-99	5	1	2	2	1	1	5	5a	rechts	41.63	2	ja	4	5	0	47.5	65	17.5	12	8	3	3	2	2	13	29
510	11	männlich	rechts	Blau	3	{END}	0	{END}		0	Block1	über	1	{-i}	{-i}	597	4	-88	5	1	2	2	1	1	5	5a	rechts	41.63	2	ja	4	5	0	47.5	65	17.5	12	8	3	3	2	2	13	29
510	11	männlich	rechts	Blau	2	{END}	0	{END}	{TAB}	196	Block1	ab	1	{-i}	{-i}	270	4	0	5	1	1	2	2	1	5	5a	rechts	41.63	2	ja	4	5	0	47.5	65	17.5	12	8	3	3	2	2	13	29
510	11	männlich	rechts	Braun	4	{TAB}	0	{TAB}	{END}	604	Block1	unter	1	{-i}	{-i}	487	4	0	5	1	2	1	2	1	5	5a	rechts	41.63	2	ja	4	5	0	47.5	65	17.5	12	8	3	3	2	2	13	29
510	11	männlich	rechts	Blau	1	{END}	0	{END}	{TAB}	172	Block1	auf	1	{-i}	{-i}	711	4	0	5	1	2	2	1	1	5	5a	rechts	41.63	2	ja	4	5	0	47.5	65	17.5	12	8	3	3	2	2	13	29
510	11	männlich	rechts	Lila	2	{TAB}	0	{TAB}	{END}	287	Block1	ab	1	{-i}	{-i}	797	4	0	5	1	2	1	2	1	5	5a	rechts	41.63	2	ja	4	5	0	47.5	65	17.5	12	8	3	3	2	2	13	29
510	11	männlich	rechts	Blau	1	{END}	0	{END}	{TAB}	175	Block1	auf	1	{-i}	{-i}	847	4	0	5	1	2	2	1	1	5	5a	rechts	41.63	2	ja	4	5	0	47.5	65	17.5	12	8	3	3	2	2	13	29
510	11	männlich	rechts	Lila	2	{TAB}	0	{TAB}	{END}	228	Block1	ab	1	{-i}	{-i}	1085	4	0	5	1	2	1	2	1	5	5a	rechts	41.63	2	ja	4	5	0	47.5	65	17.5	12	8	3	3	2	2	13	29
510	11	männlich	rechts	Blau	3	{END}	0	{END}	{TAB}	997	Block1	über	1	{-i}	{-i}	579	4	0	5	1	2	2	1	1	5	5a	rechts	41.63	2	ja	4	5	0	47.5	65	17.5	12	8	3	3	2	2	13	29
510	11	männlich	rechts	Lila	2	{TAB}	0	{TAB}		0	Block1	ab	1	{-i}	{-i}	433	4	-88	5	1	2	1	2	1	5	5a	rechts	41.63	2	ja	4	5	0	47.5	65	17.5	12	8	3	3	2	2	13	29
510	11	männlich	rechts	Lila	1	{TAB}	0	{TAB}		0	Block1	auf	1	{-i}	{-i}	57	4	-88	5	1	1	1	1	1	5	5a	rechts	41.63	2	ja	4	5	0	47.5	65	17.5	12	8	3	3	2	2	13	29
510	11	männlich	rechts	Braun	4	{TAB}	0	{TAB}	{END}	850	Block2	unter	1	{-i}	{-i}	219	4	0	5	1	2	1	2	1	5	5a	rechts	41.63	2	ja	4	5	0	47.5	65	17.5	12	8	3	3	2	2	13	29
510	11	männlich	rechts	Orange	3	{END}	0	{END}	{TAB}	217	Block2	über	1	{-i}	{-i}	301	4	0	5	1	2	2	1	1	5	5a	rechts	41.63	2	ja	4	5	0	47.5	65	17.5	12	8	3	3	2	2	13	29
510	11	männlich	rechts	Blau	1	{END}	0	{END}	{TAB}	265	Block2	auf	1	{-i}	{-i}	683	4	0	5	1	2	2	1	1	5	5a	rechts	41.63	2	ja	4	5	0	47.5	65	17.5	12	8	3	3	2	2	13	29
510	11	männlich	rechts	Blau	3	{END}	0	{END}	{TAB}	210	Block2	über	1	{-i}	{-i}	335	4	0	5	1	2	2	1	1	5	5a	rechts	41.63	2	ja	4	5	0	47.5	65	17.5	12	8	3	3	2	2	13	29
510	11	männlich	rechts	Blau	2	{END}	0	{END}	{TAB}	228	Block2	ab	1	{-i}	{-i}	1126	4	0	5	1	1	2	2	1	5	5a	rechts	41.63	2	ja	4	5	0	47.5	65	17.5	12	8	3	3	2	2	13	29
510	11	männlich	rechts	Blau	1	{END}	0	{END}	{TAB}	372	Block2	auf	1	{-i}	{-i}	395	4	0	5	1	2	2	1	1	5	5a	rechts	41.63	2	ja	4	5	0	47.5	65	17.5	12	8	3	3	2	2	13	29
510	11	männlich	rechts	Lila	2	{TAB}	0	{TAB}	{END}	1113	Block2	ab	1	{-i}	{-i}	525	4	0	5	1	2	1	2	1	5	5a	rechts	41.63	2	ja	4	5	0	47.5	65	17.5	12	8	3	3	2	2	13	29
510	11	männlich	rechts	Blau	4	{END}	1	{END}	{END}	1414	Block2	unter	1	{-i}	{-i}	32	4	-99	5	1	1	2	2	1	5	5a	rechts	41.63	2	ja	4	5	0	47.5	65	17.5	12	8	3	3	2	2	13	29
510	11	männlich	rechts	Lila	1	{TAB}	0	{TAB}	{END}	460	Block2	auf	1	{-i}	{-i}	470	4	0	5	1	1	1	1	1	5	5a	rechts	41.63	2	ja	4	5	0	47.5	65	17.5	12	8	3	3	2	2	13	29
510	11	männlich	rechts	Blau	1	{END}	0	{END}	{TAB}	136	Block2	auf	1	{-i}	{-i}	1280	4	0	5	1	2	2	1	1	5	5a	rechts	41.63	2	ja	4	5	0	47.5	65	17.5	12	8	3	3	2	2	13	29
510	11	männlich	rechts	Lila	4	{TAB}	0	{TAB}	{END}	404	Block2	unter	1	{-i}	{-i}	412	4	0	5	1	2	1	2	1	5	5a	rechts	41.63	2	ja	4	5	0	47.5	65	17.5	12	8	3	3	2	2	13	29
510	11	männlich	rechts	Orange	4	{END}	0	{END}	{TAB}	283	Block2	unter	1	{-i}	{-i}	1150	4	0	5	1	1	2	2	1	5	5a	rechts	41.63	2	ja	4	5	0	47.5	65	17.5	12	8	3	3	2	2	13	29
510	11	männlich	rechts	Braun	1	{TAB}	0	{TAB}		0	Block2	auf	1	{-i}	{-i}	1209	4	-88	5	1	1	1	1	1	5	5a	rechts	41.63	2	ja	4	5	0	47.5	65	17.5	12	8	3	3	2	2	13	29
510	11	männlich	rechts	Orange	2	{END}	0	{END}		0	Block2	ab	1	{-i}	{-i}	1181	4	-88	5	1	1	2	2	1	5	5a	rechts	41.63	2	ja	4	5	0	47.5	65	17.5	12	8	3	3	2	2	13	29
510	11	männlich	rechts	Blau	4	{END}	0	{END}	{TAB}	303	Block2	unter	1	{-i}	{-i}	1320	4	0	5	1	1	2	2	1	5	5a	rechts	41.63	2	ja	4	5	0	47.5	65	17.5	12	8	3	3	2	2	13	29
510	11	männlich	rechts	Orange	1	{END}	0	{END}		0	Block2	auf	1	{-i}	{-i}	915	4	-88	5	1	2	2	1	1	5	5a	rechts	41.63	2	ja	4	5	0	47.5	65	17.5	12	8	3	3	2	2	13	29
510	11	männlich	rechts	Lila	1	{TAB}	0	{TAB}	{END}	238	Block2	auf	1	{-i}	{-i}	812	4	0	5	1	1	1	1	1	5	5a	rechts	41.63	2	ja	4	5	0	47.5	65	17.5	12	8	3	3	2	2	13	29
510	11	männlich	rechts	Braun	2	{TAB}	0	{TAB}	{END}	249	Block2	ab	1	{-i}	{-i}	907	4	0	5	1	2	1	2	1	5	5a	rechts	41.63	2	ja	4	5	0	47.5	65	17.5	12	8	3	3	2	2	13	29
510	11	männlich	rechts	Blau	3	{END}	0	{END}	{TAB}	210	Block2	über	1	{-i}	{-i}	792	4	0	5	1	2	2	1	1	5	5a	rechts	41.63	2	ja	4	5	0	47.5	65	17.5	12	8	3	3	2	2	13	29
510	11	männlich	rechts	Blau	4	{END}	0	{END}	{TAB}	655	Block2	unter	1	{-i}	{-i}	755	4	0	5	1	1	2	2	1	5	5a	rechts	41.63	2	ja	4	5	0	47.5	65	17.5	12	8	3	3	2	2	13	29
510	11	männlich	rechts	Orange	1	{END}	0	{END}	{TAB}	1716	Block2	auf	1	{-i}	{-i}	1284	4	0	5	1	2	2	1	1	5	5a	rechts	41.63	2	ja	4	5	0	47.5	65	17.5	12	8	3	3	2	2	13	29
511	11	männlich	rechts	Blau	2	{TAB}	1	{TAB}	{TAB}	236	Block1	ab	1	{-i}	{-i}	776	5	1	5	1	2	1	2	1	5	5a	rechts	60.44	2	ja	0	5	0	53.75	73.75	20	14	9	3	3	3	0	5	10
511	11	männlich	rechts	Lila	4	{END}	1	{END}	{END}	267	Block1	unter	1	{-i}	{-i}	868	5	1	5	1	1	2	2	1	5	5a	rechts	60.44	2	ja	0	5	0	53.75	73.75	20	14	9	3	3	3	0	5	10
511	11	männlich	rechts	Lila	3	{END}	1	{END}	{END}	325	Block1	über	1	{-i}	{-i}	728	5	1	5	1	2	2	1	1	5	5a	rechts	60.44	2	ja	0	5	0	53.75	73.75	20	14	9	3	3	3	0	5	10
511	11	männlich	rechts	Orange	2	{END}	1	{END}	{END}	226	Block1	ab	1	{-i}	{-i}	908	5	1	5	1	1	2	2	1	5	5a	rechts	60.44	2	ja	0	5	0	53.75	73.75	20	14	9	3	3	3	0	5	10
511	11	männlich	rechts	Orange	4	{END}	1	{END}	{END}	224	Block1	unter	1	{-i}	{-i}	632	5	1	5	1	1	2	2	1	5	5a	rechts	60.44	2	ja	0	5	0	53.75	73.75	20	14	9	3	3	3	0	5	10
511	11	männlich	rechts	Blau	1	{TAB}	1	{TAB}	{TAB}	209	Block1	auf	1	{-i}	{-i}	1513	5	1	5	1	1	1	1	1	5	5a	rechts	60.44	2	ja	0	5	0	53.75	73.75	20	14	9	3	3	3	0	5	10
511	11	männlich	rechts	Lila	1	{END}	1	{END}	{END}	464	Block1	auf	1	{-i}	{-i}	1769	5	1	5	1	2	2	1	1	5	5a	rechts	60.44	2	ja	0	5	0	53.75	73.75	20	14	9	3	3	3	0	5	10
511	11	männlich	rechts	Braun	4	{TAB}	1	{TAB}	{TAB}	236	Block1	unter	1	{-i}	{-i}	1799	5	1	5	1	2	1	2	1	5	5a	rechts	60.44	2	ja	0	5	0	53.75	73.75	20	14	9	3	3	3	0	5	10
511	11	männlich	rechts	Lila	2	{END}	1	{END}	{END}	296	Block1	ab	1	{-i}	{-i}	1155	5	1	5	1	1	2	2	1	5	5a	rechts	60.44	2	ja	0	5	0	53.75	73.75	20	14	9	3	3	3	0	5	10
511	11	männlich	rechts	Blau	3	{TAB}	1	{TAB}	{TAB}	234	Block1	über	1	{-i}	{-i}	958	5	1	5	1	1	1	1	1	5	5a	rechts	60.44	2	ja	0	5	0	53.75	73.75	20	14	9	3	3	3	0	5	10
511	11	männlich	rechts	Lila	4	{END}	1	{END}	{END}	258	Block1	unter	1	{-i}	{-i}	642	5	1	5	1	1	2	2	1	5	5a	rechts	60.44	2	ja	0	5	0	53.75	73.75	20	14	9	3	3	3	0	5	10
511	11	männlich	rechts	Braun	4	{TAB}	1	{TAB}	{TAB}	223	Block1	unter	1	{-i}	{-i}	1336	5	1	5	1	2	1	2	1	5	5a	rechts	60.44	2	ja	0	5	0	53.75	73.75	20	14	9	3	3	3	0	5	10
511	11	männlich	rechts	Braun	4	{TAB}	1	{TAB}	{TAB}	190	Block1	unter	1	{-i}	{-i}	870	5	1	5	1	2	1	2	1	5	5a	rechts	60.44	2	ja	0	5	0	53.75	73.75	20	14	9	3	3	3	0	5	10
511	11	männlich	rechts	Lila	1	{END}	1	{END}	{END}	348	Block1	auf	1	{-i}	{-i}	935	5	1	5	1	2	2	1	1	5	5a	rechts	60.44	2	ja	0	5	0	53.75	73.75	20	14	9	3	3	3	0	5	10
511	11	männlich	rechts	Braun	4	{TAB}	1	{TAB}	{TAB}	266	Block1	unter	1	{-i}	{-i}	1008	5	1	5	1	2	1	2	1	5	5a	rechts	60.44	2	ja	0	5	0	53.75	73.75	20	14	9	3	3	3	0	5	10
511	11	männlich	rechts	Blau	4	{TAB}	1	{TAB}	{TAB}	252	Block1	unter	1	{-i}	{-i}	1416	5	1	5	1	2	1	2	1	5	5a	rechts	60.44	2	ja	0	5	0	53.75	73.75	20	14	9	3	3	3	0	5	10
511	11	männlich	rechts	Blau	3	{TAB}	1	{TAB}	{TAB}	203	Block1	über	1	{-i}	{-i}	1067	5	1	5	1	1	1	1	1	5	5a	rechts	60.44	2	ja	0	5	0	53.75	73.75	20	14	9	3	3	3	0	5	10
511	11	männlich	rechts	Blau	2	{TAB}	1	{TAB}	{TAB}	296	Block1	ab	1	{-i}	{-i}	839	5	1	5	1	2	1	2	1	5	5a	rechts	60.44	2	ja	0	5	0	53.75	73.75	20	14	9	3	3	3	0	5	10
511	11	männlich	rechts	Orange	4	{END}	1	{END}	{END}	275	Block1	unter	1	{-i}	{-i}	1798	5	1	5	1	1	2	2	1	5	5a	rechts	60.44	2	ja	0	5	0	53.75	73.75	20	14	9	3	3	3	0	5	10
511	11	männlich	rechts	Blau	4	{TAB}	1	{TAB}	{TAB}	416	Block1	unter	1	{-i}	{-i}	1297	5	1	5	1	2	1	2	1	5	5a	rechts	60.44	2	ja	0	5	0	53.75	73.75	20	14	9	3	3	3	0	5	10
511	11	männlich	rechts	Blau	3	{TAB}	1	{TAB}	{TAB}	259	Block1	über	1	{-i}	{-i}	809	5	1	5	1	1	1	1	1	5	5a	rechts	60.44	2	ja	0	5	0	53.75	73.75	20	14	9	3	3	3	0	5	10
511	11	männlich	rechts	Braun	3	{TAB}	1	{TAB}	{TAB}	902	Block1	über	1	{-i}	{-i}	754	5	1	5	1	1	1	1	1	5	5a	rechts	60.44	2	ja	0	5	0	53.75	73.75	20	14	9	3	3	3	0	5	10
511	11	männlich	rechts	Braun	1	{TAB}	1	{TAB}	{TAB}	234	Block1	auf	1	{-i}	{-i}	485	5	1	5	1	1	1	1	1	5	5a	rechts	60.44	2	ja	0	5	0	53.75	73.75	20	14	9	3	3	3	0	5	10
511	11	männlich	rechts	Orange	1	{END}	1	{END}	{END}	321	Block1	auf	1	{-i}	{-i}	1106	5	1	5	1	2	2	1	1	5	5a	rechts	60.44	2	ja	0	5	0	53.75	73.75	20	14	9	3	3	3	0	5	10
511	11	männlich	rechts	Braun	2	{TAB}	1	{TAB}	{TAB}	281	Block1	ab	1	{-i}	{-i}	981	5	1	5	1	2	1	2	1	5	5a	rechts	60.44	2	ja	0	5	0	53.75	73.75	20	14	9	3	3	3	0	5	10
511	11	männlich	rechts	Lila	1	{END}	1	{END}	{END}	233	Block1	auf	1	{-i}	{-i}	1438	5	1	5	1	2	2	1	1	5	5a	rechts	60.44	2	ja	0	5	0	53.75	73.75	20	14	9	3	3	3	0	5	10
511	11	männlich	rechts	Braun	3	{TAB}	1	{TAB}	{TAB}	230	Block1	über	1	{-i}	{-i}	928	5	1	5	1	1	1	1	1	5	5a	rechts	60.44	2	ja	0	5	0	53.75	73.75	20	14	9	3	3	3	0	5	10
511	11	männlich	rechts	Blau	1	{TAB}	1	{TAB}	{TAB}	952	Block1	auf	1	{-i}	{-i}	374	5	1	5	1	1	1	1	1	5	5a	rechts	60.44	2	ja	0	5	0	53.75	73.75	20	14	9	3	3	3	0	5	10
511	11	männlich	rechts	Blau	2	{TAB}	1	{TAB}	{TAB}	242	Block1	ab	1	{-i}	{-i}	733	5	1	5	1	2	1	2	1	5	5a	rechts	60.44	2	ja	0	5	0	53.75	73.75	20	14	9	3	3	3	0	5	10
511	11	männlich	rechts	Orange	3	{END}	1	{END}	{END}	477	Block1	über	1	{-i}	{-i}	1193	5	1	5	1	2	2	1	1	5	5a	rechts	60.44	2	ja	0	5	0	53.75	73.75	20	14	9	3	3	3	0	5	10
511	11	männlich	rechts	Orange	2	{END}	1	{END}	{END}	407	Block1	ab	1	{-i}	{-i}	731	5	1	5	1	1	2	2	1	5	5a	rechts	60.44	2	ja	0	5	0	53.75	73.75	20	14	9	3	3	3	0	5	10
511	11	männlich	rechts	Lila	3	{END}	1	{END}	{END}	544	Block1	über	1	{-i}	{-i}	1014	5	1	5	1	2	2	1	1	5	5a	rechts	60.44	2	ja	0	5	0	53.75	73.75	20	14	9	3	3	3	0	5	10
511	11	männlich	rechts	Orange	3	{END}	1	{END}	{END}	1139	Block1	über	1	{-i}	{-i}	1324	5	1	5	1	2	2	1	1	5	5a	rechts	60.44	2	ja	0	5	0	53.75	73.75	20	14	9	3	3	3	0	5	10
511	11	männlich	rechts	Orange	1	{END}	1	{END}	{END}	504	Block1	auf	1	{-i}	{-i}	473	5	1	5	1	2	2	1	1	5	5a	rechts	60.44	2	ja	0	5	0	53.75	73.75	20	14	9	3	3	3	0	5	10
511	11	männlich	rechts	Blau	3	{TAB}	1	{TAB}	{TAB}	308	Block1	über	1	{-i}	{-i}	901	5	1	5	1	1	1	1	1	5	5a	rechts	60.44	2	ja	0	5	0	53.75	73.75	20	14	9	3	3	3	0	5	10
511	11	männlich	rechts	Lila	3	{END}	1	{END}	{END}	427	Block1	über	1	{-i}	{-i}	793	5	1	5	1	2	2	1	1	5	5a	rechts	60.44	2	ja	0	5	0	53.75	73.75	20	14	9	3	3	3	0	5	10
511	11	männlich	rechts	Orange	1	{END}	1	{END}	{END}	588	Block1	auf	1	{-i}	{-i}	636	5	1	5	1	2	2	1	1	5	5a	rechts	60.44	2	ja	0	5	0	53.75	73.75	20	14	9	3	3	3	0	5	10
511	11	männlich	rechts	Braun	2	{TAB}	1	{TAB}	{TAB}	796	Block1	ab	1	{-i}	{-i}	1135	5	1	5	1	2	1	2	1	5	5a	rechts	60.44	2	ja	0	5	0	53.75	73.75	20	14	9	3	3	3	0	5	10
511	11	männlich	rechts	Orange	2	{END}	1	{END}	{END}	530	Block1	ab	1	{-i}	{-i}	1638	5	1	5	1	1	2	2	1	5	5a	rechts	60.44	2	ja	0	5	0	53.75	73.75	20	14	9	3	3	3	0	5	10
511	11	männlich	rechts	Orange	2	{END}	1	{END}	{END}	541	Block1	ab	1	{-i}	{-i}	1276	5	1	5	1	1	2	2	1	5	5a	rechts	60.44	2	ja	0	5	0	53.75	73.75	20	14	9	3	3	3	0	5	10
511	11	männlich	rechts	Lila	3	{END}	1	{END}	{END}	863	Block1	über	1	{-i}	{-i}	698	5	1	5	1	2	2	1	1	5	5a	rechts	60.44	2	ja	0	5	0	53.75	73.75	20	14	9	3	3	3	0	5	10
511	11	männlich	rechts	Braun	1	{TAB}	1	{TAB}	{TAB}	274	Block1	auf	1	{-i}	{-i}	999	5	1	5	1	1	1	1	1	5	5a	rechts	60.44	2	ja	0	5	0	53.75	73.75	20	14	9	3	3	3	0	5	10
511	11	männlich	rechts	Braun	2	{TAB}	1	{TAB}	{TAB}	317	Block1	ab	1	{-i}	{-i}	504	5	1	5	1	2	1	2	1	5	5a	rechts	60.44	2	ja	0	5	0	53.75	73.75	20	14	9	3	3	3	0	5	10
511	11	männlich	rechts	Lila	4	{END}	1	{END}	{END}	343	Block1	unter	1	{-i}	{-i}	914	5	1	5	1	1	2	2	1	5	5a	rechts	60.44	2	ja	0	5	0	53.75	73.75	20	14	9	3	3	3	0	5	10
511	11	männlich	rechts	Braun	3	{TAB}	1	{TAB}	{TAB}	336	Block1	über	1	{-i}	{-i}	715	5	1	5	1	1	1	1	1	5	5a	rechts	60.44	2	ja	0	5	0	53.75	73.75	20	14	9	3	3	3	0	5	10
511	11	männlich	rechts	Lila	3	{END}	1	{END}	{END}	585	Block1	über	1	{-i}	{-i}	791	5	1	5	1	2	2	1	1	5	5a	rechts	60.44	2	ja	0	5	0	53.75	73.75	20	14	9	3	3	3	0	5	10
511	11	männlich	rechts	Braun	4	{TAB}	1	{TAB}	{TAB}	279	Block1	unter	1	{-i}	{-i}	947	5	1	5	1	2	1	2	1	5	5a	rechts	60.44	2	ja	0	5	0	53.75	73.75	20	14	9	3	3	3	0	5	10
511	11	männlich	rechts	Braun	1	{TAB}	1	{TAB}	{TAB}	760	Block1	auf	1	{-i}	{-i}	549	5	1	5	1	1	1	1	1	5	5a	rechts	60.44	2	ja	0	5	0	53.75	73.75	20	14	9	3	3	3	0	5	10
511	11	männlich	rechts	Lila	2	{END}	1	{END}	{END}	435	Block1	ab	1	{-i}	{-i}	2645	5	1	5	1	1	2	2	1	5	5a	rechts	60.44	2	ja	0	5	0	53.75	73.75	20	14	9	3	3	3	0	5	10
511	11	männlich	rechts	Blau	4	{TAB}	1	{TAB}	{TAB}	224	Block1	unter	1	{-i}	{-i}	1131	5	1	5	1	2	1	2	1	5	5a	rechts	60.44	2	ja	0	5	0	53.75	73.75	20	14	9	3	3	3	0	5	10
511	11	männlich	rechts	Blau	4	{TAB}	1	{TAB}	{TAB}	311	Block1	unter	1	{-i}	{-i}	889	5	1	5	1	2	1	2	1	5	5a	rechts	60.44	2	ja	0	5	0	53.75	73.75	20	14	9	3	3	3	0	5	10
511	11	männlich	rechts	Orange	2	{END}	1	{END}	{END}	431	Block1	ab	1	{-i}	{-i}	1661	5	1	5	1	1	2	2	1	5	5a	rechts	60.44	2	ja	0	5	0	53.75	73.75	20	14	9	3	3	3	0	5	10
511	11	männlich	rechts	Braun	1	{TAB}	1	{TAB}	{TAB}	326	Block1	auf	1	{-i}	{-i}	2175	5	1	5	1	1	1	1	1	5	5a	rechts	60.44	2	ja	0	5	0	53.75	73.75	20	14	9	3	3	3	0	5	10
511	11	männlich	rechts	Orange	4	{END}	1	{END}	{END}	350	Block1	unter	1	{-i}	{-i}	2133	5	1	5	1	1	2	2	1	5	5a	rechts	60.44	2	ja	0	5	0	53.75	73.75	20	14	9	3	3	3	0	5	10
511	11	männlich	rechts	Orange	3	{END}	1	{END}	{END}	338	Block1	über	1	{-i}	{-i}	1257	5	1	5	1	2	2	1	1	5	5a	rechts	60.44	2	ja	0	5	0	53.75	73.75	20	14	9	3	3	3	0	5	10
511	11	männlich	rechts	Blau	3	{TAB}	1	{TAB}	{TAB}	174	Block1	über	1	{-i}	{-i}	621	5	1	5	1	1	1	1	1	5	5a	rechts	60.44	2	ja	0	5	0	53.75	73.75	20	14	9	3	3	3	0	5	10
511	11	männlich	rechts	Braun	3	{TAB}	1	{TAB}	{TAB}	243	Block1	über	1	{-i}	{-i}	560	5	1	5	1	1	1	1	1	5	5a	rechts	60.44	2	ja	0	5	0	53.75	73.75	20	14	9	3	3	3	0	5	10
511	11	männlich	rechts	Orange	3	{END}	1	{END}	{END}	223	Block1	über	1	{-i}	{-i}	714	5	1	5	1	2	2	1	1	5	5a	rechts	60.44	2	ja	0	5	0	53.75	73.75	20	14	9	3	3	3	0	5	10
511	11	männlich	rechts	Blau	1	{TAB}	1	{TAB}	{TAB}	187	Block1	auf	1	{-i}	{-i}	776	5	1	5	1	1	1	1	1	5	5a	rechts	60.44	2	ja	0	5	0	53.75	73.75	20	14	9	3	3	3	0	5	10
511	11	männlich	rechts	Blau	2	{TAB}	1	{TAB}	{TAB}	254	Block1	ab	1	{-i}	{-i}	1260	5	1	5	1	2	1	2	1	5	5a	rechts	60.44	2	ja	0	5	0	53.75	73.75	20	14	9	3	3	3	0	5	10
511	11	männlich	rechts	Lila	1	{END}	1	{END}	{END}	805	Block1	auf	1	{-i}	{-i}	861	5	1	5	1	2	2	1	1	5	5a	rechts	60.44	2	ja	0	5	0	53.75	73.75	20	14	9	3	3	3	0	5	10
511	11	männlich	rechts	Lila	4	{END}	1	{END}	{END}	362	Block1	unter	1	{-i}	{-i}	667	5	1	5	1	1	2	2	1	5	5a	rechts	60.44	2	ja	0	5	0	53.75	73.75	20	14	9	3	3	3	0	5	10
511	11	männlich	rechts	Braun	2	{TAB}	1	{TAB}	{TAB}	221	Block1	ab	1	{-i}	{-i}	628	5	1	5	1	2	1	2	1	5	5a	rechts	60.44	2	ja	0	5	0	53.75	73.75	20	14	9	3	3	3	0	5	10
511	11	männlich	rechts	Braun	3	{TAB}	1	{TAB}	{TAB}	285	Block1	über	1	{-i}	{-i}	1501	5	1	5	1	1	1	1	1	5	5a	rechts	60.44	2	ja	0	5	0	53.75	73.75	20	14	9	3	3	3	0	5	10
511	11	männlich	rechts	Braun	2	{TAB}	1	{TAB}	{TAB}	279	Block1	ab	1	{-i}	{-i}	523	5	1	5	1	2	1	2	1	5	5a	rechts	60.44	2	ja	0	5	0	53.75	73.75	20	14	9	3	3	3	0	5	10
511	11	männlich	rechts	Blau	4	{TAB}	1	{TAB}	{TAB}	281	Block1	unter	1	{-i}	{-i}	765	5	1	5	1	2	1	2	1	5	5a	rechts	60.44	2	ja	0	5	0	53.75	73.75	20	14	9	3	3	3	0	5	10
511	11	männlich	rechts	Blau	1	{TAB}	1	{TAB}	{TAB}	321	Block1	auf	1	{-i}	{-i}	358	5	1	5	1	1	1	1	1	5	5a	rechts	60.44	2	ja	0	5	0	53.75	73.75	20	14	9	3	3	3	0	5	10
511	11	männlich	rechts	Blau	2	{TAB}	1	{TAB}	{TAB}	212	Block1	ab	1	{-i}	{-i}	669	5	1	5	1	2	1	2	1	5	5a	rechts	60.44	2	ja	0	5	0	53.75	73.75	20	14	9	3	3	3	0	5	10
511	11	männlich	rechts	Orange	3	{END}	1	{END}	{END}	403	Block1	über	1	{-i}	{-i}	1341	5	1	5	1	2	2	1	1	5	5a	rechts	60.44	2	ja	0	5	0	53.75	73.75	20	14	9	3	3	3	0	5	10
511	11	männlich	rechts	Braun	1	{TAB}	1	{TAB}	{TAB}	184	Block1	auf	1	{-i}	{-i}	1189	5	1	5	1	1	1	1	1	5	5a	rechts	60.44	2	ja	0	5	0	53.75	73.75	20	14	9	3	3	3	0	5	10
511	11	männlich	rechts	Lila	4	{END}	1	{END}	{END}	363	Block1	unter	1	{-i}	{-i}	1682	5	1	5	1	1	2	2	1	5	5a	rechts	60.44	2	ja	0	5	0	53.75	73.75	20	14	9	3	3	3	0	5	10
511	11	männlich	rechts	Lila	2	{END}	1	{END}	{END}	278	Block1	ab	1	{-i}	{-i}	1003	5	1	5	1	1	2	2	1	5	5a	rechts	60.44	2	ja	0	5	0	53.75	73.75	20	14	9	3	3	3	0	5	10
511	11	männlich	rechts	Lila	2	{END}	1	{END}	{END}	349	Block1	ab	1	{-i}	{-i}	2332	5	1	5	1	1	2	2	1	5	5a	rechts	60.44	2	ja	0	5	0	53.75	73.75	20	14	9	3	3	3	0	5	10
511	11	männlich	rechts	Lila	1	{END}	1	{END}	{END}	507	Block1	auf	1	{-i}	{-i}	1865	5	1	5	1	2	2	1	1	5	5a	rechts	60.44	2	ja	0	5	0	53.75	73.75	20	14	9	3	3	3	0	5	10
511	11	männlich	rechts	Orange	4	{END}	1	{END}	{END}	331	Block1	unter	1	{-i}	{-i}	1017	5	1	5	1	1	2	2	1	5	5a	rechts	60.44	2	ja	0	5	0	53.75	73.75	20	14	9	3	3	3	0	5	10
511	11	männlich	rechts	Blau	4	{TAB}	1	{TAB}	{TAB}	194	Block2	unter	1	{-i}	{-i}	2553	5	1	5	1	2	1	2	1	5	5a	rechts	60.44	2	ja	0	5	0	53.75	73.75	20	14	9	3	3	3	0	5	10
511	11	männlich	rechts	Blau	1	{TAB}	1	{TAB}	{TAB}	118	Block2	auf	1	{-i}	{-i}	531	5	1	5	1	1	1	1	1	5	5a	rechts	60.44	2	ja	0	5	0	53.75	73.75	20	14	9	3	3	3	0	5	10
511	11	männlich	rechts	Lila	4	{END}	1	{END}	{END}	310	Block2	unter	1	{-i}	{-i}	2282	5	1	5	1	1	2	2	1	5	5a	rechts	60.44	2	ja	0	5	0	53.75	73.75	20	14	9	3	3	3	0	5	10
511	11	männlich	rechts	Lila	2	{END}	1	{END}	{END}	679	Block2	ab	1	{-i}	{-i}	938	5	1	5	1	1	2	2	1	5	5a	rechts	60.44	2	ja	0	5	0	53.75	73.75	20	14	9	3	3	3	0	5	10
511	11	männlich	rechts	Braun	1	{TAB}	1	{TAB}	{TAB}	641	Block2	auf	1	{-i}	{-i}	907	5	1	5	1	1	1	1	1	5	5a	rechts	60.44	2	ja	0	5	0	53.75	73.75	20	14	9	3	3	3	0	5	10
511	11	männlich	rechts	Braun	1	{TAB}	1	{TAB}	{TAB}	226	Block2	auf	1	{-i}	{-i}	949	5	1	5	1	1	1	1	1	5	5a	rechts	60.44	2	ja	0	5	0	53.75	73.75	20	14	9	3	3	3	0	5	10
511	11	männlich	rechts	Blau	3	{TAB}	1	{TAB}	{TAB}	246	Block2	über	1	{-i}	{-i}	1543	5	1	5	1	1	1	1	1	5	5a	rechts	60.44	2	ja	0	5	0	53.75	73.75	20	14	9	3	3	3	0	5	10
511	11	männlich	rechts	Orange	3	{END}	1	{END}	{END}	396	Block2	über	1	{-i}	{-i}	1466	5	1	5	1	2	2	1	1	5	5a	rechts	60.44	2	ja	0	5	0	53.75	73.75	20	14	9	3	3	3	0	5	10
511	11	männlich	rechts	Lila	3	{END}	1	{END}	{END}	642	Block2	über	1	{-i}	{-i}	617	5	1	5	1	2	2	1	1	5	5a	rechts	60.44	2	ja	0	5	0	53.75	73.75	20	14	9	3	3	3	0	5	10
511	11	männlich	rechts	Orange	4	{END}	1	{END}	{END}	307	Block2	unter	1	{-i}	{-i}	403	5	1	5	1	1	2	2	1	5	5a	rechts	60.44	2	ja	0	5	0	53.75	73.75	20	14	9	3	3	3	0	5	10
511	11	männlich	rechts	Blau	2	{TAB}	1	{TAB}	{TAB}	195	Block2	ab	1	{-i}	{-i}	1217	5	1	5	1	2	1	2	1	5	5a	rechts	60.44	2	ja	0	5	0	53.75	73.75	20	14	9	3	3	3	0	5	10
511	11	männlich	rechts	Blau	2	{TAB}	1	{TAB}	{TAB}	820	Block2	ab	1	{-i}	{-i}	205	5	1	5	1	2	1	2	1	5	5a	rechts	60.44	2	ja	0	5	0	53.75	73.75	20	14	9	3	3	3	0	5	10
511	11	männlich	rechts	Orange	3	{END}	1	{END}	{END}	430	Block2	über	1	{-i}	{-i}	430	5	1	5	1	2	2	1	1	5	5a	rechts	60.44	2	ja	0	5	0	53.75	73.75	20	14	9	3	3	3	0	5	10
511	11	männlich	rechts	Braun	3	{TAB}	1	{TAB}	{TAB}	286	Block2	über	1	{-i}	{-i}	414	5	1	5	1	1	1	1	1	5	5a	rechts	60.44	2	ja	0	5	0	53.75	73.75	20	14	9	3	3	3	0	5	10
511	11	männlich	rechts	Braun	2	{TAB}	1	{TAB}	{TAB}	151	Block2	ab	1	{-i}	{-i}	1436	5	1	5	1	2	1	2	1	5	5a	rechts	60.44	2	ja	0	5	0	53.75	73.75	20	14	9	3	3	3	0	5	10
511	11	männlich	rechts	Orange	2	{END}	1	{END}	{END}	349	Block2	ab	1	{-i}	{-i}	1751	5	1	5	1	1	2	2	1	5	5a	rechts	60.44	2	ja	0	5	0	53.75	73.75	20	14	9	3	3	3	0	5	10
511	11	männlich	rechts	Orange	3	{END}	1	{END}	{END}	126	Block2	über	1	{-i}	{-i}	1377	5	1	5	1	2	2	1	1	5	5a	rechts	60.44	2	ja	0	5	0	53.75	73.75	20	14	9	3	3	3	0	5	10
511	11	männlich	rechts	Orange	2	{END}	1	{END}	{END}	409	Block2	ab	1	{-i}	{-i}	957	5	1	5	1	1	2	2	1	5	5a	rechts	60.44	2	ja	0	5	0	53.75	73.75	20	14	9	3	3	3	0	5	10
511	11	männlich	rechts	Lila	1	{END}	1	{END}	{END}	341	Block2	auf	1	{-i}	{-i}	786	5	1	5	1	2	2	1	1	5	5a	rechts	60.44	2	ja	0	5	0	53.75	73.75	20	14	9	3	3	3	0	5	10
511	11	männlich	rechts	Blau	3	{TAB}	1	{TAB}	{TAB}	732	Block2	über	1	{-i}	{-i}	653	5	1	5	1	1	1	1	1	5	5a	rechts	60.44	2	ja	0	5	0	53.75	73.75	20	14	9	3	3	3	0	5	10
511	11	männlich	rechts	Lila	1	{END}	1	{END}	{END}	379	Block2	auf	1	{-i}	{-i}	809	5	1	5	1	2	2	1	1	5	5a	rechts	60.44	2	ja	0	5	0	53.75	73.75	20	14	9	3	3	3	0	5	10
511	11	männlich	rechts	Blau	3	{TAB}	1	{TAB}	{TAB}	204	Block2	über	1	{-i}	{-i}	1716	5	1	5	1	1	1	1	1	5	5a	rechts	60.44	2	ja	0	5	0	53.75	73.75	20	14	9	3	3	3	0	5	10
511	11	männlich	rechts	Blau	1	{TAB}	1	{TAB}	{TAB}	255	Block2	auf	1	{-i}	{-i}	1163	5	1	5	1	1	1	1	1	5	5a	rechts	60.44	2	ja	0	5	0	53.75	73.75	20	14	9	3	3	3	0	5	10
511	11	männlich	rechts	Lila	2	{END}	1	{END}	{END}	1069	Block2	ab	1	{-i}	{-i}	2504	5	1	5	1	1	2	2	1	5	5a	rechts	60.44	2	ja	0	5	0	53.75	73.75	20	14	9	3	3	3	0	5	10
511	11	männlich	rechts	Blau	2	{TAB}	1	{TAB}	{TAB}	257	Block2	ab	1	{-i}	{-i}	2378	5	1	5	1	2	1	2	1	5	5a	rechts	60.44	2	ja	0	5	0	53.75	73.75	20	14	9	3	3	3	0	5	10
511	11	männlich	rechts	Lila	3	{END}	1	{END}	{END}	403	Block2	über	1	{-i}	{-i}	1208	5	1	5	1	2	2	1	1	5	5a	rechts	60.44	2	ja	0	5	0	53.75	73.75	20	14	9	3	3	3	0	5	10
511	11	männlich	rechts	Orange	1	{END}	1	{END}	{END}	390	Block2	auf	1	{-i}	{-i}	1029	5	1	5	1	2	2	1	1	5	5a	rechts	60.44	2	ja	0	5	0	53.75	73.75	20	14	9	3	3	3	0	5	10
511	11	männlich	rechts	Braun	3	{TAB}	1	{TAB}	{TAB}	187	Block2	über	1	{-i}	{-i}	834	5	1	5	1	1	1	1	1	5	5a	rechts	60.44	2	ja	0	5	0	53.75	73.75	20	14	9	3	3	3	0	5	10
511	11	männlich	rechts	Braun	1	{TAB}	1	{TAB}	{TAB}	235	Block2	auf	1	{-i}	{-i}	926	5	1	5	1	1	1	1	1	5	5a	rechts	60.44	2	ja	0	5	0	53.75	73.75	20	14	9	3	3	3	0	5	10
511	11	männlich	rechts	Lila	2	{END}	1	{END}	{END}	355	Block2	ab	1	{-i}	{-i}	1117	5	1	5	1	1	2	2	1	5	5a	rechts	60.44	2	ja	0	5	0	53.75	73.75	20	14	9	3	3	3	0	5	10
511	11	männlich	rechts	Orange	2	{END}	1	{END}	{END}	170	Block2	ab	1	{-i}	{-i}	452	5	1	5	1	1	2	2	1	5	5a	rechts	60.44	2	ja	0	5	0	53.75	73.75	20	14	9	3	3	3	0	5	10
511	11	männlich	rechts	Braun	2	{TAB}	1	{TAB}	{TAB}	251	Block2	ab	1	{-i}	{-i}	1100	5	1	5	1	2	1	2	1	5	5a	rechts	60.44	2	ja	0	5	0	53.75	73.75	20	14	9	3	3	3	0	5	10
511	11	männlich	rechts	Blau	4	{TAB}	1	{TAB}	{TAB}	152	Block2	unter	1	{-i}	{-i}	914	5	1	5	1	2	1	2	1	5	5a	rechts	60.44	2	ja	0	5	0	53.75	73.75	20	14	9	3	3	3	0	5	10
511	11	männlich	rechts	Lila	3	{END}	1	{END}	{END}	260	Block2	über	1	{-i}	{-i}	826	5	1	5	1	2	2	1	1	5	5a	rechts	60.44	2	ja	0	5	0	53.75	73.75	20	14	9	3	3	3	0	5	10
511	11	männlich	rechts	Braun	3	{TAB}	1	{TAB}	{TAB}	144	Block2	über	1	{-i}	{-i}	997	5	1	5	1	1	1	1	1	5	5a	rechts	60.44	2	ja	0	5	0	53.75	73.75	20	14	9	3	3	3	0	5	10
511	11	männlich	rechts	Blau	4	{TAB}	1	{TAB}	{TAB}	446	Block2	unter	1	{-i}	{-i}	2715	5	1	5	1	2	1	2	1	5	5a	rechts	60.44	2	ja	0	5	0	53.75	73.75	20	14	9	3	3	3	0	5	10
511	11	männlich	rechts	Braun	4	{TAB}	1	{TAB}	{TAB}	186	Block2	unter	1	{-i}	{-i}	2130	5	1	5	1	2	1	2	1	5	5a	rechts	60.44	2	ja	0	5	0	53.75	73.75	20	14	9	3	3	3	0	5	10
511	11	männlich	rechts	Blau	1	{TAB}	1	{TAB}	{TAB}	189	Block2	auf	1	{-i}	{-i}	2107	5	1	5	1	1	1	1	1	5	5a	rechts	60.44	2	ja	0	5	0	53.75	73.75	20	14	9	3	3	3	0	5	10
511	11	männlich	rechts	Braun	4	{TAB}	1	{TAB}	{TAB}	188	Block2	unter	1	{-i}	{-i}	2730	5	1	5	1	2	1	2	1	5	5a	rechts	60.44	2	ja	0	5	0	53.75	73.75	20	14	9	3	3	3	0	5	10
511	11	männlich	rechts	Braun	4	{TAB}	1	{TAB}	{TAB}	195	Block2	unter	1	{-i}	{-i}	942	5	1	5	1	2	1	2	1	5	5a	rechts	60.44	2	ja	0	5	0	53.75	73.75	20	14	9	3	3	3	0	5	10
511	11	männlich	rechts	Braun	4	{TAB}	1	{TAB}	{TAB}	169	Block2	unter	1	{-i}	{-i}	524	5	1	5	1	2	1	2	1	5	5a	rechts	60.44	2	ja	0	5	0	53.75	73.75	20	14	9	3	3	3	0	5	10
511	11	männlich	rechts	Orange	4	{END}	1	{END}	{END}	601	Block2	unter	1	{-i}	{-i}	899	5	1	5	1	1	2	2	1	5	5a	rechts	60.44	2	ja	0	5	0	53.75	73.75	20	14	9	3	3	3	0	5	10
511	11	männlich	rechts	Orange	4	{END}	1	{END}	{END}	622	Block2	unter	1	{-i}	{-i}	646	5	1	5	1	1	2	2	1	5	5a	rechts	60.44	2	ja	0	5	0	53.75	73.75	20	14	9	3	3	3	0	5	10
511	11	männlich	rechts	Orange	2	{END}	1	{END}	{END}	597	Block2	ab	1	{-i}	{-i}	911	5	1	5	1	1	2	2	1	5	5a	rechts	60.44	2	ja	0	5	0	53.75	73.75	20	14	9	3	3	3	0	5	10
511	11	männlich	rechts	Braun	2	{TAB}	1	{TAB}	{TAB}	213	Block2	ab	1	{-i}	{-i}	1159	5	1	5	1	2	1	2	1	5	5a	rechts	60.44	2	ja	0	5	0	53.75	73.75	20	14	9	3	3	3	0	5	10
511	11	männlich	rechts	Braun	3	{TAB}	1	{TAB}	{TAB}	197	Block2	über	1	{-i}	{-i}	687	5	1	5	1	1	1	1	1	5	5a	rechts	60.44	2	ja	0	5	0	53.75	73.75	20	14	9	3	3	3	0	5	10
511	11	männlich	rechts	Lila	4	{END}	1	{END}	{END}	253	Block2	unter	1	{-i}	{-i}	911	5	1	5	1	1	2	2	1	5	5a	rechts	60.44	2	ja	0	5	0	53.75	73.75	20	14	9	3	3	3	0	5	10
511	11	männlich	rechts	Lila	1	{END}	1	{END}	{END}	1213	Block2	auf	1	{-i}	{-i}	396	5	1	5	1	2	2	1	1	5	5a	rechts	60.44	2	ja	0	5	0	53.75	73.75	20	14	9	3	3	3	0	5	10
511	11	männlich	rechts	Orange	4	{END}	1	{END}	{END}	1283	Block2	unter	1	{-i}	{-i}	577	5	1	5	1	1	2	2	1	5	5a	rechts	60.44	2	ja	0	5	0	53.75	73.75	20	14	9	3	3	3	0	5	10
511	11	männlich	rechts	Orange	3	{END}	1	{END}	{END}	277	Block2	über	1	{-i}	{-i}	878	5	1	5	1	2	2	1	1	5	5a	rechts	60.44	2	ja	0	5	0	53.75	73.75	20	14	9	3	3	3	0	5	10
511	11	männlich	rechts	Lila	1	{END}	1	{END}	{END}	475	Block2	auf	1	{-i}	{-i}	602	5	1	5	1	2	2	1	1	5	5a	rechts	60.44	2	ja	0	5	0	53.75	73.75	20	14	9	3	3	3	0	5	10
511	11	männlich	rechts	Blau	3	{TAB}	1	{TAB}	{TAB}	563	Block2	über	1	{-i}	{-i}	609	5	1	5	1	1	1	1	1	5	5a	rechts	60.44	2	ja	0	5	0	53.75	73.75	20	14	9	3	3	3	0	5	10
511	11	männlich	rechts	Orange	1	{END}	1	{END}	{END}	251	Block2	auf	1	{-i}	{-i}	585	5	1	5	1	2	2	1	1	5	5a	rechts	60.44	2	ja	0	5	0	53.75	73.75	20	14	9	3	3	3	0	5	10
511	11	männlich	rechts	Lila	1	{END}	1	{END}	{END}	301	Block2	auf	1	{-i}	{-i}	695	5	1	5	1	2	2	1	1	5	5a	rechts	60.44	2	ja	0	5	0	53.75	73.75	20	14	9	3	3	3	0	5	10
511	11	männlich	rechts	Lila	4	{END}	1	{END}	{END}	307	Block2	unter	1	{-i}	{-i}	626	5	1	5	1	1	2	2	1	5	5a	rechts	60.44	2	ja	0	5	0	53.75	73.75	20	14	9	3	3	3	0	5	10
511	11	männlich	rechts	Lila	3	{END}	1	{END}	{END}	280	Block2	über	1	{-i}	{-i}	640	5	1	5	1	2	2	1	1	5	5a	rechts	60.44	2	ja	0	5	0	53.75	73.75	20	14	9	3	3	3	0	5	10
511	11	männlich	rechts	Braun	2	{TAB}	1	{TAB}	{TAB}	574	Block2	ab	1	{-i}	{-i}	414	5	1	5	1	2	1	2	1	5	5a	rechts	60.44	2	ja	0	5	0	53.75	73.75	20	14	9	3	3	3	0	5	10
511	11	männlich	rechts	Braun	2	{TAB}	1	{TAB}	{TAB}	1298	Block2	ab	1	{-i}	{-i}	401	5	1	5	1	2	1	2	1	5	5a	rechts	60.44	2	ja	0	5	0	53.75	73.75	20	14	9	3	3	3	0	5	10
511	11	männlich	rechts	Braun	4	{TAB}	1	{TAB}	{TAB}	198	Block2	unter	1	{-i}	{-i}	322	5	1	5	1	2	1	2	1	5	5a	rechts	60.44	2	ja	0	5	0	53.75	73.75	20	14	9	3	3	3	0	5	10
511	11	männlich	rechts	Orange	3	{END}	1	{END}	{END}	518	Block2	über	1	{-i}	{-i}	1710	5	1	5	1	2	2	1	1	5	5a	rechts	60.44	2	ja	0	5	0	53.75	73.75	20	14	9	3	3	3	0	5	10
511	11	männlich	rechts	Blau	2	{TAB}	1	{TAB}	{TAB}	223	Block2	ab	1	{-i}	{-i}	1163	5	1	5	1	2	1	2	1	5	5a	rechts	60.44	2	ja	0	5	0	53.75	73.75	20	14	9	3	3	3	0	5	10
511	11	männlich	rechts	Braun	1	{TAB}	1	{TAB}	{TAB}	436	Block2	auf	1	{-i}	{-i}	628	5	1	5	1	1	1	1	1	5	5a	rechts	60.44	2	ja	0	5	0	53.75	73.75	20	14	9	3	3	3	0	5	10
511	11	männlich	rechts	Orange	1	{END}	1	{END}	{END}	602	Block2	auf	1	{-i}	{-i}	559	5	1	5	1	2	2	1	1	5	5a	rechts	60.44	2	ja	0	5	0	53.75	73.75	20	14	9	3	3	3	0	5	10
511	11	männlich	rechts	Blau	3	{TAB}	1	{TAB}	{TAB}	215	Block2	über	1	{-i}	{-i}	2134	5	1	5	1	1	1	1	1	5	5a	rechts	60.44	2	ja	0	5	0	53.75	73.75	20	14	9	3	3	3	0	5	10
511	11	männlich	rechts	Lila	2	{END}	1	{END}	{END}	342	Block2	ab	1	{-i}	{-i}	754	5	1	5	1	1	2	2	1	5	5a	rechts	60.44	2	ja	0	5	0	53.75	73.75	20	14	9	3	3	3	0	5	10
511	11	männlich	rechts	Orange	1	{END}	1	{END}	{END}	576	Block2	auf	1	{-i}	{-i}	682	5	1	5	1	2	2	1	1	5	5a	rechts	60.44	2	ja	0	5	0	53.75	73.75	20	14	9	3	3	3	0	5	10
511	11	männlich	rechts	Lila	2	{END}	1	{END}	{END}	304	Block2	ab	1	{-i}	{-i}	998	5	1	5	1	1	2	2	1	5	5a	rechts	60.44	2	ja	0	5	0	53.75	73.75	20	14	9	3	3	3	0	5	10
511	11	männlich	rechts	Orange	4	{END}	1	{END}	{END}	400	Block2	unter	1	{-i}	{-i}	1853	5	1	5	1	1	2	2	1	5	5a	rechts	60.44	2	ja	0	5	0	53.75	73.75	20	14	9	3	3	3	0	5	10
511	11	männlich	rechts	Blau	1	{TAB}	1	{TAB}	{TAB}	167	Block2	auf	1	{-i}	{-i}	1412	5	1	5	1	1	1	1	1	5	5a	rechts	60.44	2	ja	0	5	0	53.75	73.75	20	14	9	3	3	3	0	5	10
511	11	männlich	rechts	Braun	3	{TAB}	1	{TAB}	{TAB}	396	Block2	über	1	{-i}	{-i}	520	5	1	5	1	1	1	1	1	5	5a	rechts	60.44	2	ja	0	5	0	53.75	73.75	20	14	9	3	3	3	0	5	10
511	11	männlich	rechts	Blau	1	{TAB}	1	{TAB}	{TAB}	159	Block1	auf	0	{-i}		0	5	-88	5	1	1	1	1	1	5	5a	rechts	60.44	2	ja	0	5	0	53.75	73.75	20	14	9	3	3	3	0	5	10
511	11	männlich	rechts	Blau	4	{TAB}	1	{TAB}	{TAB}	602	Block2	unter	0	{-i}		0	5	-88	5	1	2	1	2	1	5	5a	rechts	60.44	2	ja	0	5	0	53.75	73.75	20	14	9	3	3	3	0	5	10
511	11	männlich	rechts	Braun	1	{TAB}	1	{TAB}	{TAB}	1467	Block2	auf	0	{-i}		0	5	-88	5	1	1	1	1	1	5	5a	rechts	60.44	2	ja	0	5	0	53.75	73.75	20	14	9	3	3	3	0	5	10
511	11	männlich	rechts	Blau	2	{TAB}	1	{TAB}	{TAB}	1042	Block2	ab	0	{-i}		0	5	-88	5	1	2	1	2	1	5	5a	rechts	60.44	2	ja	0	5	0	53.75	73.75	20	14	9	3	3	3	0	5	10
511	11	männlich	rechts	Orange	1	{END}	0	{END}	{TAB}	211	Block1	auf	1	{-i}	{-i}	627	5	0	5	1	2	2	1	1	5	5a	rechts	60.44	2	ja	0	5	0	53.75	73.75	20	14	9	3	3	3	0	5	10
511	11	männlich	rechts	Lila	2	{END}	0	{END}	{TAB}	389	Block1	ab	1	{-i}	{-i}	836	5	0	5	1	1	2	2	1	5	5a	rechts	60.44	2	ja	0	5	0	53.75	73.75	20	14	9	3	3	3	0	5	10
511	11	männlich	rechts	Orange	1	{END}	0	{END}	{TAB}	366	Block1	auf	1	{-i}	{-i}	555	5	0	5	1	2	2	1	1	5	5a	rechts	60.44	2	ja	0	5	0	53.75	73.75	20	14	9	3	3	3	0	5	10
511	11	männlich	rechts	Orange	4	{END}	0	{END}	{TAB}	169	Block1	unter	1	{-i}	{-i}	982	5	0	5	1	1	2	2	1	5	5a	rechts	60.44	2	ja	0	5	0	53.75	73.75	20	14	9	3	3	3	0	5	10
511	11	männlich	rechts	Lila	3	{END}	0	{END}	{TAB}	1081	Block2	über	1	{-i}	{-i}	1248	5	0	5	1	2	2	1	1	5	5a	rechts	60.44	2	ja	0	5	0	53.75	73.75	20	14	9	3	3	3	0	5	10
511	11	männlich	rechts	Lila	4	{END}	0	{END}	{TAB}	153	Block2	unter	1	{-i}	{-i}	574	5	0	5	1	1	2	2	1	5	5a	rechts	60.44	2	ja	0	5	0	53.75	73.75	20	14	9	3	3	3	0	5	10
511	11	männlich	rechts	Blau	4	{TAB}	0	{TAB}	{END}	312	Block2	unter	1	{-i}	{-i}	1238	5	0	5	1	2	1	2	1	5	5a	rechts	60.44	2	ja	0	5	0	53.75	73.75	20	14	9	3	3	3	0	5	10
511	11	männlich	rechts	Lila	4	{END}	0	{END}	{TAB}	159	Block2	unter	1	{-i}	{-i}	2990	5	0	5	1	1	2	2	1	5	5a	rechts	60.44	2	ja	0	5	0	53.75	73.75	20	14	9	3	3	3	0	5	10
511	11	männlich	rechts	Orange	2	{END}	0	{END}	{TAB}	529	Block2	ab	1	{-i}	{-i}	417	5	0	5	1	1	2	2	1	5	5a	rechts	60.44	2	ja	0	5	0	53.75	73.75	20	14	9	3	3	3	0	5	10
511	11	männlich	rechts	Blau	1	{TAB}	0	{TAB}	{END}	315	Block2	auf	1	{-i}	{-i}	967	5	0	5	1	1	1	1	1	5	5a	rechts	60.44	2	ja	0	5	0	53.75	73.75	20	14	9	3	3	3	0	5	10
511	11	männlich	rechts	Orange	1	{END}	0	{END}		0	Block2	auf	1	{-i}	{-i}	1180	5	-88	5	1	2	2	1	1	5	5a	rechts	60.44	2	ja	0	5	0	53.75	73.75	20	14	9	3	3	3	0	5	10
512	11	männlich	rechts	Braun	1	{END}	1	{END}	{END}	170	Block1	auf	1	{-i}	{-i}	1457	6	1	5	1	2	2	1	1	5	5a	rechts	35.33	2	ja	-88	-88	-88	31.25	46.25	15	12	9	3	3	3	11	5	5
512	11	männlich	rechts	Blau	1	{TAB}	1	{TAB}	{TAB}	234	Block1	auf	1	{-i}	{-i}	875	6	1	5	1	1	1	1	1	5	5a	rechts	35.33	2	ja	-88	-88	-88	31.25	46.25	15	12	9	3	3	3	11	5	5
512	11	männlich	rechts	Lila	2	{TAB}	1	{TAB}	{TAB}	201	Block1	ab	1	{-i}	{-i}	949	6	1	5	1	2	1	2	1	5	5a	rechts	35.33	2	ja	-88	-88	-88	31.25	46.25	15	12	9	3	3	3	11	5	5
512	11	männlich	rechts	Braun	4	{END}	1	{END}	{END}	301	Block1	unter	1	{-i}	{-i}	1086	6	1	5	1	1	2	2	1	5	5a	rechts	35.33	2	ja	-88	-88	-88	31.25	46.25	15	12	9	3	3	3	11	5	5
512	11	männlich	rechts	Lila	1	{TAB}	1	{TAB}	{TAB}	136	Block1	auf	1	{-i}	{-i}	674	6	1	5	1	1	1	1	1	5	5a	rechts	35.33	2	ja	-88	-88	-88	31.25	46.25	15	12	9	3	3	3	11	5	5
512	11	männlich	rechts	Lila	4	{TAB}	1	{TAB}	{TAB}	126	Block1	unter	1	{-i}	{-i}	505	6	1	5	1	2	1	2	1	5	5a	rechts	35.33	2	ja	-88	-88	-88	31.25	46.25	15	12	9	3	3	3	11	5	5
512	11	männlich	rechts	Orange	3	{END}	1	{END}	{END}	162	Block1	über	1	{-i}	{-i}	825	6	1	5	1	2	2	1	1	5	5a	rechts	35.33	2	ja	-88	-88	-88	31.25	46.25	15	12	9	3	3	3	11	5	5
512	11	männlich	rechts	Blau	2	{TAB}	1	{TAB}	{TAB}	172	Block1	ab	1	{-i}	{-i}	736	6	1	5	1	2	1	2	1	5	5a	rechts	35.33	2	ja	-88	-88	-88	31.25	46.25	15	12	9	3	3	3	11	5	5
512	11	männlich	rechts	Blau	3	{TAB}	1	{TAB}	{TAB}	114	Block1	über	1	{-i}	{-i}	509	6	1	5	1	1	1	1	1	5	5a	rechts	35.33	2	ja	-88	-88	-88	31.25	46.25	15	12	9	3	3	3	11	5	5
512	11	männlich	rechts	Lila	4	{TAB}	1	{TAB}	{TAB}	109	Block1	unter	1	{-i}	{-i}	1186	6	1	5	1	2	1	2	1	5	5a	rechts	35.33	2	ja	-88	-88	-88	31.25	46.25	15	12	9	3	3	3	11	5	5
512	11	männlich	rechts	Blau	4	{TAB}	1	{TAB}	{TAB}	113	Block1	unter	1	{-i}	{-i}	825	6	1	5	1	2	1	2	1	5	5a	rechts	35.33	2	ja	-88	-88	-88	31.25	46.25	15	12	9	3	3	3	11	5	5
512	11	männlich	rechts	Orange	4	{END}	1	{END}	{END}	150	Block1	unter	1	{-i}	{-i}	605	6	1	5	1	1	2	2	1	5	5a	rechts	35.33	2	ja	-88	-88	-88	31.25	46.25	15	12	9	3	3	3	11	5	5
512	11	männlich	rechts	Lila	3	{TAB}	1	{TAB}	{TAB}	160	Block1	über	1	{-i}	{-i}	624	6	1	5	1	1	1	1	1	5	5a	rechts	35.33	2	ja	-88	-88	-88	31.25	46.25	15	12	9	3	3	3	11	5	5
512	11	männlich	rechts	Orange	2	{END}	1	{END}	{END}	120	Block1	ab	1	{-i}	{-i}	682	6	1	5	1	1	2	2	1	5	5a	rechts	35.33	2	ja	-88	-88	-88	31.25	46.25	15	12	9	3	3	3	11	5	5
512	11	männlich	rechts	Braun	2	{END}	1	{END}	{END}	518	Block1	ab	1	{-i}	{-i}	763	6	1	5	1	1	2	2	1	5	5a	rechts	35.33	2	ja	-88	-88	-88	31.25	46.25	15	12	9	3	3	3	11	5	5
512	11	männlich	rechts	Braun	3	{END}	1	{END}	{END}	179	Block1	über	1	{-i}	{-i}	735	6	1	5	1	2	2	1	1	5	5a	rechts	35.33	2	ja	-88	-88	-88	31.25	46.25	15	12	9	3	3	3	11	5	5
512	11	männlich	rechts	Blau	1	{TAB}	1	{TAB}	{TAB}	136	Block1	auf	1	{-i}	{-i}	532	6	1	5	1	1	1	1	1	5	5a	rechts	35.33	2	ja	-88	-88	-88	31.25	46.25	15	12	9	3	3	3	11	5	5
512	11	männlich	rechts	Orange	4	{END}	1	{END}	{END}	317	Block1	unter	1	{-i}	{-i}	545	6	1	5	1	1	2	2	1	5	5a	rechts	35.33	2	ja	-88	-88	-88	31.25	46.25	15	12	9	3	3	3	11	5	5
512	11	männlich	rechts	Braun	4	{END}	1	{END}	{END}	164	Block1	unter	1	{-i}	{-i}	960	6	1	5	1	1	2	2	1	5	5a	rechts	35.33	2	ja	-88	-88	-88	31.25	46.25	15	12	9	3	3	3	11	5	5
512	11	männlich	rechts	Lila	3	{TAB}	1	{TAB}	{TAB}	179	Block1	über	1	{-i}	{-i}	693	6	1	5	1	1	1	1	1	5	5a	rechts	35.33	2	ja	-88	-88	-88	31.25	46.25	15	12	9	3	3	3	11	5	5
512	11	männlich	rechts	Lila	4	{TAB}	1	{TAB}	{TAB}	196	Block1	unter	1	{-i}	{-i}	976	6	1	5	1	2	1	2	1	5	5a	rechts	35.33	2	ja	-88	-88	-88	31.25	46.25	15	12	9	3	3	3	11	5	5
512	11	männlich	rechts	Lila	1	{TAB}	1	{TAB}	{TAB}	245	Block1	auf	1	{-i}	{-i}	1460	6	1	5	1	1	1	1	1	5	5a	rechts	35.33	2	ja	-88	-88	-88	31.25	46.25	15	12	9	3	3	3	11	5	5
512	11	männlich	rechts	Blau	4	{TAB}	1	{TAB}	{TAB}	176	Block1	unter	1	{-i}	{-i}	732	6	1	5	1	2	1	2	1	5	5a	rechts	35.33	2	ja	-88	-88	-88	31.25	46.25	15	12	9	3	3	3	11	5	5
512	11	männlich	rechts	Braun	2	{END}	1	{END}	{END}	211	Block1	ab	1	{-i}	{-i}	585	6	1	5	1	1	2	2	1	5	5a	rechts	35.33	2	ja	-88	-88	-88	31.25	46.25	15	12	9	3	3	3	11	5	5
512	11	männlich	rechts	Braun	2	{END}	1	{END}	{END}	127	Block1	ab	1	{-i}	{-i}	623	6	1	5	1	1	2	2	1	5	5a	rechts	35.33	2	ja	-88	-88	-88	31.25	46.25	15	12	9	3	3	3	11	5	5
512	11	männlich	rechts	Blau	3	{TAB}	1	{TAB}	{TAB}	184	Block1	über	1	{-i}	{-i}	623	6	1	5	1	1	1	1	1	5	5a	rechts	35.33	2	ja	-88	-88	-88	31.25	46.25	15	12	9	3	3	3	11	5	5
512	11	männlich	rechts	Blau	1	{TAB}	1	{TAB}	{TAB}	115	Block1	auf	1	{-i}	{-i}	1466	6	1	5	1	1	1	1	1	5	5a	rechts	35.33	2	ja	-88	-88	-88	31.25	46.25	15	12	9	3	3	3	11	5	5
512	11	männlich	rechts	Blau	3	{TAB}	1	{TAB}	{TAB}	137	Block1	über	1	{-i}	{-i}	574	6	1	5	1	1	1	1	1	5	5a	rechts	35.33	2	ja	-88	-88	-88	31.25	46.25	15	12	9	3	3	3	11	5	5
512	11	männlich	rechts	Lila	2	{TAB}	1	{TAB}	{TAB}	533	Block1	ab	1	{-i}	{-i}	787	6	1	5	1	2	1	2	1	5	5a	rechts	35.33	2	ja	-88	-88	-88	31.25	46.25	15	12	9	3	3	3	11	5	5
512	11	männlich	rechts	Lila	1	{TAB}	1	{TAB}	{TAB}	188	Block1	auf	1	{-i}	{-i}	544	6	1	5	1	1	1	1	1	5	5a	rechts	35.33	2	ja	-88	-88	-88	31.25	46.25	15	12	9	3	3	3	11	5	5
512	11	männlich	rechts	Braun	3	{END}	1	{END}	{END}	243	Block1	über	1	{-i}	{-i}	660	6	1	5	1	2	2	1	1	5	5a	rechts	35.33	2	ja	-88	-88	-88	31.25	46.25	15	12	9	3	3	3	11	5	5
512	11	männlich	rechts	Blau	4	{TAB}	1	{TAB}	{TAB}	302	Block1	unter	1	{-i}	{-i}	546	6	1	5	1	2	1	2	1	5	5a	rechts	35.33	2	ja	-88	-88	-88	31.25	46.25	15	12	9	3	3	3	11	5	5
512	11	männlich	rechts	Orange	2	{END}	1	{END}	{END}	275	Block1	ab	1	{-i}	{-i}	825	6	1	5	1	1	2	2	1	5	5a	rechts	35.33	2	ja	-88	-88	-88	31.25	46.25	15	12	9	3	3	3	11	5	5
512	11	männlich	rechts	Blau	2	{TAB}	1	{TAB}	{TAB}	208	Block1	ab	1	{-i}	{-i}	607	6	1	5	1	2	1	2	1	5	5a	rechts	35.33	2	ja	-88	-88	-88	31.25	46.25	15	12	9	3	3	3	11	5	5
512	11	männlich	rechts	Braun	1	{END}	1	{END}	{END}	240	Block1	auf	1	{-i}	{-i}	624	6	1	5	1	2	2	1	1	5	5a	rechts	35.33	2	ja	-88	-88	-88	31.25	46.25	15	12	9	3	3	3	11	5	5
512	11	männlich	rechts	Blau	3	{TAB}	1	{TAB}	{TAB}	248	Block1	über	1	{-i}	{-i}	607	6	1	5	1	1	1	1	1	5	5a	rechts	35.33	2	ja	-88	-88	-88	31.25	46.25	15	12	9	3	3	3	11	5	5
512	11	männlich	rechts	Lila	1	{TAB}	1	{TAB}	{TAB}	134	Block1	auf	1	{-i}	{-i}	1046	6	1	5	1	1	1	1	1	5	5a	rechts	35.33	2	ja	-88	-88	-88	31.25	46.25	15	12	9	3	3	3	11	5	5
512	11	männlich	rechts	Orange	1	{END}	1	{END}	{END}	311	Block1	auf	1	{-i}	{-i}	665	6	1	5	1	2	2	1	1	5	5a	rechts	35.33	2	ja	-88	-88	-88	31.25	46.25	15	12	9	3	3	3	11	5	5
512	11	männlich	rechts	Orange	4	{END}	1	{END}	{END}	712	Block1	unter	1	{-i}	{-i}	939	6	1	5	1	1	2	2	1	5	5a	rechts	35.33	2	ja	-88	-88	-88	31.25	46.25	15	12	9	3	3	3	11	5	5
512	11	männlich	rechts	Orange	3	{END}	1	{END}	{END}	125	Block1	über	1	{-i}	{-i}	621	6	1	5	1	2	2	1	1	5	5a	rechts	35.33	2	ja	-88	-88	-88	31.25	46.25	15	12	9	3	3	3	11	5	5
512	11	männlich	rechts	Orange	1	{END}	1	{END}	{END}	123	Block1	auf	1	{-i}	{-i}	544	6	1	5	1	2	2	1	1	5	5a	rechts	35.33	2	ja	-88	-88	-88	31.25	46.25	15	12	9	3	3	3	11	5	5
512	11	männlich	rechts	Braun	4	{END}	1	{END}	{END}	133	Block1	unter	1	{-i}	{-i}	654	6	1	5	1	1	2	2	1	5	5a	rechts	35.33	2	ja	-88	-88	-88	31.25	46.25	15	12	9	3	3	3	11	5	5
512	11	männlich	rechts	Blau	1	{TAB}	1	{TAB}	{TAB}	122	Block1	auf	1	{-i}	{-i}	568	6	1	5	1	1	1	1	1	5	5a	rechts	35.33	2	ja	-88	-88	-88	31.25	46.25	15	12	9	3	3	3	11	5	5
512	11	männlich	rechts	Braun	2	{END}	1	{END}	{END}	120	Block1	ab	1	{-i}	{-i}	873	6	1	5	1	1	2	2	1	5	5a	rechts	35.33	2	ja	-88	-88	-88	31.25	46.25	15	12	9	3	3	3	11	5	5
512	11	männlich	rechts	Braun	3	{END}	1	{END}	{END}	250	Block1	über	1	{-i}	{-i}	651	6	1	5	1	2	2	1	1	5	5a	rechts	35.33	2	ja	-88	-88	-88	31.25	46.25	15	12	9	3	3	3	11	5	5
512	11	männlich	rechts	Orange	1	{END}	1	{END}	{END}	778	Block1	auf	1	{-i}	{-i}	792	6	1	5	1	2	2	1	1	5	5a	rechts	35.33	2	ja	-88	-88	-88	31.25	46.25	15	12	9	3	3	3	11	5	5
512	11	männlich	rechts	Orange	3	{END}	1	{END}	{END}	107	Block1	über	1	{-i}	{-i}	685	6	1	5	1	2	2	1	1	5	5a	rechts	35.33	2	ja	-88	-88	-88	31.25	46.25	15	12	9	3	3	3	11	5	5
512	11	männlich	rechts	Orange	2	{END}	1	{END}	{END}	1586	Block1	ab	1	{-i}	{-i}	967	6	1	5	1	1	2	2	1	5	5a	rechts	35.33	2	ja	-88	-88	-88	31.25	46.25	15	12	9	3	3	3	11	5	5
512	11	männlich	rechts	Lila	4	{TAB}	1	{TAB}	{TAB}	1471	Block1	unter	1	{-i}	{-i}	431	6	1	5	1	2	1	2	1	5	5a	rechts	35.33	2	ja	-88	-88	-88	31.25	46.25	15	12	9	3	3	3	11	5	5
512	11	männlich	rechts	Braun	4	{END}	1	{END}	{END}	143	Block1	unter	1	{-i}	{-i}	1064	6	1	5	1	1	2	2	1	5	5a	rechts	35.33	2	ja	-88	-88	-88	31.25	46.25	15	12	9	3	3	3	11	5	5
512	11	männlich	rechts	Orange	2	{END}	1	{END}	{END}	132	Block1	ab	1	{-i}	{-i}	977	6	1	5	1	1	2	2	1	5	5a	rechts	35.33	2	ja	-88	-88	-88	31.25	46.25	15	12	9	3	3	3	11	5	5
512	11	männlich	rechts	Blau	1	{TAB}	1	{TAB}	{TAB}	190	Block1	auf	1	{-i}	{-i}	605	6	1	5	1	1	1	1	1	5	5a	rechts	35.33	2	ja	-88	-88	-88	31.25	46.25	15	12	9	3	3	3	11	5	5
512	11	männlich	rechts	Orange	3	{END}	1	{END}	{END}	190	Block1	über	1	{-i}	{-i}	647	6	1	5	1	2	2	1	1	5	5a	rechts	35.33	2	ja	-88	-88	-88	31.25	46.25	15	12	9	3	3	3	11	5	5
512	11	männlich	rechts	Braun	3	{END}	1	{END}	{END}	471	Block1	über	1	{-i}	{-i}	407	6	1	5	1	2	2	1	1	5	5a	rechts	35.33	2	ja	-88	-88	-88	31.25	46.25	15	12	9	3	3	3	11	5	5
512	11	männlich	rechts	Blau	3	{TAB}	1	{TAB}	{TAB}	193	Block1	über	1	{-i}	{-i}	541	6	1	5	1	1	1	1	1	5	5a	rechts	35.33	2	ja	-88	-88	-88	31.25	46.25	15	12	9	3	3	3	11	5	5
512	11	männlich	rechts	Lila	1	{TAB}	1	{TAB}	{TAB}	180	Block1	auf	1	{-i}	{-i}	553	6	1	5	1	1	1	1	1	5	5a	rechts	35.33	2	ja	-88	-88	-88	31.25	46.25	15	12	9	3	3	3	11	5	5
512	11	männlich	rechts	Orange	3	{END}	1	{END}	{END}	125	Block1	über	1	{-i}	{-i}	645	6	1	5	1	2	2	1	1	5	5a	rechts	35.33	2	ja	-88	-88	-88	31.25	46.25	15	12	9	3	3	3	11	5	5
512	11	männlich	rechts	Blau	2	{TAB}	1	{TAB}	{TAB}	212	Block1	ab	1	{-i}	{-i}	520	6	1	5	1	2	1	2	1	5	5a	rechts	35.33	2	ja	-88	-88	-88	31.25	46.25	15	12	9	3	3	3	11	5	5
512	11	männlich	rechts	Lila	3	{TAB}	1	{TAB}	{TAB}	192	Block1	über	1	{-i}	{-i}	840	6	1	5	1	1	1	1	1	5	5a	rechts	35.33	2	ja	-88	-88	-88	31.25	46.25	15	12	9	3	3	3	11	5	5
512	11	männlich	rechts	Orange	4	{END}	1	{END}	{END}	151	Block1	unter	1	{-i}	{-i}	864	6	1	5	1	1	2	2	1	5	5a	rechts	35.33	2	ja	-88	-88	-88	31.25	46.25	15	12	9	3	3	3	11	5	5
512	11	männlich	rechts	Lila	3	{TAB}	1	{TAB}	{TAB}	158	Block1	über	1	{-i}	{-i}	1145	6	1	5	1	1	1	1	1	5	5a	rechts	35.33	2	ja	-88	-88	-88	31.25	46.25	15	12	9	3	3	3	11	5	5
512	11	männlich	rechts	Lila	2	{TAB}	1	{TAB}	{TAB}	186	Block1	ab	1	{-i}	{-i}	559	6	1	5	1	2	1	2	1	5	5a	rechts	35.33	2	ja	-88	-88	-88	31.25	46.25	15	12	9	3	3	3	11	5	5
512	11	männlich	rechts	Braun	2	{END}	1	{END}	{END}	202	Block1	ab	1	{-i}	{-i}	651	6	1	5	1	1	2	2	1	5	5a	rechts	35.33	2	ja	-88	-88	-88	31.25	46.25	15	12	9	3	3	3	11	5	5
512	11	männlich	rechts	Lila	2	{TAB}	1	{TAB}	{TAB}	147	Block1	ab	1	{-i}	{-i}	610	6	1	5	1	2	1	2	1	5	5a	rechts	35.33	2	ja	-88	-88	-88	31.25	46.25	15	12	9	3	3	3	11	5	5
512	11	männlich	rechts	Braun	1	{END}	1	{END}	{END}	493	Block1	auf	1	{-i}	{-i}	495	6	1	5	1	2	2	1	1	5	5a	rechts	35.33	2	ja	-88	-88	-88	31.25	46.25	15	12	9	3	3	3	11	5	5
512	11	männlich	rechts	Orange	2	{END}	1	{END}	{END}	145	Block1	ab	1	{-i}	{-i}	1015	6	1	5	1	1	2	2	1	5	5a	rechts	35.33	2	ja	-88	-88	-88	31.25	46.25	15	12	9	3	3	3	11	5	5
512	11	männlich	rechts	Blau	4	{TAB}	1	{TAB}	{TAB}	506	Block1	unter	1	{-i}	{-i}	742	6	1	5	1	2	1	2	1	5	5a	rechts	35.33	2	ja	-88	-88	-88	31.25	46.25	15	12	9	3	3	3	11	5	5
512	11	männlich	rechts	Lila	3	{TAB}	1	{TAB}	{TAB}	150	Block1	über	1	{-i}	{-i}	895	6	1	5	1	1	1	1	1	5	5a	rechts	35.33	2	ja	-88	-88	-88	31.25	46.25	15	12	9	3	3	3	11	5	5
512	11	männlich	rechts	Blau	4	{TAB}	1	{TAB}	{TAB}	133	Block1	unter	1	{-i}	{-i}	446	6	1	5	1	2	1	2	1	5	5a	rechts	35.33	2	ja	-88	-88	-88	31.25	46.25	15	12	9	3	3	3	11	5	5
512	11	männlich	rechts	Lila	4	{TAB}	1	{TAB}	{TAB}	380	Block1	unter	1	{-i}	{-i}	720	6	1	5	1	2	1	2	1	5	5a	rechts	35.33	2	ja	-88	-88	-88	31.25	46.25	15	12	9	3	3	3	11	5	5
512	11	männlich	rechts	Blau	2	{TAB}	1	{TAB}	{TAB}	121	Block1	ab	1	{-i}	{-i}	966	6	1	5	1	2	1	2	1	5	5a	rechts	35.33	2	ja	-88	-88	-88	31.25	46.25	15	12	9	3	3	3	11	5	5
512	11	männlich	rechts	Blau	3	{TAB}	1	{TAB}	{TAB}	102	Block2	über	1	{-i}	{-i}	979	6	1	5	1	1	1	1	1	5	5a	rechts	35.33	2	ja	-88	-88	-88	31.25	46.25	15	12	9	3	3	3	11	5	5
512	11	männlich	rechts	Lila	3	{TAB}	1	{TAB}	{TAB}	122	Block2	über	1	{-i}	{-i}	842	6	1	5	1	1	1	1	1	5	5a	rechts	35.33	2	ja	-88	-88	-88	31.25	46.25	15	12	9	3	3	3	11	5	5
512	11	männlich	rechts	Orange	3	{END}	1	{END}	{END}	114	Block2	über	1	{-i}	{-i}	717	6	1	5	1	2	2	1	1	5	5a	rechts	35.33	2	ja	-88	-88	-88	31.25	46.25	15	12	9	3	3	3	11	5	5
512	11	männlich	rechts	Lila	1	{TAB}	1	{TAB}	{TAB}	142	Block2	auf	1	{-i}	{-i}	1111	6	1	5	1	1	1	1	1	5	5a	rechts	35.33	2	ja	-88	-88	-88	31.25	46.25	15	12	9	3	3	3	11	5	5
512	11	männlich	rechts	Braun	2	{END}	1	{END}	{END}	116	Block2	ab	1	{-i}	{-i}	520	6	1	5	1	1	2	2	1	5	5a	rechts	35.33	2	ja	-88	-88	-88	31.25	46.25	15	12	9	3	3	3	11	5	5
512	11	männlich	rechts	Orange	3	{END}	1	{END}	{END}	176	Block2	über	1	{-i}	{-i}	798	6	1	5	1	2	2	1	1	5	5a	rechts	35.33	2	ja	-88	-88	-88	31.25	46.25	15	12	9	3	3	3	11	5	5
512	11	männlich	rechts	Orange	4	{END}	1	{END}	{END}	490	Block2	unter	1	{-i}	{-i}	809	6	1	5	1	1	2	2	1	5	5a	rechts	35.33	2	ja	-88	-88	-88	31.25	46.25	15	12	9	3	3	3	11	5	5
512	11	männlich	rechts	Blau	1	{TAB}	1	{TAB}	{TAB}	112	Block2	auf	1	{-i}	{-i}	623	6	1	5	1	1	1	1	1	5	5a	rechts	35.33	2	ja	-88	-88	-88	31.25	46.25	15	12	9	3	3	3	11	5	5
512	11	männlich	rechts	Blau	3	{TAB}	1	{TAB}	{TAB}	126	Block2	über	1	{-i}	{-i}	555	6	1	5	1	1	1	1	1	5	5a	rechts	35.33	2	ja	-88	-88	-88	31.25	46.25	15	12	9	3	3	3	11	5	5
512	11	männlich	rechts	Braun	4	{END}	1	{END}	{END}	104	Block2	unter	1	{-i}	{-i}	433	6	1	5	1	1	2	2	1	5	5a	rechts	35.33	2	ja	-88	-88	-88	31.25	46.25	15	12	9	3	3	3	11	5	5
512	11	männlich	rechts	Blau	4	{TAB}	1	{TAB}	{TAB}	139	Block2	unter	1	{-i}	{-i}	636	6	1	5	1	2	1	2	1	5	5a	rechts	35.33	2	ja	-88	-88	-88	31.25	46.25	15	12	9	3	3	3	11	5	5
512	11	männlich	rechts	Braun	3	{END}	1	{END}	{END}	103	Block2	über	1	{-i}	{-i}	1030	6	1	5	1	2	2	1	1	5	5a	rechts	35.33	2	ja	-88	-88	-88	31.25	46.25	15	12	9	3	3	3	11	5	5
512	11	männlich	rechts	Braun	1	{END}	1	{END}	{END}	148	Block2	auf	1	{-i}	{-i}	570	6	1	5	1	2	2	1	1	5	5a	rechts	35.33	2	ja	-88	-88	-88	31.25	46.25	15	12	9	3	3	3	11	5	5
512	11	männlich	rechts	Orange	1	{END}	1	{END}	{END}	182	Block2	auf	1	{-i}	{-i}	638	6	1	5	1	2	2	1	1	5	5a	rechts	35.33	2	ja	-88	-88	-88	31.25	46.25	15	12	9	3	3	3	11	5	5
512	11	männlich	rechts	Lila	4	{TAB}	1	{TAB}	{TAB}	421	Block2	unter	1	{-i}	{-i}	454	6	1	5	1	2	1	2	1	5	5a	rechts	35.33	2	ja	-88	-88	-88	31.25	46.25	15	12	9	3	3	3	11	5	5
512	11	männlich	rechts	Blau	3	{TAB}	1	{TAB}	{TAB}	149	Block2	über	1	{-i}	{-i}	828	6	1	5	1	1	1	1	1	5	5a	rechts	35.33	2	ja	-88	-88	-88	31.25	46.25	15	12	9	3	3	3	11	5	5
512	11	männlich	rechts	Orange	1	{END}	1	{END}	{END}	264	Block2	auf	1	{-i}	{-i}	782	6	1	5	1	2	2	1	1	5	5a	rechts	35.33	2	ja	-88	-88	-88	31.25	46.25	15	12	9	3	3	3	11	5	5
512	11	männlich	rechts	Blau	4	{TAB}	1	{TAB}	{TAB}	127	Block2	unter	1	{-i}	{-i}	1030	6	1	5	1	2	1	2	1	5	5a	rechts	35.33	2	ja	-88	-88	-88	31.25	46.25	15	12	9	3	3	3	11	5	5
512	11	männlich	rechts	Braun	3	{END}	1	{END}	{END}	206	Block2	über	1	{-i}	{-i}	954	6	1	5	1	2	2	1	1	5	5a	rechts	35.33	2	ja	-88	-88	-88	31.25	46.25	15	12	9	3	3	3	11	5	5
512	11	männlich	rechts	Braun	2	{END}	1	{END}	{END}	285	Block2	ab	1	{-i}	{-i}	645	6	1	5	1	1	2	2	1	5	5a	rechts	35.33	2	ja	-88	-88	-88	31.25	46.25	15	12	9	3	3	3	11	5	5
512	11	männlich	rechts	Blau	1	{TAB}	1	{TAB}	{TAB}	171	Block2	auf	1	{-i}	{-i}	594	6	1	5	1	1	1	1	1	5	5a	rechts	35.33	2	ja	-88	-88	-88	31.25	46.25	15	12	9	3	3	3	11	5	5
512	11	männlich	rechts	Braun	2	{END}	1	{END}	{END}	147	Block2	ab	1	{-i}	{-i}	676	6	1	5	1	1	2	2	1	5	5a	rechts	35.33	2	ja	-88	-88	-88	31.25	46.25	15	12	9	3	3	3	11	5	5
512	11	männlich	rechts	Blau	2	{TAB}	1	{TAB}	{TAB}	539	Block2	ab	1	{-i}	{-i}	477	6	1	5	1	2	1	2	1	5	5a	rechts	35.33	2	ja	-88	-88	-88	31.25	46.25	15	12	9	3	3	3	11	5	5
512	11	männlich	rechts	Braun	4	{END}	1	{END}	{END}	129	Block2	unter	1	{-i}	{-i}	575	6	1	5	1	1	2	2	1	5	5a	rechts	35.33	2	ja	-88	-88	-88	31.25	46.25	15	12	9	3	3	3	11	5	5
512	11	männlich	rechts	Orange	2	{END}	1	{END}	{END}	556	Block2	ab	1	{-i}	{-i}	428	6	1	5	1	1	2	2	1	5	5a	rechts	35.33	2	ja	-88	-88	-88	31.25	46.25	15	12	9	3	3	3	11	5	5
512	11	männlich	rechts	Lila	2	{TAB}	1	{TAB}	{TAB}	150	Block2	ab	1	{-i}	{-i}	837	6	1	5	1	2	1	2	1	5	5a	rechts	35.33	2	ja	-88	-88	-88	31.25	46.25	15	12	9	3	3	3	11	5	5
512	11	männlich	rechts	Braun	1	{END}	1	{END}	{END}	309	Block2	auf	1	{-i}	{-i}	1119	6	1	5	1	2	2	1	1	5	5a	rechts	35.33	2	ja	-88	-88	-88	31.25	46.25	15	12	9	3	3	3	11	5	5
512	11	männlich	rechts	Lila	2	{TAB}	1	{TAB}	{TAB}	143	Block2	ab	1	{-i}	{-i}	1113	6	1	5	1	2	1	2	1	5	5a	rechts	35.33	2	ja	-88	-88	-88	31.25	46.25	15	12	9	3	3	3	11	5	5
512	11	männlich	rechts	Orange	3	{END}	1	{END}	{END}	201	Block2	über	1	{-i}	{-i}	1040	6	1	5	1	2	2	1	1	5	5a	rechts	35.33	2	ja	-88	-88	-88	31.25	46.25	15	12	9	3	3	3	11	5	5
512	11	männlich	rechts	Braun	3	{END}	1	{END}	{END}	158	Block2	über	1	{-i}	{-i}	813	6	1	5	1	2	2	1	1	5	5a	rechts	35.33	2	ja	-88	-88	-88	31.25	46.25	15	12	9	3	3	3	11	5	5
512	11	männlich	rechts	Braun	3	{END}	1	{END}	{END}	348	Block2	über	1	{-i}	{-i}	528	6	1	5	1	2	2	1	1	5	5a	rechts	35.33	2	ja	-88	-88	-88	31.25	46.25	15	12	9	3	3	3	11	5	5
512	11	männlich	rechts	Lila	3	{TAB}	1	{TAB}	{TAB}	308	Block2	über	1	{-i}	{-i}	710	6	1	5	1	1	1	1	1	5	5a	rechts	35.33	2	ja	-88	-88	-88	31.25	46.25	15	12	9	3	3	3	11	5	5
512	11	männlich	rechts	Orange	4	{END}	1	{END}	{END}	114	Block2	unter	1	{-i}	{-i}	568	6	1	5	1	1	2	2	1	5	5a	rechts	35.33	2	ja	-88	-88	-88	31.25	46.25	15	12	9	3	3	3	11	5	5
512	11	männlich	rechts	Braun	2	{END}	1	{END}	{END}	531	Block2	ab	1	{-i}	{-i}	677	6	1	5	1	1	2	2	1	5	5a	rechts	35.33	2	ja	-88	-88	-88	31.25	46.25	15	12	9	3	3	3	11	5	5
512	11	männlich	rechts	Blau	2	{TAB}	1	{TAB}	{TAB}	142	Block2	ab	1	{-i}	{-i}	647	6	1	5	1	2	1	2	1	5	5a	rechts	35.33	2	ja	-88	-88	-88	31.25	46.25	15	12	9	3	3	3	11	5	5
512	11	männlich	rechts	Lila	4	{TAB}	1	{TAB}	{TAB}	200	Block2	unter	1	{-i}	{-i}	607	6	1	5	1	2	1	2	1	5	5a	rechts	35.33	2	ja	-88	-88	-88	31.25	46.25	15	12	9	3	3	3	11	5	5
512	11	männlich	rechts	Blau	4	{TAB}	1	{TAB}	{TAB}	138	Block2	unter	1	{-i}	{-i}	776	6	1	5	1	2	1	2	1	5	5a	rechts	35.33	2	ja	-88	-88	-88	31.25	46.25	15	12	9	3	3	3	11	5	5
512	11	männlich	rechts	Orange	4	{END}	1	{END}	{END}	131	Block2	unter	1	{-i}	{-i}	693	6	1	5	1	1	2	2	1	5	5a	rechts	35.33	2	ja	-88	-88	-88	31.25	46.25	15	12	9	3	3	3	11	5	5
512	11	männlich	rechts	Lila	1	{TAB}	1	{TAB}	{TAB}	157	Block2	auf	1	{-i}	{-i}	762	6	1	5	1	1	1	1	1	5	5a	rechts	35.33	2	ja	-88	-88	-88	31.25	46.25	15	12	9	3	3	3	11	5	5
512	11	männlich	rechts	Orange	1	{END}	1	{END}	{END}	684	Block2	auf	1	{-i}	{-i}	727	6	1	5	1	2	2	1	1	5	5a	rechts	35.33	2	ja	-88	-88	-88	31.25	46.25	15	12	9	3	3	3	11	5	5
512	11	männlich	rechts	Blau	4	{TAB}	1	{TAB}	{TAB}	178	Block2	unter	1	{-i}	{-i}	585	6	1	5	1	2	1	2	1	5	5a	rechts	35.33	2	ja	-88	-88	-88	31.25	46.25	15	12	9	3	3	3	11	5	5
512	11	männlich	rechts	Lila	3	{TAB}	1	{TAB}	{TAB}	417	Block2	über	1	{-i}	{-i}	707	6	1	5	1	1	1	1	1	5	5a	rechts	35.33	2	ja	-88	-88	-88	31.25	46.25	15	12	9	3	3	3	11	5	5
512	11	männlich	rechts	Blau	2	{TAB}	1	{TAB}	{TAB}	148	Block2	ab	1	{-i}	{-i}	952	6	1	5	1	2	1	2	1	5	5a	rechts	35.33	2	ja	-88	-88	-88	31.25	46.25	15	12	9	3	3	3	11	5	5
512	11	männlich	rechts	Braun	1	{END}	1	{END}	{END}	110	Block2	auf	1	{-i}	{-i}	862	6	1	5	1	2	2	1	1	5	5a	rechts	35.33	2	ja	-88	-88	-88	31.25	46.25	15	12	9	3	3	3	11	5	5
512	11	männlich	rechts	Lila	2	{TAB}	1	{TAB}	{TAB}	182	Block2	ab	1	{-i}	{-i}	879	6	1	5	1	2	1	2	1	5	5a	rechts	35.33	2	ja	-88	-88	-88	31.25	46.25	15	12	9	3	3	3	11	5	5
512	11	männlich	rechts	Orange	4	{END}	1	{END}	{END}	145	Block2	unter	1	{-i}	{-i}	767	6	1	5	1	1	2	2	1	5	5a	rechts	35.33	2	ja	-88	-88	-88	31.25	46.25	15	12	9	3	3	3	11	5	5
512	11	männlich	rechts	Orange	2	{END}	1	{END}	{END}	458	Block2	ab	1	{-i}	{-i}	1282	6	1	5	1	1	2	2	1	5	5a	rechts	35.33	2	ja	-88	-88	-88	31.25	46.25	15	12	9	3	3	3	11	5	5
512	11	männlich	rechts	Lila	2	{TAB}	1	{TAB}	{TAB}	184	Block2	ab	1	{-i}	{-i}	1869	6	1	5	1	2	1	2	1	5	5a	rechts	35.33	2	ja	-88	-88	-88	31.25	46.25	15	12	9	3	3	3	11	5	5
512	11	männlich	rechts	Braun	3	{END}	1	{END}	{END}	567	Block2	über	1	{-i}	{-i}	1928	6	1	5	1	2	2	1	1	5	5a	rechts	35.33	2	ja	-88	-88	-88	31.25	46.25	15	12	9	3	3	3	11	5	5
512	11	männlich	rechts	Lila	3	{TAB}	1	{TAB}	{TAB}	142	Block2	über	1	{-i}	{-i}	1694	6	1	5	1	1	1	1	1	5	5a	rechts	35.33	2	ja	-88	-88	-88	31.25	46.25	15	12	9	3	3	3	11	5	5
512	11	männlich	rechts	Blau	2	{TAB}	1	{TAB}	{TAB}	162	Block2	ab	1	{-i}	{-i}	817	6	1	5	1	2	1	2	1	5	5a	rechts	35.33	2	ja	-88	-88	-88	31.25	46.25	15	12	9	3	3	3	11	5	5
512	11	männlich	rechts	Braun	1	{END}	1	{END}	{END}	136	Block2	auf	1	{-i}	{-i}	931	6	1	5	1	2	2	1	1	5	5a	rechts	35.33	2	ja	-88	-88	-88	31.25	46.25	15	12	9	3	3	3	11	5	5
512	11	männlich	rechts	Braun	2	{END}	1	{END}	{END}	495	Block2	ab	1	{-i}	{-i}	1130	6	1	5	1	1	2	2	1	5	5a	rechts	35.33	2	ja	-88	-88	-88	31.25	46.25	15	12	9	3	3	3	11	5	5
512	11	männlich	rechts	Lila	2	{TAB}	1	{TAB}	{TAB}	143	Block2	ab	1	{-i}	{-i}	698	6	1	5	1	2	1	2	1	5	5a	rechts	35.33	2	ja	-88	-88	-88	31.25	46.25	15	12	9	3	3	3	11	5	5
512	11	männlich	rechts	Blau	1	{TAB}	1	{TAB}	{TAB}	147	Block2	auf	1	{-i}	{-i}	610	6	1	5	1	1	1	1	1	5	5a	rechts	35.33	2	ja	-88	-88	-88	31.25	46.25	15	12	9	3	3	3	11	5	5
512	11	männlich	rechts	Blau	4	{TAB}	1	{TAB}	{TAB}	150	Block2	unter	1	{-i}	{-i}	613	6	1	5	1	2	1	2	1	5	5a	rechts	35.33	2	ja	-88	-88	-88	31.25	46.25	15	12	9	3	3	3	11	5	5
512	11	männlich	rechts	Blau	3	{TAB}	1	{TAB}	{TAB}	161	Block2	über	1	{-i}	{-i}	584	6	1	5	1	1	1	1	1	5	5a	rechts	35.33	2	ja	-88	-88	-88	31.25	46.25	15	12	9	3	3	3	11	5	5
512	11	männlich	rechts	Orange	1	{END}	1	{END}	{END}	141	Block2	auf	1	{-i}	{-i}	562	6	1	5	1	2	2	1	1	5	5a	rechts	35.33	2	ja	-88	-88	-88	31.25	46.25	15	12	9	3	3	3	11	5	5
512	11	männlich	rechts	Braun	4	{END}	1	{END}	{END}	142	Block2	unter	1	{-i}	{-i}	671	6	1	5	1	1	2	2	1	5	5a	rechts	35.33	2	ja	-88	-88	-88	31.25	46.25	15	12	9	3	3	3	11	5	5
512	11	männlich	rechts	Blau	3	{TAB}	1	{TAB}	{TAB}	190	Block2	über	1	{-i}	{-i}	887	6	1	5	1	1	1	1	1	5	5a	rechts	35.33	2	ja	-88	-88	-88	31.25	46.25	15	12	9	3	3	3	11	5	5
512	11	männlich	rechts	Lila	4	{TAB}	1	{TAB}	{TAB}	315	Block2	unter	1	{-i}	{-i}	726	6	1	5	1	2	1	2	1	5	5a	rechts	35.33	2	ja	-88	-88	-88	31.25	46.25	15	12	9	3	3	3	11	5	5
512	11	männlich	rechts	Braun	1	{END}	1	{END}	{END}	396	Block2	auf	1	{-i}	{-i}	570	6	1	5	1	2	2	1	1	5	5a	rechts	35.33	2	ja	-88	-88	-88	31.25	46.25	15	12	9	3	3	3	11	5	5
512	11	männlich	rechts	Blau	1	{TAB}	1	{TAB}	{TAB}	150	Block2	auf	1	{-i}	{-i}	1013	6	1	5	1	1	1	1	1	5	5a	rechts	35.33	2	ja	-88	-88	-88	31.25	46.25	15	12	9	3	3	3	11	5	5
512	11	männlich	rechts	Orange	1	{END}	1	{END}	{END}	390	Block2	auf	1	{-i}	{-i}	913	6	1	5	1	2	2	1	1	5	5a	rechts	35.33	2	ja	-88	-88	-88	31.25	46.25	15	12	9	3	3	3	11	5	5
512	11	männlich	rechts	Blau	2	{TAB}	1	{TAB}	{TAB}	128	Block2	ab	1	{-i}	{-i}	765	6	1	5	1	2	1	2	1	5	5a	rechts	35.33	2	ja	-88	-88	-88	31.25	46.25	15	12	9	3	3	3	11	5	5
512	11	männlich	rechts	Lila	1	{TAB}	1	{TAB}	{TAB}	123	Block2	auf	1	{-i}	{-i}	951	6	1	5	1	1	1	1	1	5	5a	rechts	35.33	2	ja	-88	-88	-88	31.25	46.25	15	12	9	3	3	3	11	5	5
512	11	männlich	rechts	Blau	1	{TAB}	1	{TAB}	{TAB}	172	Block2	auf	1	{-i}	{-i}	478	6	1	5	1	1	1	1	1	5	5a	rechts	35.33	2	ja	-88	-88	-88	31.25	46.25	15	12	9	3	3	3	11	5	5
512	11	männlich	rechts	Lila	4	{TAB}	1	{TAB}	{TAB}	138	Block2	unter	1	{-i}	{-i}	817	6	1	5	1	2	1	2	1	5	5a	rechts	35.33	2	ja	-88	-88	-88	31.25	46.25	15	12	9	3	3	3	11	5	5
512	11	männlich	rechts	Braun	1	{END}	0	{END}	{TAB}	313	Block1	auf	1	{-i}	{-i}	600	6	0	5	1	2	2	1	1	5	5a	rechts	35.33	2	ja	-88	-88	-88	31.25	46.25	15	12	9	3	3	3	11	5	5
512	11	männlich	rechts	Braun	4	{END}	0	{END}		0	Block1	unter	1	{-i}	{-i}	1041	6	-88	5	1	1	2	2	1	5	5a	rechts	35.33	2	ja	-88	-88	-88	31.25	46.25	15	12	9	3	3	3	11	5	5
512	11	männlich	rechts	Lila	2	{TAB}	0	{TAB}		0	Block1	ab	1	{-i}	{-i}	1275	6	-88	5	1	2	1	2	1	5	5a	rechts	35.33	2	ja	-88	-88	-88	31.25	46.25	15	12	9	3	3	3	11	5	5
512	11	männlich	rechts	Braun	1	{END}	1	{END}	{END}	99	Block1	auf	1	{-i}	{-i}	818	6	-99	5	1	2	2	1	1	5	5a	rechts	35.33	2	ja	-88	-88	-88	31.25	46.25	15	12	9	3	3	3	11	5	5
512	11	männlich	rechts	Braun	3	{END}	0	{END}		0	Block1	über	1	{-i}	{-i}	1740	6	-88	5	1	2	2	1	1	5	5a	rechts	35.33	2	ja	-88	-88	-88	31.25	46.25	15	12	9	3	3	3	11	5	5
512	11	männlich	rechts	Blau	2	{TAB}	0	{TAB}		0	Block1	ab	1	{-i}	{-i}	851	6	-88	5	1	2	1	2	1	5	5a	rechts	35.33	2	ja	-88	-88	-88	31.25	46.25	15	12	9	3	3	3	11	5	5
512	11	männlich	rechts	Orange	1	{END}	1	{END}	{END}	92	Block1	auf	1	{-i}	{-i}	1508	6	-99	5	1	2	2	1	1	5	5a	rechts	35.33	2	ja	-88	-88	-88	31.25	46.25	15	12	9	3	3	3	11	5	5
512	11	männlich	rechts	Orange	1	{END}	0	{END}		0	Block1	auf	1	{-i}	{-i}	860	6	-88	5	1	2	2	1	1	5	5a	rechts	35.33	2	ja	-88	-88	-88	31.25	46.25	15	12	9	3	3	3	11	5	5
512	11	männlich	rechts	Orange	4	{END}	1	{END}	{END}	84	Block1	unter	1	{-i}	{-i}	636	6	-99	5	1	1	2	2	1	5	5a	rechts	35.33	2	ja	-88	-88	-88	31.25	46.25	15	12	9	3	3	3	11	5	5
512	11	männlich	rechts	Lila	3	{TAB}	0	{TAB}	{END}	62	Block2	über	1	{-i}	{-i}	1253	6	-99	5	1	1	1	1	1	5	5a	rechts	35.33	2	ja	-88	-88	-88	31.25	46.25	15	12	9	3	3	3	11	5	5
512	11	männlich	rechts	Orange	2	{END}	1	{END}	{END}	1	Block2	ab	1	{-i}	{-i}	800	6	-99	5	1	1	2	2	1	5	5a	rechts	35.33	2	ja	-88	-88	-88	31.25	46.25	15	12	9	3	3	3	11	5	5
512	11	männlich	rechts	Orange	2	{END}	1	{END}	{END}	91	Block2	ab	1	{-i}	{-i}	1217	6	-99	5	1	1	2	2	1	5	5a	rechts	35.33	2	ja	-88	-88	-88	31.25	46.25	15	12	9	3	3	3	11	5	5
512	11	männlich	rechts	Lila	4	{TAB}	1	{TAB}	{TAB}	97	Block2	unter	1	{-i}	{-i}	741	6	-99	5	1	2	1	2	1	5	5a	rechts	35.33	2	ja	-88	-88	-88	31.25	46.25	15	12	9	3	3	3	11	5	5
512	11	männlich	rechts	Braun	4	{END}	1	{END}	{END}	78	Block2	unter	1	{-i}	{-i}	605	6	-99	5	1	1	2	2	1	5	5a	rechts	35.33	2	ja	-88	-88	-88	31.25	46.25	15	12	9	3	3	3	11	5	5
512	11	männlich	rechts	Orange	2	{END}	0	{END}	{TAB}	122	Block2	ab	1	{-i}	{-i}	443	6	0	5	1	1	2	2	1	5	5a	rechts	35.33	2	ja	-88	-88	-88	31.25	46.25	15	12	9	3	3	3	11	5	5
512	11	männlich	rechts	Orange	4	{END}	0	{END}	{TAB}	1172	Block2	unter	1	{-i}	{-i}	121	6	0	5	1	1	2	2	1	5	5a	rechts	35.33	2	ja	-88	-88	-88	31.25	46.25	15	12	9	3	3	3	11	5	5
512	11	männlich	rechts	Lila	1	{TAB}	0	{TAB}	{END}	213	Block2	auf	1	{-i}	{-i}	438	6	0	5	1	1	1	1	1	5	5a	rechts	35.33	2	ja	-88	-88	-88	31.25	46.25	15	12	9	3	3	3	11	5	5
512	11	männlich	rechts	Braun	4	{END}	1	{END}	{END}	72	Block2	unter	1	{-i}	{-i}	815	6	-99	5	1	1	2	2	1	5	5a	rechts	35.33	2	ja	-88	-88	-88	31.25	46.25	15	12	9	3	3	3	11	5	5
512	11	männlich	rechts	Lila	1	{TAB}	0	{TAB}	{END}	166	Block2	auf	1	{-i}	{-i}	938	6	0	5	1	1	1	1	1	5	5a	rechts	35.33	2	ja	-88	-88	-88	31.25	46.25	15	12	9	3	3	3	11	5	5
512	11	männlich	rechts	Orange	3	{END}	1	{END}	{END}	71	Block2	über	1	{-i}	{-i}	1021	6	-99	5	1	2	2	1	1	5	5a	rechts	35.33	2	ja	-88	-88	-88	31.25	46.25	15	12	9	3	3	3	11	5	5
512	11	männlich	rechts	Orange	3	{END}	1	{END}	{END}	19	Block2	über	1	{-i}	{-i}	876	6	-99	5	1	2	2	1	1	5	5a	rechts	35.33	2	ja	-88	-88	-88	31.25	46.25	15	12	9	3	3	3	11	5	5
513	11	weiblich	rechts	Blau	4	{TAB}	1	{TAB}	{TAB}	267	Block1	unter	1	{-i}	{-i}	753	1	1	5	1	2	1	2	1	5	5a	rechts	33.16	3	ja	4	2	3	30	58.75	28.75	3	2	1	0	1	7	17	11
513	11	weiblich	rechts	Lila	2	{END}	1	{END}	{END}	469	Block1	ab	1	{-i}	{-i}	519	1	1	5	1	1	2	2	1	5	5a	rechts	33.16	3	ja	4	2	3	30	58.75	28.75	3	2	1	0	1	7	17	11
513	11	weiblich	rechts	Blau	1	{TAB}	1	{TAB}	{TAB}	535	Block1	auf	1	{-i}	{-i}	501	1	1	5	1	1	1	1	1	5	5a	rechts	33.16	3	ja	4	2	3	30	58.75	28.75	3	2	1	0	1	7	17	11
513	11	weiblich	rechts	Orange	3	{TAB}	1	{TAB}	{TAB}	234	Block1	über	1	{-i}	{-i}	824	1	1	5	1	1	1	1	1	5	5a	rechts	33.16	3	ja	4	2	3	30	58.75	28.75	3	2	1	0	1	7	17	11
513	11	weiblich	rechts	Braun	3	{END}	1	{END}	{END}	332	Block1	über	1	{-i}	{-i}	905	1	1	5	1	2	2	1	1	5	5a	rechts	33.16	3	ja	4	2	3	30	58.75	28.75	3	2	1	0	1	7	17	11
513	11	weiblich	rechts	Orange	4	{TAB}	1	{TAB}	{TAB}	207	Block1	unter	1	{-i}	{-i}	1128	1	1	5	1	2	1	2	1	5	5a	rechts	33.16	3	ja	4	2	3	30	58.75	28.75	3	2	1	0	1	7	17	11
513	11	weiblich	rechts	Lila	4	{END}	1	{END}	{END}	422	Block1	unter	1	{-i}	{-i}	1099	1	1	5	1	1	2	2	1	5	5a	rechts	33.16	3	ja	4	2	3	30	58.75	28.75	3	2	1	0	1	7	17	11
513	11	weiblich	rechts	Orange	1	{TAB}	1	{TAB}	{TAB}	277	Block1	auf	1	{-i}	{-i}	619	1	1	5	1	1	1	1	1	5	5a	rechts	33.16	3	ja	4	2	3	30	58.75	28.75	3	2	1	0	1	7	17	11
513	11	weiblich	rechts	Orange	2	{TAB}	1	{TAB}	{TAB}	167	Block1	ab	1	{-i}	{-i}	637	1	1	5	1	2	1	2	1	5	5a	rechts	33.16	3	ja	4	2	3	30	58.75	28.75	3	2	1	0	1	7	17	11
513	11	weiblich	rechts	Blau	3	{TAB}	1	{TAB}	{TAB}	268	Block1	über	1	{-i}	{-i}	1890	1	1	5	1	1	1	1	1	5	5a	rechts	33.16	3	ja	4	2	3	30	58.75	28.75	3	2	1	0	1	7	17	11
513	11	weiblich	rechts	Orange	2	{TAB}	1	{TAB}	{TAB}	186	Block1	ab	1	{-i}	{-i}	512	1	1	5	1	2	1	2	1	5	5a	rechts	33.16	3	ja	4	2	3	30	58.75	28.75	3	2	1	0	1	7	17	11
513	11	weiblich	rechts	Orange	4	{TAB}	1	{TAB}	{TAB}	196	Block1	unter	1	{-i}	{-i}	937	1	1	5	1	2	1	2	1	5	5a	rechts	33.16	3	ja	4	2	3	30	58.75	28.75	3	2	1	0	1	7	17	11
513	11	weiblich	rechts	Braun	3	{END}	1	{END}	{END}	158	Block1	über	1	{-i}	{-i}	819	1	1	5	1	2	2	1	1	5	5a	rechts	33.16	3	ja	4	2	3	30	58.75	28.75	3	2	1	0	1	7	17	11
513	11	weiblich	rechts	Orange	3	{TAB}	1	{TAB}	{TAB}	202	Block1	über	1	{-i}	{-i}	484	1	1	5	1	1	1	1	1	5	5a	rechts	33.16	3	ja	4	2	3	30	58.75	28.75	3	2	1	0	1	7	17	11
513	11	weiblich	rechts	Orange	4	{TAB}	1	{TAB}	{TAB}	190	Block1	unter	1	{-i}	{-i}	349	1	1	5	1	2	1	2	1	5	5a	rechts	33.16	3	ja	4	2	3	30	58.75	28.75	3	2	1	0	1	7	17	11
513	11	weiblich	rechts	Orange	1	{TAB}	1	{TAB}	{TAB}	196	Block1	auf	1	{-i}	{-i}	758	1	1	5	1	1	1	1	1	5	5a	rechts	33.16	3	ja	4	2	3	30	58.75	28.75	3	2	1	0	1	7	17	11
513	11	weiblich	rechts	Blau	2	{TAB}	1	{TAB}	{TAB}	362	Block1	ab	1	{-i}	{-i}	723	1	1	5	1	2	1	2	1	5	5a	rechts	33.16	3	ja	4	2	3	30	58.75	28.75	3	2	1	0	1	7	17	11
513	11	weiblich	rechts	Lila	1	{END}	1	{END}	{END}	167	Block1	auf	1	{-i}	{-i}	542	1	1	5	1	2	2	1	1	5	5a	rechts	33.16	3	ja	4	2	3	30	58.75	28.75	3	2	1	0	1	7	17	11
513	11	weiblich	rechts	Blau	2	{TAB}	1	{TAB}	{TAB}	585	Block1	ab	1	{-i}	{-i}	883	1	1	5	1	2	1	2	1	5	5a	rechts	33.16	3	ja	4	2	3	30	58.75	28.75	3	2	1	0	1	7	17	11
513	11	weiblich	rechts	Orange	3	{TAB}	1	{TAB}	{TAB}	188	Block1	über	1	{-i}	{-i}	618	1	1	5	1	1	1	1	1	5	5a	rechts	33.16	3	ja	4	2	3	30	58.75	28.75	3	2	1	0	1	7	17	11
513	11	weiblich	rechts	Blau	4	{TAB}	1	{TAB}	{TAB}	446	Block1	unter	1	{-i}	{-i}	1673	1	1	5	1	2	1	2	1	5	5a	rechts	33.16	3	ja	4	2	3	30	58.75	28.75	3	2	1	0	1	7	17	11
513	11	weiblich	rechts	Blau	3	{TAB}	1	{TAB}	{TAB}	367	Block1	über	1	{-i}	{-i}	1466	1	1	5	1	1	1	1	1	5	5a	rechts	33.16	3	ja	4	2	3	30	58.75	28.75	3	2	1	0	1	7	17	11
513	11	weiblich	rechts	Braun	4	{END}	1	{END}	{END}	436	Block1	unter	1	{-i}	{-i}	1372	1	1	5	1	1	2	2	1	5	5a	rechts	33.16	3	ja	4	2	3	30	58.75	28.75	3	2	1	0	1	7	17	11
513	11	weiblich	rechts	Orange	3	{TAB}	1	{TAB}	{TAB}	211	Block1	über	1	{-i}	{-i}	804	1	1	5	1	1	1	1	1	5	5a	rechts	33.16	3	ja	4	2	3	30	58.75	28.75	3	2	1	0	1	7	17	11
513	11	weiblich	rechts	Lila	2	{END}	1	{END}	{END}	398	Block1	ab	1	{-i}	{-i}	1413	1	1	5	1	1	2	2	1	5	5a	rechts	33.16	3	ja	4	2	3	30	58.75	28.75	3	2	1	0	1	7	17	11
513	11	weiblich	rechts	Lila	3	{END}	1	{END}	{END}	692	Block1	über	1	{-i}	{-i}	746	1	1	5	1	2	2	1	1	5	5a	rechts	33.16	3	ja	4	2	3	30	58.75	28.75	3	2	1	0	1	7	17	11
513	11	weiblich	rechts	Blau	4	{TAB}	1	{TAB}	{TAB}	433	Block1	unter	1	{-i}	{-i}	1361	1	1	5	1	2	1	2	1	5	5a	rechts	33.16	3	ja	4	2	3	30	58.75	28.75	3	2	1	0	1	7	17	11
513	11	weiblich	rechts	Blau	1	{TAB}	1	{TAB}	{TAB}	206	Block1	auf	1	{-i}	{-i}	497	1	1	5	1	1	1	1	1	5	5a	rechts	33.16	3	ja	4	2	3	30	58.75	28.75	3	2	1	0	1	7	17	11
513	11	weiblich	rechts	Lila	1	{END}	1	{END}	{END}	495	Block1	auf	1	{-i}	{-i}	1498	1	1	5	1	2	2	1	1	5	5a	rechts	33.16	3	ja	4	2	3	30	58.75	28.75	3	2	1	0	1	7	17	11
513	11	weiblich	rechts	Blau	2	{TAB}	1	{TAB}	{TAB}	164	Block1	ab	1	{-i}	{-i}	1112	1	1	5	1	2	1	2	1	5	5a	rechts	33.16	3	ja	4	2	3	30	58.75	28.75	3	2	1	0	1	7	17	11
513	11	weiblich	rechts	Orange	1	{TAB}	1	{TAB}	{TAB}	235	Block1	auf	1	{-i}	{-i}	1462	1	1	5	1	1	1	1	1	5	5a	rechts	33.16	3	ja	4	2	3	30	58.75	28.75	3	2	1	0	1	7	17	11
513	11	weiblich	rechts	Blau	4	{TAB}	1	{TAB}	{TAB}	321	Block1	unter	1	{-i}	{-i}	962	1	1	5	1	2	1	2	1	5	5a	rechts	33.16	3	ja	4	2	3	30	58.75	28.75	3	2	1	0	1	7	17	11
513	11	weiblich	rechts	Braun	4	{END}	1	{END}	{END}	751	Block1	unter	1	{-i}	{-i}	581	1	1	5	1	1	2	2	1	5	5a	rechts	33.16	3	ja	4	2	3	30	58.75	28.75	3	2	1	0	1	7	17	11
513	11	weiblich	rechts	Lila	4	{END}	1	{END}	{END}	951	Block1	unter	1	{-i}	{-i}	2384	1	1	5	1	1	2	2	1	5	5a	rechts	33.16	3	ja	4	2	3	30	58.75	28.75	3	2	1	0	1	7	17	11
513	11	weiblich	rechts	Blau	3	{TAB}	1	{TAB}	{TAB}	296	Block1	über	1	{-i}	{-i}	1140	1	1	5	1	1	1	1	1	5	5a	rechts	33.16	3	ja	4	2	3	30	58.75	28.75	3	2	1	0	1	7	17	11
513	11	weiblich	rechts	Orange	2	{TAB}	1	{TAB}	{TAB}	221	Block1	ab	1	{-i}	{-i}	755	1	1	5	1	2	1	2	1	5	5a	rechts	33.16	3	ja	4	2	3	30	58.75	28.75	3	2	1	0	1	7	17	11
513	11	weiblich	rechts	Orange	4	{TAB}	1	{TAB}	{TAB}	438	Block1	unter	1	{-i}	{-i}	380	1	1	5	1	2	1	2	1	5	5a	rechts	33.16	3	ja	4	2	3	30	58.75	28.75	3	2	1	0	1	7	17	11
513	11	weiblich	rechts	Lila	1	{END}	1	{END}	{END}	1582	Block1	auf	1	{-i}	{-i}	768	1	1	5	1	2	2	1	1	5	5a	rechts	33.16	3	ja	4	2	3	30	58.75	28.75	3	2	1	0	1	7	17	11
513	11	weiblich	rechts	Orange	1	{TAB}	1	{TAB}	{TAB}	197	Block1	auf	1	{-i}	{-i}	938	1	1	5	1	1	1	1	1	5	5a	rechts	33.16	3	ja	4	2	3	30	58.75	28.75	3	2	1	0	1	7	17	11
513	11	weiblich	rechts	Blau	4	{TAB}	1	{TAB}	{TAB}	163	Block1	unter	1	{-i}	{-i}	1096	1	1	5	1	2	1	2	1	5	5a	rechts	33.16	3	ja	4	2	3	30	58.75	28.75	3	2	1	0	1	7	17	11
513	11	weiblich	rechts	Orange	3	{TAB}	1	{TAB}	{TAB}	170	Block1	über	1	{-i}	{-i}	844	1	1	5	1	1	1	1	1	5	5a	rechts	33.16	3	ja	4	2	3	30	58.75	28.75	3	2	1	0	1	7	17	11
513	11	weiblich	rechts	Lila	4	{END}	1	{END}	{END}	781	Block1	unter	1	{-i}	{-i}	1038	1	1	5	1	1	2	2	1	5	5a	rechts	33.16	3	ja	4	2	3	30	58.75	28.75	3	2	1	0	1	7	17	11
513	11	weiblich	rechts	Lila	1	{END}	1	{END}	{END}	540	Block1	auf	1	{-i}	{-i}	686	1	1	5	1	2	2	1	1	5	5a	rechts	33.16	3	ja	4	2	3	30	58.75	28.75	3	2	1	0	1	7	17	11
513	11	weiblich	rechts	Blau	2	{TAB}	1	{TAB}	{TAB}	238	Block1	ab	1	{-i}	{-i}	797	1	1	5	1	2	1	2	1	5	5a	rechts	33.16	3	ja	4	2	3	30	58.75	28.75	3	2	1	0	1	7	17	11
513	11	weiblich	rechts	Orange	2	{TAB}	1	{TAB}	{TAB}	246	Block1	ab	1	{-i}	{-i}	915	1	1	5	1	2	1	2	1	5	5a	rechts	33.16	3	ja	4	2	3	30	58.75	28.75	3	2	1	0	1	7	17	11
513	11	weiblich	rechts	Orange	2	{TAB}	1	{TAB}	{TAB}	629	Block1	ab	1	{-i}	{-i}	1285	1	1	5	1	2	1	2	1	5	5a	rechts	33.16	3	ja	4	2	3	30	58.75	28.75	3	2	1	0	1	7	17	11
513	11	weiblich	rechts	Blau	1	{TAB}	1	{TAB}	{TAB}	178	Block1	auf	1	{-i}	{-i}	971	1	1	5	1	1	1	1	1	5	5a	rechts	33.16	3	ja	4	2	3	30	58.75	28.75	3	2	1	0	1	7	17	11
513	11	weiblich	rechts	Braun	4	{END}	1	{END}	{END}	240	Block1	unter	1	{-i}	{-i}	850	1	1	5	1	1	2	2	1	5	5a	rechts	33.16	3	ja	4	2	3	30	58.75	28.75	3	2	1	0	1	7	17	11
513	11	weiblich	rechts	Braun	3	{END}	1	{END}	{END}	636	Block1	über	1	{-i}	{-i}	1396	1	1	5	1	2	2	1	1	5	5a	rechts	33.16	3	ja	4	2	3	30	58.75	28.75	3	2	1	0	1	7	17	11
513	11	weiblich	rechts	Orange	1	{TAB}	1	{TAB}	{TAB}	203	Block1	auf	1	{-i}	{-i}	713	1	1	5	1	1	1	1	1	5	5a	rechts	33.16	3	ja	4	2	3	30	58.75	28.75	3	2	1	0	1	7	17	11
513	11	weiblich	rechts	Orange	4	{TAB}	1	{TAB}	{TAB}	261	Block1	unter	1	{-i}	{-i}	575	1	1	5	1	2	1	2	1	5	5a	rechts	33.16	3	ja	4	2	3	30	58.75	28.75	3	2	1	0	1	7	17	11
513	11	weiblich	rechts	Braun	1	{END}	1	{END}	{END}	681	Block1	auf	1	{-i}	{-i}	443	1	1	5	1	2	2	1	1	5	5a	rechts	33.16	3	ja	4	2	3	30	58.75	28.75	3	2	1	0	1	7	17	11
513	11	weiblich	rechts	Lila	3	{END}	1	{END}	{END}	677	Block1	über	1	{-i}	{-i}	1118	1	1	5	1	2	2	1	1	5	5a	rechts	33.16	3	ja	4	2	3	30	58.75	28.75	3	2	1	0	1	7	17	11
513	11	weiblich	rechts	Braun	2	{END}	1	{END}	{END}	142	Block1	ab	1	{-i}	{-i}	1138	1	1	5	1	1	2	2	1	5	5a	rechts	33.16	3	ja	4	2	3	30	58.75	28.75	3	2	1	0	1	7	17	11
513	11	weiblich	rechts	Lila	4	{END}	1	{END}	{END}	547	Block1	unter	1	{-i}	{-i}	693	1	1	5	1	1	2	2	1	5	5a	rechts	33.16	3	ja	4	2	3	30	58.75	28.75	3	2	1	0	1	7	17	11
513	11	weiblich	rechts	Braun	4	{END}	1	{END}	{END}	238	Block1	unter	1	{-i}	{-i}	660	1	1	5	1	1	2	2	1	5	5a	rechts	33.16	3	ja	4	2	3	30	58.75	28.75	3	2	1	0	1	7	17	11
513	11	weiblich	rechts	Braun	1	{END}	1	{END}	{END}	253	Block1	auf	1	{-i}	{-i}	1018	1	1	5	1	2	2	1	1	5	5a	rechts	33.16	3	ja	4	2	3	30	58.75	28.75	3	2	1	0	1	7	17	11
513	11	weiblich	rechts	Braun	1	{END}	1	{END}	{END}	119	Block1	auf	1	{-i}	{-i}	800	1	1	5	1	2	2	1	1	5	5a	rechts	33.16	3	ja	4	2	3	30	58.75	28.75	3	2	1	0	1	7	17	11
513	11	weiblich	rechts	Lila	4	{END}	1	{END}	{END}	447	Block1	unter	1	{-i}	{-i}	641	1	1	5	1	1	2	2	1	5	5a	rechts	33.16	3	ja	4	2	3	30	58.75	28.75	3	2	1	0	1	7	17	11
513	11	weiblich	rechts	Braun	1	{END}	1	{END}	{END}	242	Block1	auf	1	{-i}	{-i}	951	1	1	5	1	2	2	1	1	5	5a	rechts	33.16	3	ja	4	2	3	30	58.75	28.75	3	2	1	0	1	7	17	11
513	11	weiblich	rechts	Lila	2	{END}	1	{END}	{END}	138	Block1	ab	1	{-i}	{-i}	891	1	1	5	1	1	2	2	1	5	5a	rechts	33.16	3	ja	4	2	3	30	58.75	28.75	3	2	1	0	1	7	17	11
513	11	weiblich	rechts	Braun	2	{END}	1	{END}	{END}	297	Block1	ab	1	{-i}	{-i}	1449	1	1	5	1	1	2	2	1	5	5a	rechts	33.16	3	ja	4	2	3	30	58.75	28.75	3	2	1	0	1	7	17	11
513	11	weiblich	rechts	Blau	3	{TAB}	1	{TAB}	{TAB}	174	Block1	über	1	{-i}	{-i}	907	1	1	5	1	1	1	1	1	5	5a	rechts	33.16	3	ja	4	2	3	30	58.75	28.75	3	2	1	0	1	7	17	11
513	11	weiblich	rechts	Braun	4	{END}	1	{END}	{END}	483	Block1	unter	1	{-i}	{-i}	713	1	1	5	1	1	2	2	1	5	5a	rechts	33.16	3	ja	4	2	3	30	58.75	28.75	3	2	1	0	1	7	17	11
513	11	weiblich	rechts	Braun	3	{END}	1	{END}	{END}	446	Block1	über	1	{-i}	{-i}	1078	1	1	5	1	2	2	1	1	5	5a	rechts	33.16	3	ja	4	2	3	30	58.75	28.75	3	2	1	0	1	7	17	11
513	11	weiblich	rechts	Lila	3	{END}	1	{END}	{END}	206	Block1	über	1	{-i}	{-i}	1258	1	1	5	1	2	2	1	1	5	5a	rechts	33.16	3	ja	4	2	3	30	58.75	28.75	3	2	1	0	1	7	17	11
513	11	weiblich	rechts	Orange	4	{TAB}	1	{TAB}	{TAB}	198	Block2	unter	1	{-i}	{-i}	2123	1	1	5	1	2	1	2	1	5	5a	rechts	33.16	3	ja	4	2	3	30	58.75	28.75	3	2	1	0	1	7	17	11
513	11	weiblich	rechts	Orange	1	{TAB}	1	{TAB}	{TAB}	243	Block2	auf	1	{-i}	{-i}	824	1	1	5	1	1	1	1	1	5	5a	rechts	33.16	3	ja	4	2	3	30	58.75	28.75	3	2	1	0	1	7	17	11
513	11	weiblich	rechts	Orange	1	{TAB}	1	{TAB}	{TAB}	205	Block2	auf	1	{-i}	{-i}	735	1	1	5	1	1	1	1	1	5	5a	rechts	33.16	3	ja	4	2	3	30	58.75	28.75	3	2	1	0	1	7	17	11
513	11	weiblich	rechts	Orange	3	{TAB}	1	{TAB}	{TAB}	186	Block2	über	1	{-i}	{-i}	624	1	1	5	1	1	1	1	1	5	5a	rechts	33.16	3	ja	4	2	3	30	58.75	28.75	3	2	1	0	1	7	17	11
513	11	weiblich	rechts	Lila	1	{END}	1	{END}	{END}	240	Block2	auf	1	{-i}	{-i}	802	1	1	5	1	2	2	1	1	5	5a	rechts	33.16	3	ja	4	2	3	30	58.75	28.75	3	2	1	0	1	7	17	11
513	11	weiblich	rechts	Orange	2	{TAB}	1	{TAB}	{TAB}	151	Block2	ab	1	{-i}	{-i}	940	1	1	5	1	2	1	2	1	5	5a	rechts	33.16	3	ja	4	2	3	30	58.75	28.75	3	2	1	0	1	7	17	11
513	11	weiblich	rechts	Lila	3	{END}	1	{END}	{END}	160	Block2	über	1	{-i}	{-i}	662	1	1	5	1	2	2	1	1	5	5a	rechts	33.16	3	ja	4	2	3	30	58.75	28.75	3	2	1	0	1	7	17	11
513	11	weiblich	rechts	Lila	4	{END}	1	{END}	{END}	218	Block2	unter	1	{-i}	{-i}	883	1	1	5	1	1	2	2	1	5	5a	rechts	33.16	3	ja	4	2	3	30	58.75	28.75	3	2	1	0	1	7	17	11
513	11	weiblich	rechts	Blau	2	{TAB}	1	{TAB}	{TAB}	230	Block2	ab	1	{-i}	{-i}	796	1	1	5	1	2	1	2	1	5	5a	rechts	33.16	3	ja	4	2	3	30	58.75	28.75	3	2	1	0	1	7	17	11
513	11	weiblich	rechts	Orange	4	{TAB}	1	{TAB}	{TAB}	283	Block2	unter	1	{-i}	{-i}	944	1	1	5	1	2	1	2	1	5	5a	rechts	33.16	3	ja	4	2	3	30	58.75	28.75	3	2	1	0	1	7	17	11
513	11	weiblich	rechts	Braun	4	{END}	1	{END}	{END}	804	Block2	unter	1	{-i}	{-i}	646	1	1	5	1	1	2	2	1	5	5a	rechts	33.16	3	ja	4	2	3	30	58.75	28.75	3	2	1	0	1	7	17	11
513	11	weiblich	rechts	Lila	4	{END}	1	{END}	{END}	342	Block2	unter	1	{-i}	{-i}	2115	1	1	5	1	1	2	2	1	5	5a	rechts	33.16	3	ja	4	2	3	30	58.75	28.75	3	2	1	0	1	7	17	11
513	11	weiblich	rechts	Blau	1	{TAB}	1	{TAB}	{TAB}	556	Block2	auf	1	{-i}	{-i}	614	1	1	5	1	1	1	1	1	5	5a	rechts	33.16	3	ja	4	2	3	30	58.75	28.75	3	2	1	0	1	7	17	11
[truncated: 59,281 more rows]
